# Supplementary material for: Herding unmasked: Insights into cryptocurrencies, stocks and US ETFs
Source: PLoS One. 2025 Feb 3;20(2):e0316332. doi: 10.1371/journal.pone.0316332 (PMC11790157; doi:10.1371/journal.pone.0316332)
Supplement: S1 File — (ZIP) [file pone.0316332.s008.zip]

Archive with 15 entries (14 files):
- S1 File/
- S1 File/Contagion_U_R_Conflict_1.csv
- __MACOSX/S1 File/._Contagion_U_R_Conflict_1.csv
- S1 File/Contagion_U_R_Conflict_2.csv
- __MACOSX/S1 File/._Contagion_U_R_Conflict_2.csv
- S1 File/Contagion_Covid_Pandemic.csv
- __MACOSX/S1 File/._Contagion_Covid_Pandemic.csv
- S1 File/Contagion_Bull_Time_3.csv
- __MACOSX/S1 File/._Contagion_Bull_Time_3.csv
- S1 File/Contagion_Bull_Time_2.csv
- __MACOSX/S1 File/._Contagion_Bull_Time_2.csv
- S1 File/Contagion_Bull_Time_1.csv
- __MACOSX/S1 File/._Contagion_Bull_Time_1.csv
- S1 File/Contagion_Pre_Covid.csv
- __MACOSX/S1 File/._Contagion_Pre_Covid.csv
