# Supplementary material for: Herding unmasked: Insights into cryptocurrencies, stocks and US ETFs
Source: PLoS One. 2025 Feb 3;20(2):e0316332. doi: 10.1371/journal.pone.0316332 (PMC11790157; doi:10.1371/journal.pone.0316332)
Supplement: S1 File — (ZIP) [file pone.0316332.s008.zip › S1 File/Contagion_U_R_Conflict_1.csv]

Transmitter	AAPL	ABBV	ABB	ABT	ACN	ADBE	ADI	ADP	AIR	ALV	AMAT	AMD	AMGN	AMT	AMZN	ASML	ASX	AVGO	AXP	AZN	BABA	BAC	BA	BDX	BHP	BKNG	BKR	BLK	BMY	BP	BSX	BTI	BUD	BX	CAT	CB	CFR	CI	CMCSA	CNI	COP	COST	CP	CRM	CSCO	CSL	CVS	CVX	C
AAPL	0.0	0.0	0.0	0.0	0.0	0.0	0.0	0.0	0.0	0.0	0.0	0.0	0.0	0.0	0.0	0.0	0.0	0.0	0.0	0.0	0.0	0.0	0.0	0.0	0.0	0.0	-0.3892348267726214	0.0	0.0	0.0	0.0	0.0	0.0	0.0	0.0	0.0	0.0	-0.2536141858316738	-0.2350367435687988	0.0	0.0	0.0	0.0	0.0	0.0	0.0	-0.1820430897124203	0.0	0.0
ABBV	0.0	0.0	0.0	0.0	0.0	0.0	0.0	0.0625541898662683	0.0	0.0	0.0	0.0	0.0	0.0	-0.1508933237692794	0.0	0.0	0.0	0.0	0.0	0.0	0.0	0.0	0.0	0.0	0.0	-0.1399381218391877	0.0	0.0	0.0	0.0	0.0	0.0	0.0	0.0	0.0	0.0	0.0	0.0	0.0	0.0	0.0	0.0	0.0	0.0	0.0	0.0	0.0	0.0
ABB	0.0	0.0	0.0	0.0	0.0	0.0	0.0	-0.1438902995664911	0.0	0.0	0.0	0.0	0.0	-0.1037539357104965	0.0	0.0	0.0	0.0	0.0	0.0	0.0	0.0	0.0	0.0	0.0	0.0	0.0	0.0	0.0	0.0	0.0	0.0	0.0	0.0	0.0	0.0	0.0	0.0	0.0	-0.1200556567689008	0.0	0.0	-0.1327758494643009	0.0	0.0	-0.1313414497002226	0.0	0.0	0.0
ABT	0.0	0.0	0.0	0.0	0.0	0.0	0.0	0.0	0.0	0.1998929935033891	0.0	0.0	0.0918859385054747	0.0	-0.2018969015838115	0.0	0.0	0.0	0.0	0.0	0.0	0.0	0.0	0.0	0.0	0.0	0.0	0.0	0.0	0.0	0.0	0.0	0.1334888878392327	0.0	0.0	0.1193072519427497	0.0	0.0	0.0	0.0	0.0	0.0	0.0	0.0	0.0	0.0	0.0	0.0	0.0
ACN	0.0	0.0	0.0	0.0	0.0	0.0	0.0	0.0	0.0	0.0	0.0	0.0	0.0	0.0	0.0	0.0	0.0	0.0	0.0	0.0	0.0	0.0	0.0	0.0	0.0	0.0	0.0	0.0	0.0	0.0	0.0	0.0	0.0	0.0	0.0	0.0	0.0	0.0	0.0	0.0	0.0	0.0	0.0	0.0	0.0	0.0	0.0	0.0	0.0
ADBE	0.0	0.0	0.0	0.0	0.0	0.0	0.0	0.0	0.0	0.0	0.0	0.0	0.0	0.0	0.0	0.0	0.0	0.0	0.0	0.0	0.0	0.0	0.0	0.0	0.0	0.0	0.0	0.0	0.0	0.0	0.0	0.0	0.0	0.0	0.0	0.0	0.0	0.0	0.0	0.0	0.0	0.0	0.0	0.0	0.0	0.0	0.0	0.0	0.0
ADI	0.0	0.0	-0.1846520681562113	0.0	-0.1126307176188071	0.0	-0.1265190150583276	-0.0897086984388798	-0.2250920756962392	-0.1854014723836642	0.0	0.0	0.0	0.0	-0.213010114648071	0.0	0.0	0.0	-0.1364814623318931	0.0	0.0	0.0	-0.2893968974530442	0.0	0.0	0.0	-0.2190766466637355	-0.1217806173499458	0.0	-0.1738246955949788	0.0	0.0	-0.1436560143769161	0.0	-0.1852838022562429	-0.1145602141639409	-0.217783439534777	-0.1251441236980071	0.0	-0.1610999777362921	-0.177907764025845	-0.134868328362566	-0.2107191584145332	0.0	0.0	-0.12963854071522	-0.0925182406561653	-0.2046621961668947	0.0
ADP	0.0	0.0	0.0	0.0	0.0	0.0	0.0	0.0	0.0	0.0	0.0	0.0	0.0	0.0	0.0	0.0	0.0	0.0	0.0	0.0	0.0	0.0	0.0	0.0	0.0	0.0	0.0	0.0	0.0	0.0	0.0	0.0	0.0	0.0	0.0	0.0	0.0	0.0	0.0	0.0	0.0	0.0	0.0	0.0	0.0	0.0	0.0	0.0	0.0
AIR	0.0	0.0	0.0	0.0	0.0	0.0	0.0	0.0	0.0	0.0	0.0	0.0	0.0	0.0	0.0	0.0	0.0	0.0	0.0	0.0	0.0	0.0	0.0	0.0	0.0	0.0	0.0	0.0	0.0	0.0	0.0	0.0	0.0	0.0	0.0	0.0	0.0	0.0	0.0	0.0	0.0	0.0	0.0	0.0	0.0	0.0	0.0	0.0	0.0
ALV	0.0	0.0	0.0	0.0	0.0	0.0	0.0	0.0	0.0	0.0	0.0	0.0	0.0	0.0	0.0	0.0	0.0	0.0	0.081977601511008	0.0	0.0	0.0	0.0	0.0	0.0	0.0	0.0	0.0	0.0	0.0	0.0	0.0	0.0	0.0	0.0	0.0	0.0	0.0	0.0	0.0	0.0	0.0	0.0	0.0	0.0	0.0	0.0	0.0	0.0
AMAT	-0.129015475558518	0.0	-0.1499400997442061	-0.1361497715210206	-0.1298851050197496	0.0	-0.190381124022088	-0.1153052261807586	0.0	-0.2342991396277532	-0.3028851066054164	-0.2039907200194425	0.0	-0.1542240347204087	-0.2243031272023776	-0.2752799768652773	-0.1891524205818732	0.0	-0.1682104330539885	0.0	-0.4057627739622275	0.0	-0.2221456294750045	-0.1425213271971911	0.0	0.0	0.0	-0.1248936284259055	0.0	0.0	-0.1048794698874314	-0.0950021886773725	0.0	0.0	0.0	0.0	-0.1692523808209969	-0.2018457244127613	-0.1329511205860033	-0.1146961387699909	0.0	-0.1218435154904557	-0.1249049176943169	0.0	0.0	0.0	-0.1400455776893744	0.0	-0.1515035779240462
AMD	0.0	0.0	0.0745911409836765	0.0	0.0776133655955295	0.0	0.0	0.0	0.0	0.1131156888833157	0.0	0.1971733213084332	0.0	0.0	0.0	0.1305236377285664	0.0	0.0	0.0	0.0	0.1701467103770496	0.0971239232642904	0.117287375682346	0.0	0.0	0.0	0.0	0.0999881629431212	0.0	0.0	0.0656413817090797	0.0	0.0840054505775824	0.1436621892702922	0.0	0.0	0.0	0.0	0.0	0.0606760667488028	0.0	0.0705545701972435	0.0	0.0	0.0	0.068524036752357	0.0	0.0	0.0
AMGN	0.0	0.0	0.0	0.0	0.0	0.0	0.0	-0.112552353077256	0.0	0.0	0.0	0.0	0.0	0.0	0.0	0.0	0.0	0.0	0.0	0.0	0.0	0.0	0.0	0.0	0.0	0.0	0.2952334390958827	0.0	0.0	0.0	0.0	0.0	0.0	0.0	0.0	0.0	0.0	0.0	0.0	0.0	0.0	0.0	0.0	0.0	0.0	0.0	0.0	0.0	0.0
AMT	0.0	0.0	0.0	0.0	0.0	0.0	0.0	0.0	0.0	0.0	-0.1520585997850852	0.0	0.0	0.0	0.0	0.0	0.0	0.0	0.0	0.0	0.0	0.0	0.0	0.0	0.1414064548422385	0.0	0.0	0.0	0.0	0.0	0.0	0.0	0.0	0.0	0.1125743124567422	0.0	0.0	0.0	0.0	0.0	0.0	0.0	0.0	0.0	0.0	0.0	0.0	0.0	0.0
AMZN	0.0	-0.1365987620471584	0.0	0.0	0.0	0.1859891734721477	0.0	0.0	0.0	0.179488599160941	0.0	0.312299996362413	0.0	0.0	0.0	0.0	0.0	0.0	0.0	0.0	0.0	0.1273939699844362	0.0	0.0	0.0	0.0	0.0	0.0	0.0	0.0	0.0	0.0	0.0	0.2147048827415949	0.0	0.0	0.0	-0.1006159167274963	0.0	0.0	0.0	0.0	0.0	0.2467430476222858	0.0	0.0	0.0	0.0	0.1414449141703385
ASML	0.1587682215127515	0.0	0.1285057448774687	0.1019701614511545	0.1226868017656376	0.0	0.0	0.1217383515182908	0.0	0.1554080193614928	0.0	0.0	0.0717320241603066	0.0963963802316508	0.0	0.0	0.1119182464388271	0.0	0.1421568289028313	0.0711226371877685	0.0	0.1413504096531133	0.1719854833993104	0.0716958359580416	0.0	0.0	0.1437440648462912	0.1164457715965456	0.1061346214560052	0.1457754197096789	0.0	0.0983812072975131	0.1475106828368573	0.0	0.0	0.1004644489076217	0.0987191592009957	0.0999578007500271	0.0866644259172965	0.1844737694905071	0.0	0.0844169609111982	0.1722411625522482	0.0	0.117260339299108	0.0884951804261209	0.110768649739405	0.1053544652645578	0.1351878305253717
ASX	0.0	0.0	0.0	0.0	0.0	0.0	0.0	0.0	0.0	0.0	0.0	0.0	0.0	0.0	0.0	0.0	0.0	0.0	0.0	-0.0755395467276267	0.0	0.0	0.15390121640208	-0.0722733391055433	0.0	0.0	0.0	0.0	0.0	0.0	0.0	0.0	0.0	0.0	0.0	0.0	0.0	0.0	0.0	0.0	0.0	0.0	0.0	0.0	0.0	0.0	0.0	0.0	0.0
AVGO	0.0	0.0	0.0	0.0	0.0	0.0	0.0	0.0	0.0	0.0	0.0	0.0	0.0	0.0	0.0	0.0	0.0	0.0	0.0	0.0	0.0	0.0	0.0	0.0	0.0	0.0	0.0	0.0	0.0	0.0	0.0	0.0	0.0	0.0	0.0	0.0	0.0	0.0	0.0	0.0	0.0	0.0	0.0	0.0	0.0	0.0	-0.0820491005742151	0.0	0.0
AXP	0.0	0.0	0.1224682266545285	0.0	0.0	0.0	0.0	0.0	0.0	0.0	0.0	0.0	0.0	0.0	0.2026284973035004	0.0	0.1197872820017264	0.0	0.0	0.0	0.0	0.0	0.0	0.0	0.0	0.0	0.0	0.0	0.0	0.0	0.0	0.0	0.0	0.1970692439490178	0.0	0.0	0.0	0.0	0.0	0.0	0.0	0.1247741977383988	0.0	0.0	0.0	0.0	0.0	0.0	0.0
AZN	0.0	0.0	0.0	0.0	0.0	0.0	0.0	0.0	0.0	0.0	0.0	0.0	0.0	0.0	0.0	0.0	0.0	0.0	0.0	0.0	0.0	0.1245356987862821	0.0	0.0	0.1658176121118997	0.0	0.0	0.0	0.0	0.0	0.0	0.0	0.0	0.0	0.1746132165648499	0.0794034405647264	0.1124447798954847	0.0	0.0	0.0	0.0	0.0	0.0	0.0	0.0	0.0	0.0	0.0	0.1264243249128952
BABA	0.0	0.0	0.0	0.0	0.0	0.0	0.0	0.0	0.0	0.0	0.0	0.0	0.0	0.0	0.0	0.0	0.0	0.0	0.0	0.0	-0.1690985112867209	0.0	0.0	0.0	0.0	0.0	0.0	0.0	0.0	0.0	0.0	0.0	0.0	0.0	0.0	0.0	0.0	0.0	0.0	0.0	0.0	0.0	0.0	0.0	0.0	0.0	0.0	-0.1175078532777423	0.0
BAC	-0.1954405478112418	0.0	-0.1485612570066444	0.0	-0.1747662777578588	-0.4219438030178186	-0.2207229104801184	-0.139081457973818	0.0	-0.2486676349383212	-0.2578300148186733	-0.2614571187366269	0.0	0.0	-0.306493274775634	-0.2256376237234286	0.0	-0.211637390042305	-0.1676742869267671	0.0	0.0	-0.2412765743351903	-0.2288946277082013	0.0	0.0	-0.2761878004265867	0.0	-0.1896248926377219	0.0	0.0	-0.1326799338522809	0.0	0.0	-0.3561197926255969	-0.1519673033413203	0.0	0.0	0.0	0.0	-0.1281914899004593	-0.2105775486173077	0.0	0.0	-0.4310111193336415	0.0	-0.218079111721801	0.0	0.0	-0.2015921414969076
BA	0.0	0.0	0.0	0.0	0.0	0.0	0.0	0.0	0.0	0.0	0.0	0.1344052873522291	0.0	0.0	0.0	0.1075104617951523	0.1478984827932739	0.0842786422754472	0.0	0.0	0.3286520465416513	0.0	0.192171150534974	0.0	0.0993252008187208	0.1133799630805956	0.0	0.0	0.0	0.0	0.0	0.0	0.0	0.1241214872640114	0.0	0.0	0.0	0.0	0.0777762712143107	0.0	0.0	0.0722469019273436	0.0	0.0	0.0	0.0894722999435315	0.0	0.0	0.0
BDX	0.0	0.0	0.0	0.0	0.0	0.0	0.0	0.0	0.0	0.0	0.0	0.0	0.0	0.0	0.0	0.0	0.0	0.0	0.0	0.0	0.0	0.0	0.0	0.0	0.0	0.0	0.0	0.0	0.0	0.0	0.0	0.0	0.0	0.0	0.0	0.0	0.0	0.0	0.0	0.0	0.0	0.0	-0.1032492934117906	0.0	0.0	0.0	0.0	0.0	0.0
BHP	0.0	0.0	0.0	0.0	0.0	0.0	0.0	0.0	0.0	0.0	0.0	0.0	0.0	0.0	0.0	0.0	0.0	0.0	0.0	0.0	0.0	0.0	0.0	0.0657753694706601	0.0	0.0	0.0	0.0	0.0563704605023627	0.0	0.0	0.0	0.0	0.0	0.0	0.0	0.0	0.0	0.0	0.0	0.0	-0.0791180604910057	0.0	0.0	0.0	0.0	0.0	0.0	0.0
BKNG	-0.0629625463951735	0.0	0.0	0.0	0.0	0.0	0.0	0.0	0.0	-0.096298864976304	0.0	0.0	0.0	0.0	0.0	-0.087068051828054	0.0	0.0	0.0	0.0	0.0	-0.0704867495786434	0.0	0.0	0.0	0.0	0.0	0.0	0.0	0.0	0.0	0.0	0.0	0.0	0.0	0.0	0.0	-0.0756569970333341	0.0	0.0	0.0	-0.0625194492816499	0.0	0.0	-0.0657866853814757	-0.0966211030707753	-0.050669244524232	0.0	-0.0811872799764581
BKR	0.0	0.0	0.0	-0.0471759936626264	0.0	0.0	0.0	0.0	0.0	0.0	0.0	0.0	0.0	0.0	-0.1084634726746617	0.0	0.0	0.0	-0.0609273593927479	0.0	0.0	-0.0575014687760582	-0.1025977309487932	0.0	0.0	0.0	0.0	-0.0576207927678608	0.0	0.0	-0.0556175645183333	-0.0546711765430102	0.0	0.0	0.0	0.0	-0.0551208444567215	0.0	0.0	0.0	0.0	0.0	0.0	0.0	0.0	0.0	0.0	0.0	0.0
BLK	0.0	0.0	0.0	0.0	0.0	0.0	0.0	0.0	0.0	0.0	0.0	0.1771195261205327	0.0	0.0	0.0	0.0	0.0	0.0	0.0	0.0	0.0	0.0	0.0	0.0	0.0	0.0	0.0	0.0	0.0	0.0	0.0898695925994633	0.0	0.0	0.0	0.0	0.0	0.0	0.0	0.0	0.0	0.0	0.0	0.0	0.0	0.0	0.0	-0.0787022263683124	0.0	0.0
BMY	0.1243843165008808	0.0	0.0	0.14455842658867	0.1139708154173564	0.0	0.0	0.0	0.0	0.0	0.0	0.2410778111628579	0.0	0.0	0.2896737259874231	0.0	0.0	0.1377191496937679	0.0	0.0	0.2828010231059433	0.0	0.0	0.1096044464214356	0.0	0.0	0.1774336778861994	0.0	0.0	0.0	0.0	0.0	0.0	0.0	0.0	0.0	0.0	0.0968064267546194	0.0	0.0	0.0	0.1933960005806412	0.0	0.0	0.0	0.0	0.0	0.0	0.0
BP	0.0	0.0	0.0	0.0	0.0	0.0	0.0	0.0	0.0	0.183403808908952	0.0	0.0	0.0	0.0	0.0	0.0	0.0	0.0	0.0	0.0	0.0	0.1319202310025673	0.0	0.0	0.0	0.0	0.0	0.0	0.0	0.0	0.0	0.101828809297874	0.0	0.0	0.0	0.0	0.131411137438988	0.0	0.0	0.0	0.0	0.0	0.0	0.0	0.0	0.0	0.0	0.0	0.0
BSX	0.0	0.1266604142632403	0.0	0.0	0.0	0.0	0.0	0.0979340394251002	0.0	0.0	0.0	0.0	0.0771781978004117	0.0	0.0	0.0	0.0	0.0	0.0	0.0	0.0	0.0	0.0	0.1140734520859592	0.0	0.0	0.0	0.0	0.0	0.0	0.0	0.0	0.0	0.0	0.0	0.0	0.0	0.0	0.0	0.0	-0.1745205726911665	0.0	0.0	0.0	0.0	0.0	0.104072188590133	0.0	0.0
BTI	0.0	0.0	0.0	0.0	0.0	0.0	0.0	0.0	0.0	0.0	0.0	0.0	0.0	0.0	0.0	0.0	0.0	0.0	0.0	0.0	0.0	0.0	0.0	0.0	0.0	0.0	0.0	0.0	0.0	0.0	0.0	0.0	0.0	0.0	0.0	0.0	0.0	0.0	0.0	0.0	0.0	0.0	0.0	0.0	0.0	0.0	0.0	0.0	0.0
BUD	0.0	0.0	0.0	0.0	0.0	0.0	0.0	0.0	0.0	0.0	0.0	0.0	0.0	0.0	0.0	0.0	0.0	0.0	0.0	0.0	-0.2144936053616878	0.1151218784587506	0.0	0.0	0.0	0.0	0.0	0.0	0.0	0.0	0.0	0.0	0.0	0.0	0.0	0.0	0.0	0.0	0.0	0.0	0.0	0.0	0.0	0.0	0.0	0.0	0.0	0.0	0.0
BX	0.0	0.0	0.0	0.0	0.0	0.0	0.0	0.0	0.0	0.0	0.0	0.0	0.0	0.0	0.0	0.0	0.0	0.0	0.0	0.0	0.0	-0.0884255930946932	0.0	0.0	0.0	0.0	0.0	0.0	0.0409033937130537	0.0	0.0	0.0	0.0	0.0	0.0	0.0	0.0	0.0	0.0	0.0	0.0	0.0	0.0	0.0	0.0	0.0	0.0	0.0	-0.0672990646427343
CAT	0.0	0.0	0.0	0.0	0.0	0.0	0.0	0.0	0.1440437077732668	0.0	0.0	0.0	0.0	0.0	0.0	0.0	0.0	0.165046145014419	0.0	0.0	0.0	0.0	0.0	0.0	0.0	0.0	0.0	0.0	0.0	0.0	0.0	0.0	0.0	0.0	0.0	0.0	0.0	0.0	0.0	0.0	0.0	0.0	0.0	0.0	0.1341208584537203	0.0	0.0	0.0	0.0
CB	0.0	0.0	0.0	0.0	0.0	0.0	0.0	0.0	-0.171060483556751	0.0	0.0	0.0	0.0	0.0	0.0	0.0	0.0	0.0	0.0	0.0	0.0	0.0	0.0	-0.0998589610540521	0.0	0.0	0.0	0.0	0.0	0.0	0.0	0.0	0.0	0.0	0.0	0.0	0.0	0.0	0.0	0.0	0.0	0.0	0.0	0.0	0.0	0.0	-0.1372043533720605	0.0	0.0
CFR	0.0	0.1022109639837856	0.0	0.0	0.0	0.0	0.0	0.0	0.1351042931891484	0.0	0.0	0.0	0.0	0.0	0.0	0.0	0.0	0.0	0.0	0.0	0.0	0.0	0.0	0.0	0.2253967670916913	0.0	0.2101143146646757	0.0	0.0	0.1419651020288329	0.0	0.0	0.0	0.0	0.1076098028698835	0.0	0.0	0.0	0.0	0.1236648959287789	0.2180019756218848	0.1096546436445147	0.1106234040334275	0.0	0.0	0.0	0.0	0.0	0.0
CI	0.0	0.0	0.0	0.0	0.0	0.0	0.0	0.0	0.0	0.0	0.0	0.0	0.0	0.0	0.0	0.0	-0.1184964438099596	0.0	0.0	0.0	0.0	0.0	0.0	0.0	0.0	0.0	0.0	0.0	0.0	0.0	0.0	0.0	0.0	0.0	0.0	0.0	0.0	-0.0868589150123153	0.0	0.0	0.0	0.0	0.0	0.0	0.0	0.0	0.0	0.0	0.0
CMCSA	0.0	0.0	0.0	0.0	0.0	0.0	0.0	0.0	0.0	0.0	0.0	0.0	0.0	0.1133600252926993	0.0	0.0	0.0	0.0	0.0	0.0	0.0	0.0	0.0	0.0	0.0	0.0	0.0	0.0	0.0	0.0	0.0	0.0	0.0	0.0	0.0	0.0	0.0	0.0	0.0	0.0	0.0	0.0	0.0	0.0	0.0	0.0	0.0	0.0	0.0
CNI	0.0	0.0	0.0	0.0	0.0	0.0	0.0	0.0	0.0	0.0	0.0	0.0	0.0	0.0	0.0	0.0	0.0	0.0	0.0	0.0	0.0	0.0	0.0	0.0	0.0	0.0	0.0	0.0	0.0	0.0	0.0	0.0	0.0	0.0	0.0	0.0	0.0	0.0	0.0	0.0	0.0	0.0	0.0	0.0	0.0	0.0	0.0	0.0	0.0
COP	0.0	-0.1108237255906737	0.0	0.0	0.0	0.0	0.0	0.0	0.0	0.0	0.0	0.0	0.0	0.0	0.0	0.0	0.0	0.0	0.0	0.0	0.0	0.0	0.0	0.0	-0.178283379816532	0.0	0.0	0.0	0.0	-0.1866208023349364	0.0	0.0	0.0	-0.2544423279312114	0.0	0.0	0.0	0.0	0.0	0.0	0.0	0.0	0.0	-0.1876032323079714	0.0	0.0	0.0	0.0	0.0
COST	0.0	0.0	0.0	0.0	0.0	0.0	0.0	0.0	0.0	0.0	0.0	0.0	0.0	0.0	0.0	0.0	0.0	0.0	0.0	0.0	0.0	0.0	-0.1613117595400184	0.0	0.0	0.0	0.0	0.0	0.0	0.0	0.0	0.0	0.0	0.0	0.0	0.0	0.0	0.0	0.0	0.0	0.0	0.0	0.0	0.0	0.0	0.0	0.0	0.0	0.0
CP	0.0	0.1059049784655631	0.0	0.0	0.0	0.0	0.0	0.0	0.0	0.0	0.0	0.0	0.0	0.0985662115630818	0.0	0.0	0.0	0.0	0.0	0.0	0.0	0.0	0.0	0.0	0.0	0.0	0.0	0.0	0.0	0.0	0.0	-0.0966079744255608	0.0	0.0	0.0	0.0	0.0	0.0	0.0	0.1471208211648867	0.0	0.0	0.0	0.0	0.0	0.0	0.0	0.0	0.0
CRM	0.0	0.0	0.0	0.0	-0.0745807947821083	0.0	0.0	0.0	0.0	0.0	0.0	0.0	0.0	-0.0988265055438689	0.0	0.0	0.0	0.0	0.0	0.0	0.0	0.0	0.0	-0.065938241554602	0.0	0.0	0.0	0.0	0.0	0.0	0.0	0.0	0.0	0.0	0.0	0.0	0.0	0.0	0.075777129372437	-0.0979727316414933	0.0	0.0	0.0	-0.1141235541845757	0.0	0.0	0.0	0.0	0.0
CSCO	0.0	0.0	0.0	0.0	0.0	0.0	0.0	0.0	0.0	0.0	0.0	0.0	0.0	0.0	0.0	0.0	0.0	0.0	0.0	0.0	0.2240262307049589	0.0	0.0	0.0	0.0	0.0	0.0	0.0	0.0	0.0	0.0	0.0	0.0	0.0	0.0	0.0	0.0	0.0	-0.1055398725028812	0.0	0.0	0.0	0.0	0.0	0.0	0.0	0.0	0.0	0.0
CSL	0.0	0.0	0.0	0.0	0.0	0.0	0.0	0.0	0.0	0.0	0.0	0.0	-0.0665908376388947	0.0	0.0	0.0	0.0	0.0	0.0	0.0	0.0	0.0	0.0	0.0	0.0	0.0	0.0	0.0	0.0	0.0	0.0	0.064637485271412	0.0	0.0	0.0	0.0	0.0	-0.065135583412055	0.0	0.0	0.0	0.0	0.0	0.0	0.0	-0.1275139357530705	0.0	0.0	0.0
CVS	0.0	0.0	0.0	0.0	0.0	0.0	0.0	0.0	0.0	0.0	0.0	0.0	-0.1055435210858707	0.0	0.0	0.0	0.0	0.0	0.0	0.0	0.0	0.0	0.0	0.0	0.0	0.0	0.0	0.0	0.0	0.0	0.0	0.0	0.0	0.0	0.0	0.0	0.0	0.0	0.0	0.0	0.0	0.0	0.0	0.0	0.0	0.0	0.0	0.0	0.0
CVX	0.0	0.1447918732599217	0.0	0.0	0.0	0.0	0.0	0.0	0.0	0.0	0.2607104356803935	0.0	0.0	0.1469999752466009	0.0	0.2144489611485236	0.0	0.0	0.0	0.0	0.0	0.0	0.0	0.0	0.0	0.0	0.0	0.0	0.0	0.0	0.0	0.0	0.0	0.0	0.0	0.0	0.0	0.0	0.1476370942887307	0.0	0.0	0.0	0.0	0.0	0.0	0.0	0.0	0.0	0.0
C	0.0	0.0	0.1019578143657014	0.0743069427875484	0.1326461744903731	0.1913452110486229	0.1407011557204024	0.0	0.0	0.1371672579798997	0.2446190926753422	0.2752559914496258	0.0	0.0	0.0	0.1823743164120141	0.1250052070700942	0.1191719781588245	0.1237171688973122	0.0	0.2132000828548765	0.1243877969680501	0.0	0.1238807915093442	0.0	0.0	0.0	0.0	0.0	0.0	0.0927206985756067	0.0	0.0	0.0	0.0	0.0	0.0	0.0972946616230171	0.0	0.0778257043630739	0.0	0.0979935705955934	0.0	0.2827616160455664	0.0	0.0	0.0	0.0	0.0
DEO	0.0	0.0	0.0	0.0	0.0	0.0	0.0	0.1045241831352891	0.0	0.0	0.0	0.0	0.0	0.10375722571498	0.0	0.0	0.0	0.0	0.0	0.0	0.0	0.0	0.2061323491393723	0.0	0.1891846666973657	0.0	0.0	0.0	0.0	0.1603065278144986	0.0	0.0	0.0	0.222877633623289	0.0	0.0940292753291325	0.1719329610250231	0.1133570274383713	0.0	0.0	0.1866267363767234	0.1365534132669536	0.1158167574176526	0.0	0.1455457825031851	0.0	0.1183076903594473	0.1513605914974525	0.0
DE	0.0	0.0	0.0	0.0	0.0	0.0	0.0	0.0	0.0	0.0	0.0	0.0	0.0	0.0	0.0	0.0	0.0	0.0	0.0	0.0	0.0	0.0	0.0	0.0	0.0	0.0	0.0	0.0	0.0	0.0	0.0799113036272091	0.0	0.0	0.0	0.0	0.0	0.0	0.0	0.0	0.0	0.0	0.0796833417352621	0.0	0.0	0.0	0.0778747811019083	0.0	0.0	0.0
DHR	0.1479471798407977	0.0	0.1111218564387744	0.0	0.0	0.0	0.0	0.0	0.0	0.2013837250283142	0.0	0.0	0.0	0.0	0.1979599748212712	0.0	0.0	0.0	0.0	0.0	0.0	0.0	0.0	0.0	0.0	0.0	0.0	0.0	0.0	0.0	0.1395707694802032	0.0	0.0	0.1697129278145122	0.0	0.0	0.0	0.0	0.0	0.0	0.0	0.0	0.0	0.1815087069607178	0.0	0.0	0.0	0.0	0.0
DIS	0.0	0.0	0.0	0.0	0.0	0.0	0.0	0.0	0.0	0.0	0.0	0.0	0.0	0.0	0.0	0.0	0.0	0.0	-0.124505143262427	0.0	0.0	0.0	0.0	0.0	0.0	0.0	-0.1650058430759579	0.0	0.0	0.0	0.0	0.0	0.0	0.0	0.0	0.0	0.0	0.0	0.0	0.0	0.0	0.0	0.0	0.0	0.0	0.0	0.0	0.0	0.0
DTE	0.0	-0.2050382030786002	0.0	0.0	0.0	0.0	0.0	0.0	0.0	0.0	0.0	0.0	0.0	0.0	0.0	0.0	0.0	0.0	0.0	0.0	0.0	0.0	0.0	0.0	0.0	0.0	0.0	0.0	0.0	0.0	0.0	0.0	0.0	0.0	0.0	0.0	0.0	-0.210112225372254	0.0	0.0	0.0	0.0	0.0	0.2828778133667128	0.0	0.0	0.0	0.0	0.0
ELV	0.0	0.0	0.0	0.0	0.0	0.0	0.0	0.0	0.0	0.0	0.0	0.0	0.0	0.0	0.0	0.0	0.117331788279226	0.1162034441165019	0.0	0.0	0.0	0.0	0.0	0.0	0.0	0.0	0.0	0.0	0.0	0.0	0.0	0.0	0.0	0.1745243776727666	0.0	0.0	0.0	0.0	0.0	0.0	0.0	0.0	0.0	0.0	0.0	0.0	0.0	0.0	0.0
EL	0.0	0.0	0.0	0.0	0.0	0.0	0.0	0.0	0.0	0.0	0.0	0.0	0.0	0.0	0.0	0.0	0.0	0.0	0.0	0.0	0.2116063364872525	0.0	0.0	0.0	0.0	0.0	0.0	0.0	0.0	0.0	0.0	0.0	0.0	0.0	0.0	0.0	0.0856904692741322	0.0	0.0	0.0	0.0	0.0	0.0	0.0	0.0	0.0	0.0	0.0	0.0
EOG	0.0	0.0	0.0	0.0	0.0	0.1677841966112025	0.0	0.0	0.0	0.0	0.0	0.0	0.0	0.0	0.1415840943074011	0.0	0.0	0.1298895111061387	0.0	0.0	0.0	0.0	0.0	0.0	0.0	0.0	0.0	0.0	0.0	0.0	0.0	0.0	0.0	0.138302123864082	0.0	0.0	0.0	0.0	0.0	0.0	0.0	0.0	0.0	0.2061541867279578	0.1294999289842292	0.0	0.0	0.0	0.0
EQNR	0.0	-0.0744771264352663	0.0	0.0	0.0	0.0	0.0	0.0	0.0	0.0	0.0	0.0	0.0	-0.1017155028218454	0.0	0.0	0.0	0.0	0.0	0.0	0.0	0.0	0.0	-0.0602457149818263	0.0	0.0	0.0	0.0	-0.0756305610668766	0.0	0.0	0.0	-0.0767390749263651	0.0	0.0	0.0	-0.0682601611863251	0.0	0.0	0.0	0.0	0.0	0.0	0.0	0.0	0.0	0.0	0.0	0.0
ETN	0.0	0.0	0.0	0.0	0.0	0.0	0.0	0.0	0.0	0.0	0.0	0.0	0.0	0.0	-0.2194185536389739	0.0	0.0	0.0	0.0	0.0	0.0	0.0	0.0	0.0	0.0	0.0	0.0	0.0	0.0	0.0	-0.1175776598765911	0.0	0.0	0.0	0.0	0.0	0.0	0.0	0.0	0.0	0.0	-0.1173257617173948	0.0	0.0	0.0	0.0	0.0	0.0	0.0
GE	0.0	0.0	0.0997301314236769	0.0718577449708889	0.0877133841260517	0.0	0.0	0.0690414781503706	0.180481875898284	0.1817518938664761	0.0	0.0	0.0851365319803269	0.0747858711364867	0.1126687573968337	0.0	0.0	0.0	0.0	0.1312278977648907	0.0	0.1175555785673089	0.0	0.0955661918343047	0.1544814182206953	0.1327177476892233	0.0	0.1099031257463203	0.0621526864317865	0.0	0.0825183638028544	0.0	0.0	0.124765428807435	0.1126671368094849	0.091125006354189	0.1214922230544283	0.0	0.0865891226994612	0.0	0.0	0.1613433513634545	0.0	0.0	0.0	0.1006837350448653	0.0822747280007723	0.0	0.1148060484054365
GILD	0.1295578695001971	0.0	0.0	0.1028660614617028	0.0	0.2479158798440948	0.0	0.094876401626243	0.0	0.2200964826349086	0.0	0.0	0.0915820195489522	0.0	0.0	0.0	0.0	0.0	0.0	0.0	0.2753842495733847	0.0	0.0	0.0	0.0	0.0	0.0	0.1267317236632082	0.0	0.0	0.0	0.0	0.0	0.0	0.0	0.0	0.0	0.0	0.1333375983286103	0.0954020230010931	0.0	0.0	0.1271104008658851	0.2403632888997763	0.1193375423233621	0.0	0.0	0.0	0.167442189937214
GOOG	0.1573250767235693	0.0	0.0	0.0	0.0	0.3523697544935045	0.0	0.1240499531480642	0.0	0.3466318391630187	0.3221194113266873	0.3592469365423189	0.0	0.0	0.0	0.22048395244246	0.0	0.0	0.2154009037864536	0.0	0.0	0.2250951170909562	0.0	0.1145322784877006	0.0	0.0	0.0	0.2422263507518469	0.0	0.0	0.0	0.0	0.1595987042236432	0.2715291348568437	0.0	0.0	0.0	0.0	0.0	0.0	0.0	0.1450833184624405	0.0	0.2681993846673143	0.2689259055494546	0.2521803570879568	0.0	0.0	0.1971084039631292
GS	0.0	0.0	0.0	0.0	-0.2030986523635615	0.0	-0.1762761458641311	0.0	-0.3311277173518014	-0.3523997069720497	-0.3326268516767052	-0.3891482293427627	0.0	-0.2042565731063673	0.0	-0.2967622594152756	0.0	0.0	-0.3486900855407668	-0.1335621351321138	0.0	-0.261023661552232	-0.3278161039691554	0.0	0.0	-0.3746759716111666	0.0	-0.2229555538413525	0.0	-0.3345272618245855	-0.2135177497165133	-0.1353130049440764	-0.2104087267489879	-0.3560036547667191	0.0	0.0	-0.2325543902119831	0.0	0.0	-0.2897985813313338	-0.2638146564090153	0.0	-0.2378730496568662	-0.2847519134196765	0.0	0.0	0.0	-0.2176453736664921	-0.2059224622912056
HCA	0.0	0.0	0.0	0.0	0.0	0.0	0.0	0.0	0.0	0.0	0.0	0.0	-0.0347885228369943	0.0	0.0	0.0	0.0	0.0	0.0	0.0	0.0	0.0	0.0	0.0	0.0	0.0	0.0	0.0	0.0	0.0	0.0537515918519465	0.0	0.0	0.0	0.0	0.0	0.0	0.0	0.0	0.0	0.0	0.0	0.0	0.0	0.0	0.0	0.0	0.0	0.0
HDB	0.0	0.0	0.0	0.0	0.0	0.0	0.0	0.0	0.0	0.0	0.0	0.0	0.0	0.0	-0.116153737364022	0.0	0.0	0.0	0.0	0.0	0.0	0.0	0.0	0.0	0.0	0.0	0.0	0.0	0.0	0.0	0.0	0.0	0.0	0.0	0.0	0.0	0.0	0.0	0.0	0.0	0.0	0.0	0.0	-0.1034046503476614	0.0	0.0	0.0	0.0	0.0
HD	0.0	0.0	0.0	0.0	0.0	0.0	0.0	0.0	0.0	0.0	0.0	0.0	0.0	0.0	0.0	0.0	0.0	0.0	0.0	0.0	0.0	0.0	0.0	0.0	0.0	0.0	0.0	0.0	0.0	0.0	0.0	0.0	0.0	0.0	0.0	0.0	0.0	0.0	0.0	0.0	0.0	0.2439949348798391	0.0	0.0	0.191441130010927	0.0	0.127179592364008	0.0	0.0
HON	0.0	0.0	0.0	0.0	0.0	0.0	0.0	0.0	0.0	0.0	0.0	0.0	0.0	0.0	0.0	0.0	0.1650181244436588	0.0	0.0	0.0	0.0	0.0	0.0	0.0	0.0	0.0	0.0	0.0	0.0	0.0	0.0	0.0	0.0	0.0	0.0	0.0	0.0	0.0	0.0	0.0	0.0	0.0	0.0	0.0	0.0	0.0	0.0	0.0	0.0
HSBC	0.0	0.0	-0.1467516772070852	0.0	0.0	0.0	0.0	0.0	0.0	-0.1958900154042452	0.0	0.0	0.0	0.0	0.0	0.0	0.0	0.0	-0.1314835040273813	-0.085745090665718	-0.2027775736336538	-0.1783202045192489	-0.1454896669190928	-0.0612756172448403	-0.1641617218879795	-0.1584656593309268	-0.1524329564241069	0.0	-0.0667489356054331	-0.1553398447672446	0.0	-0.090423122893216	-0.1244355491063035	0.0	-0.1260826063288909	-0.0965980749951411	-0.0816978160096854	-0.0883753822673073	-0.1068885013122293	-0.1043205693004267	-0.1982171248860239	-0.0878146622896887	-0.096116784801617	0.0	0.0	-0.0913374123163163	-0.0692122671721345	-0.1420475128043655	-0.147268694142255
IBM	0.0	0.0	0.0	0.0	0.0	0.0	0.0	0.0	0.0	0.0	0.0	0.0	0.0	0.0	0.0	0.0	0.0	0.0	0.0	0.0	0.0	0.0	0.0	0.0	-0.1401203338124887	0.0	0.0	-0.1443365158219953	0.0	-0.1692266984301381	0.0	0.0	0.0	0.0	0.0	0.0	0.0	-0.0846296699257057	0.0	0.0	0.0	0.0	0.0	0.0	0.0	0.0	0.0	-0.1309252117421554	0.0
IBN	0.0	0.0	-0.0902992991123397	0.0	0.0	0.0	0.0	0.0	0.0	-0.1630622674028322	0.0	0.0	0.0	0.0	0.0	0.0	0.0	0.0	0.0	0.0	0.0	0.0	0.0	0.0	-0.1486028714679432	-0.1569350109300233	0.0	0.0	0.0	0.0	-0.0866231281760732	0.0	-0.1308557982115996	0.0	0.0	0.0	-0.1138657803058292	0.0	0.0	0.0	0.0	0.0	0.0	0.0	0.0	-0.096570954461253	0.0	0.0	0.0
IDEX	0.0	0.0	0.0	0.0	0.0	-0.0800129011278761	0.0	0.0	-0.0322046572133778	0.0	0.0	0.0	-0.0209835427105143	0.0	0.0	0.0	0.0	0.0	0.0	0.0	0.0	-0.0319762707128669	0.0	0.0	-0.0381431977904944	0.0	0.0	0.0	0.0	-0.0316282110610501	0.0	-0.0194724710484749	0.0	0.0	0.0	-0.0307509239989737	-0.0257347219277967	0.0	-0.0361224682094414	0.0	0.0	0.0	0.0	0.0	-0.0238710269001351	0.0	0.0	0.0	0.0
INTC	0.0	0.0	0.0	0.0	0.0	0.0	0.0	0.0	0.0	0.0	0.0	0.0	0.0	-0.1125226442603131	0.0	0.0	0.0	0.0	0.0	0.0	-0.2427354174165069	0.0	0.0	0.0	0.0	0.0	0.0	0.0	0.0	0.0	0.0	0.0	0.0	0.0	0.0	-0.0988514616068596	0.0	-0.0762179265870712	0.0	0.0	0.0	0.0	0.0	0.0	0.0	0.0	-0.0922206238576702	0.0	0.0
INTU	0.0	0.0	0.0	0.0	0.0784060689006068	0.0	0.0	0.0680956561129622	0.0	0.0	0.0	0.0	0.0621041768302568	0.0803562319376347	0.0	0.0	0.0	0.0	0.0	0.0	0.0	0.0	0.0	0.0	0.0	0.0	0.0	0.0	0.0	0.0	0.0	0.0	0.1137580731319123	0.0	0.0	0.0	0.0	0.0	0.0	0.0	0.0	0.0	0.0	0.0	0.121795607481435	0.0	0.0	0.0	0.0867845535761522
ISRG	0.0	0.0	0.0	0.0	0.0	0.0	0.0	0.0	0.0	0.0	0.0	0.0	0.0	0.0	0.0	0.0	0.0	0.0	0.0	0.0	0.0	0.0	0.0	0.0	0.0	0.0	0.0	0.0	0.0	0.0	0.0	0.0	0.0	0.0	0.0	0.0	0.0	0.0	0.0	0.0766480086509971	0.1191994023940487	0.0	0.0	0.0	0.0	0.0	0.0	0.0	0.0
ITW	-0.1280486868670894	-0.1290654664495115	0.0	-0.101514496431084	0.0	-0.2070857272811555	0.0	0.0	0.0	0.0	-0.2095423286966241	-0.3112245449546252	0.0	0.0	0.0	0.0	-0.1550475371227244	0.0	0.0	-0.1242057631779917	0.0	0.0	0.0	0.0	0.0	-0.2148598278449302	0.0	0.0	0.0	0.0	0.0	-0.149123302191503	0.0	0.0	0.0	0.0	0.0	-0.1713595247153416	0.0	0.0	0.0	0.0	0.0	0.0	0.0	0.0	-0.1171444892761315	0.0	0.0
JNJ	0.0	0.0	0.0	0.0	0.0	0.0	0.0	0.0	0.0	0.0	0.0	0.0	0.0	0.0	0.0	0.0	0.0	0.0	0.0	0.0	0.0	0.0	0.0	0.0	0.0	0.0	0.0	0.0	0.0	0.0	0.0	0.0	0.0	0.0	0.0	0.0	0.0	-0.1520183502072634	0.0	0.0	0.0	0.0	0.0	0.0	0.152470782168657	0.0	-0.1322246226591695	0.0	0.0
JPM	0.1704067546983821	0.0	0.0	0.1316802206859894	0.0	0.2490587377827952	0.2037320360700838	0.0	0.0	0.0	0.0	0.0	0.0	0.0	0.0	0.0	0.2123869671157521	0.0	0.0	0.0	0.3907976971581318	0.0	0.0	0.0	0.0	0.0	0.0	0.1969248872835983	0.0	0.246067315105629	0.0	0.0	0.0	0.0	0.0	0.0	0.0	0.0	0.0	0.14978156353746	0.2568677334755123	0.1955205510877455	0.0	0.0	0.0	0.22836806022918	0.1433805783260107	0.0	0.176942947248094
KO	0.0	0.0	0.0	0.0	0.0	0.0	0.0	0.0	0.0	0.0	0.0	0.0	0.0	0.0	0.0	0.0	0.2396094279596904	0.0	0.0	0.0	0.0	0.0	0.0	0.0	0.0	0.0	0.0	0.0	0.0	0.0	0.0	0.0	0.0	0.0	0.0	0.1307679415157831	0.0	0.0	0.0	0.0	0.0	0.0	0.0	0.0	0.0	0.0	0.0	0.0	0.0
LIN	0.0	0.0	0.0	0.0	0.0	0.0	0.0	0.0	0.0	0.0	0.0	0.0	-0.0994127894306429	0.0	0.0	0.0	0.0	0.0	0.0	0.0	0.0	0.0	0.0	0.0	0.0	0.0	0.0	0.0	-0.1250951753692166	-0.1777289163055277	0.0	0.0	-0.1780837016746061	0.0	-0.1511909853773221	-0.1019362099115006	0.0	-0.117675239677351	0.0	0.0	-0.2312581531827957	0.0	0.0	0.1991633022989642	0.0	0.0	-0.1094431679536765	0.0	0.0
LLY	0.0	0.0	-0.0811809677084369	0.0	-0.0867116184239698	0.0	0.0	0.0	0.0	-0.1563932022969019	0.0	0.0	0.0	0.0	0.0	0.0	0.0	0.0	-0.0877878873934606	0.0	0.0	-0.1209176558087168	-0.157601420188453	0.0	0.0	0.0	0.0	-0.1089676076093691	0.0	0.0	0.0	-0.0783008055309612	-0.0830952251105101	-0.1316945755064613	0.0	0.0	-0.0891396685520057	-0.0745989325455487	0.0	0.0	0.0	-0.0844035415189648	-0.0722879570617231	0.0	0.0	-0.0901091167290276	0.0	0.0	0.0
LMT	0.0	0.0	-0.109632277629974	0.0	-0.0888212402821085	0.0	-0.1074188967190938	0.0	-0.1349540591177692	0.0	-0.1616244363140167	-0.2167181373964456	0.0	0.0	0.0	-0.1555468761690684	-0.111670612760083	-0.1383106500778983	-0.0971907628375333	0.0	0.0	0.0	-0.2037300493887716	0.0	0.0	-0.1396639259573741	0.0	-0.0916833203348223	0.075024887845563	0.0	0.0	0.0	0.0	0.0	0.0	0.0	0.0	0.0	0.0	-0.0830488204706501	0.0	0.0	0.0	0.0	0.0	-0.1402511463532888	0.0	0.0	0.0
LOW	0.0	0.0	-0.1394758392903515	0.0	0.0	0.0	0.0	0.0	0.0	0.0	0.0	0.0	-0.110322554760716	0.0	0.0	0.0	0.0	0.0	0.0	0.0	0.0	0.0	0.0	0.0	0.0	0.0	0.0	0.0	-0.1041505662211459	0.0	0.0	-0.1041907294590814	-0.1970151231268477	0.0	0.0	-0.0948004222803449	0.0	-0.1457254617914918	0.0	-0.1424257749437108	-0.1781850344053639	-0.1352578610762785	0.0	0.0	-0.2334796321779108	0.0	-0.1255652249379955	-0.1444465677091749	0.0
LRCX	0.1064548572757559	0.0	0.0	0.0947556987087766	0.1008957534369769	0.0	0.1074492724475319	0.0	0.0	0.191603466543543	0.2191579207337725	0.252591527317627	0.0	0.0	0.0	0.2009371450538388	0.1470842814999296	0.119273015316041	0.0	0.0	0.0	0.1364905377571803	0.2119330610681865	0.0797637389684222	0.0	0.0	0.0	0.1146117346781045	0.0772601604312009	0.0	0.0	0.0	0.0	0.0	0.114567444135153	0.0	0.1372461375295778	0.0892040284721539	0.0	0.0851260732015833	0.0	0.0	0.0	0.0	0.0	0.0	0.0	0.0	0.0
MA	0.0	-0.2734977968450074	0.0	0.0	0.0	0.0	0.0	0.0	0.0	0.1787718984442252	0.0	0.0	-0.0931684882862712	0.0	0.0	0.0	0.0	0.0	0.0	0.0	0.0	0.0	0.0	-0.0972490441026013	0.0	0.0	0.0	0.0	-0.1148465894696776	0.0	0.0	0.0	0.0	0.0	0.0	0.0	0.0	-0.1315167794425812	0.0	0.0	-0.188442497775343	0.0	0.0	0.0	0.0	0.0	-0.1184257053992612	0.0	0.0
MCD	0.0	0.0	0.0	0.0	0.0	0.0	0.0	0.0	0.0	0.0	0.2245060125782258	0.0	0.0	0.0	0.0	0.0	0.0	0.1760415000818052	0.0	0.0	0.0	0.0	0.0	0.0	0.0	0.0	0.0	0.0	0.0	0.0	0.0	0.0	0.0	0.0	0.0	0.0	0.0	0.0	0.0	0.0	0.0	0.0	0.0	0.0	0.0	0.0	0.0	0.0	0.0
MC	0.0	0.0	0.0	0.0	0.0	0.0	0.0	0.0	0.0	0.0	0.0	0.0	0.0	0.0	0.1215300640921168	0.0	0.0	0.0	0.0	0.0	0.0	0.0	0.0	0.0	0.0	0.0	0.0	0.0	0.0	0.0	0.0	0.0	0.0	0.0	0.0	0.0	0.0639073813262527	0.0	0.0	0.0	0.0	0.0	0.0	0.0	0.0	0.0723246876102973	0.0	0.0	0.0
MDLZ	0.0	0.0	0.0	0.0	0.0	0.0	0.0	0.0	0.0	0.0	0.0	0.0	0.1077419595360103	0.0	0.0	0.0	0.0	0.0	0.0	0.0	0.0	0.0	0.0	0.0	0.0	0.0	-0.3081178429790498	0.0	0.0	0.0	0.0	0.0	0.0	0.0	0.0	0.0	0.0	0.0	0.0	0.0	0.0	-0.1897260299848826	0.0	0.0	0.0	0.0	0.0	0.0	0.0
MDT	0.0	0.0	0.0	0.0	0.0	0.0	0.0	0.0	0.0	0.0	0.0	0.0	0.0	0.0	0.0	0.0	0.0	0.0	0.0	0.0	0.0	0.0	0.0	0.0	0.0	0.0	0.0	0.0	0.0	0.0	0.0	0.0	0.0	0.0	0.0	0.0	0.0	0.0	0.0	0.0	0.0	0.1282788706660632	0.0	0.0	0.0	0.0	0.0	0.0	0.0
META	0.1064235262575593	0.0	0.0	0.0647967849617873	0.0777707759946432	0.1447948534517143	0.0	0.0	0.1354852074741346	0.1227337210093166	0.0	0.1388643444351816	0.0	0.0	0.0	0.0	0.0	0.0	0.1069033722888566	0.0	0.0	0.0984678881927007	0.0	0.0681290331214155	0.0	0.0	0.0	0.1195009485842358	0.0	0.0	0.0833937525090538	0.0	0.0926682423938043	0.1339352965631135	0.0	0.0	0.0	0.0	0.0	0.0991092514310978	0.0	0.0	0.114652023205599	0.1653742877751953	0.0939957794542973	0.1179201727361087	0.0	0.0	0.1043044101068568
MMC	0.0	0.0	0.0	0.0	0.1393216697385044	0.0	0.0	0.0	0.0	0.0	0.1902217762337009	0.0	0.0	0.0	0.0	0.0	0.0	0.0	0.0	0.0	0.0	0.0	0.0	0.0	0.0	0.0	0.0	0.0	0.0	0.0	0.0	0.0	0.0	0.0	-0.1774364975831944	0.0	0.0	0.0	0.0	0.0	0.0	0.0	0.0	0.0	0.0	0.0	0.0	0.0	0.0
MO	0.0	0.0	0.0	0.0	0.0	0.0	0.0	0.0	0.0	0.0	0.0	0.0	0.0	0.0	0.0	0.0	0.0	0.0	0.0	0.0	0.0	0.0	0.0	0.0	0.0	0.0	0.0	0.0	-0.0609402345856658	-0.1170239703279626	0.0	0.0	0.0	0.0	0.0	0.0	0.0	0.0	0.0	0.0	0.0	0.0	0.0	0.0	0.0	0.0	0.0	-0.1283654562744257	0.0
MRK	0.0	0.0	0.0	0.0	0.0	0.0	0.0	0.0	0.0	0.0	0.0	0.0	0.0	0.0	0.0	0.0	0.0	0.0	0.0	0.0	0.0	0.0	0.0	0.0	0.0	0.0	0.0	0.0	0.0	-0.1602423654079827	0.0	0.0	0.0	0.0	-0.1453654778205222	0.0	0.0	0.0	0.0	0.0	0.0	0.0	0.0	0.0	0.0	0.0	0.0	0.0	0.0
MSFT	0.3212679927489178	0.0	0.0	0.0	0.0	0.5786727527907115	0.0	0.0	0.0	0.0	0.3059351376910804	0.5411488203881413	0.0	0.0	0.0	0.3372440079813302	0.3249686717599723	0.0	0.0	0.0	0.6287629945236122	0.0	0.0	0.0	0.0	0.0	0.0	0.0	0.0	0.0	0.0	0.0	0.0	0.3588192089844447	0.0	0.0	0.0	0.0	0.0	0.0	0.0	0.3515751197811112	0.0	0.5181324823592901	0.2341804433074471	0.3498406657859891	-0.194629208625702	0.0	0.0
MS	0.0	0.0	0.0	0.0	0.0	0.0	0.0	0.0	0.1977100648316182	0.0	0.0	0.0	0.0	0.0	0.0	0.0	0.0	0.0	0.0	0.0	0.0	0.0	0.0	0.0	0.0	0.0	0.2729357451817445	0.0	0.0	0.2451476269442877	0.0	0.1522416282479718	0.1383019115490245	0.0	0.0	0.0	0.0	0.0	0.0	0.0	0.2424214233568506	0.0	0.0	0.0	0.0	0.0	0.0	0.1757224398317546	0.0
MUFG	0.0	0.0	0.0	0.0	0.0	0.0	0.0	0.0	0.0	-0.1533819670103992	0.0	0.0	0.0	0.0	0.0	0.0	0.0	0.0	0.0	0.0	0.0	0.0	0.0	0.0	0.0	0.0	0.0	0.0	0.0	0.0	0.0	0.0	0.0	0.0	0.0	0.0	0.0	0.0	0.0	0.0	0.0	0.0	0.0	0.0	0.0	0.0	0.0	0.0	0.0
MU	0.0	0.0	0.0	0.0	0.0	0.1020749844334921	0.0	0.0	0.0	0.1550106231192574	0.0	0.0	0.0	0.0	0.0	0.0	0.0	0.0	0.0	0.0	0.0	0.0	0.0	0.0	0.0	0.0	0.0	0.0	0.0	0.0	0.0	0.0	0.0	0.0	0.0	0.0	0.0	-0.0908507443667852	0.0	0.0	0.0	0.0	0.0	0.0	0.0	0.0	0.0	-0.0974122491918895	0.0
NEE	0.0	0.0	0.0	0.0	0.0	0.0	0.0	0.0	0.0	0.0	0.0	0.0	0.0	0.0	0.0	0.0	0.0	0.0	0.0	0.0	0.0	0.0	0.0	0.0	0.0	0.0	0.0	0.0	0.0	-0.1285618734409582	0.0	0.0	0.0	0.0	0.0	0.0	0.0	-0.0900035843705975	0.1201359143096522	0.0	-0.1481251186487792	0.0	0.0	-0.1561241306660147	0.0	0.0	-0.1528729123790447	0.0	0.0
NFLX	0.0	0.0	0.0816394740295748	0.0	0.0	0.1292804513538668	0.0728710349498782	0.0	0.0	0.133699978301832	0.1320856367325751	0.1065570726483219	0.0	0.0	0.1138768746680681	0.1091273099201899	0.0608438040552748	0.0767358961621382	0.0895780798548922	0.0	0.0	0.0859977011337446	0.0	0.0	0.0	0.0923742788543259	0.0	0.0883633760251432	0.0	0.0	0.0	0.0	0.0	0.0966104282635827	0.0	0.0	0.0	0.0	0.0	0.0	0.0	0.0475521894900293	0.0500295503484243	0.1244448266014134	0.0542598550713106	0.0744181014809214	0.0	0.0	0.0
NKE	0.0	0.0	0.0	0.0	0.0	0.0	0.0	0.0	0.0	0.0	0.0	0.0	0.0	0.0	0.0	0.0	0.0	0.0	0.0	0.0	0.0	0.0	0.0	0.0	0.0	-0.1040277090448857	0.0	0.0	0.0	0.0	0.0	0.0	0.0	0.0	0.0	0.0	0.0	0.0	0.0	0.0	0.0	0.0	0.0	0.0	0.0	0.0	0.0	0.0	0.0
NOW	0.0	0.0	0.0	0.0	0.0	0.0889639153027377	0.0	0.0	0.0	0.0	0.0	0.0	0.0	0.0	0.0	0.0	0.0	0.0	0.0	0.0	0.0	0.0	0.0	0.0701325901430537	0.0	0.0	0.0	0.0	0.0	0.0	0.0601989412745114	0.0	0.0	0.0	0.071806507496804	0.0464517846936645	0.0	0.0	0.0	0.0504033098902193	0.0	0.0	0.0744240437923947	0.0	0.0	0.0623142036087881	0.0	0.0	0.0958634355022163
NVDA	0.1066357676895469	0.0	0.0	0.0	0.0888153115009223	0.1589571256304546	0.0	0.0	0.0	0.0	0.0	0.0	0.0	0.0	0.0	0.0	0.0	0.0	0.0	0.0	0.0	0.0	0.0	0.0	0.0	0.0	0.0	0.0	0.0	0.0	0.0	0.0	0.0	0.0	0.0	0.0	0.0	0.0	0.0	0.0	0.0	0.0	0.0	0.2145524278386136	0.137922565549499	0.0	0.0	0.0	0.0
NVO	0.0	0.0	0.0	0.0	0.0	0.0	0.0	0.0	0.0	0.0	0.0	0.0	0.0	0.0	0.0	0.0	0.0	0.0	0.0	0.0	0.0	0.0	0.0	0.0	0.0	0.0	0.0	0.0	0.0	0.0	0.0	0.0	0.0	0.0	0.0	0.0	0.0	0.0	0.0	0.0	0.0	0.0	0.0	0.0	0.0	0.0	0.0	0.0	0.0
NVR	0.0	0.0	0.0	0.0	0.0	0.0	0.0	0.0	0.0	0.0	0.0	0.0	0.0	0.0	0.0	0.0	0.0	0.0	0.0	0.0	0.0	0.0	0.0	0.0	0.0	0.0	0.0	0.0	0.0	0.0	0.0	0.0	0.0	0.0	0.0	0.0	0.0	0.0	0.0	0.0	0.0	0.0	0.0	0.0	0.0	0.0	0.0	0.0	0.0
NVS	0.0	0.0	0.147602562921336	0.0	0.0	0.2052212166395948	0.0	0.0	0.0	0.2772294318911371	0.0	0.0	0.0	0.0	0.0	0.0	0.0	0.0	0.0	0.1233303858149078	0.0	0.1911857226841003	0.0	0.0	0.0	0.3980519164882264	0.0	0.0	0.0	0.0	0.0	0.1734207095074253	0.0	0.0	0.0	0.0	0.1842465755302142	0.0	0.0	0.0	0.0	0.0	0.0	0.0	0.0	0.2056026426401591	0.0	0.0	0.1668478039273067
ORCL	0.0	0.0	0.0	0.0	0.0	0.0	0.0	0.0	0.0	0.0	0.0	0.0	0.0	0.1037075756107914	0.0	0.0	0.0	0.0	0.0	0.0	0.0	0.0	0.0	0.0	0.0	0.0	0.0	0.0	0.0	0.0	0.0	0.0	0.0	0.0	0.0	0.0	0.0	0.0	0.0	0.0	0.0	0.0	0.0	0.0	0.0	0.0	0.0	0.0	0.0
PANW	0.0	0.0	0.0	0.0	0.0	0.0	0.0	0.0	0.0	0.0	0.0	0.0	0.0	0.0	0.0	0.0	0.0	0.0	0.0	0.0	0.0	0.0	0.0	0.0	0.0	0.0	0.0	0.0	0.0	0.0	0.0	0.0	0.0	0.0	0.0	0.0	0.0	0.0	0.0	0.0	0.0	0.0	0.0	0.0	0.0	0.0	0.0	0.0	0.0
PBR	0.0	0.0	0.0	0.0	0.0	0.0	0.0	0.0	0.0	0.0	0.0	0.0	0.0	0.0	0.0	0.0	0.0	0.0	0.0	0.0	0.0	0.0	0.0	0.0	0.0	0.0	0.0	0.0	0.0	0.0	0.0	0.0	0.0	0.0	0.0	0.0	0.0	0.0	0.0	0.0	0.0	0.0	0.0	0.0	0.0	0.0	0.0	0.0	0.0
PDD	0.0	0.0	0.0	0.0	0.0	0.0	0.0	0.0	0.0	0.0	0.0	0.0	0.0	0.0	0.0	0.0	0.0	0.0	0.0	0.0	0.0660362106571234	0.0306520846761134	0.0	0.0	0.0	0.0513829718398362	0.0	0.0	-0.0196372729567968	0.0	0.0	0.0	0.0	0.0544706624058021	0.0	0.0	0.0	0.0	0.0	0.0	0.0	0.0	0.0	0.0	0.0	0.0	0.0	0.0	0.0
PEP	0.0	0.0	0.0	0.0	0.0	0.0	0.0	0.0	0.0	0.0	0.0	0.0	0.0	0.0	0.0	0.0	0.0	0.0	0.0	0.0	0.0	0.0	0.0	0.0	0.0	0.0	0.0	0.0	0.0	0.0	0.0	0.0	0.0	0.0	0.0	0.0	0.0	-0.1620269227597096	0.0	0.1507732538069686	0.0	0.0	0.0	0.4215705477167017	0.0	0.0	0.0	0.0	0.0
PFE	0.0	0.0	0.0	0.0	0.0	0.0	0.0	0.0	0.0	0.0	0.0	0.0	0.0	0.0	0.0	0.0	0.0	0.0	0.0	0.0	0.2082333928079089	0.0	0.0	0.0	0.0	0.0	0.0	0.0	0.0	0.0	0.0	0.0	0.0	0.0	0.0	0.0	0.0	0.0	0.0	0.0	0.0	0.0	0.0	0.0	0.0	0.0	0.0	0.0	0.0
PG	0.0	0.0	0.1306223528550486	0.0	0.1283888279840039	0.0	0.0	0.0	0.0	0.0	0.0	0.0	-0.1106127275839675	0.1677914968236251	0.0	0.0	0.1726581155434231	0.0	0.0	0.0	0.0	0.0	0.0	0.0	0.0	0.0	0.0	0.0	0.0	0.0	0.0	0.0	0.0	0.0	0.0	0.0	0.0	0.0	0.0	0.0	0.0	0.141461100915384	0.125845375499797	0.0	0.0	0.0	0.0	0.0	0.0
PLD	0.0	0.0	0.0	0.0	0.0	0.0	0.0	0.0	0.0	0.0	0.0	0.0	0.0	0.0	0.0	0.0	0.0	0.0	0.0	0.0	0.0	0.0	0.0	0.0	0.0	0.0	0.0	0.0	0.0	0.0	0.0	0.0	0.1065051286344526	0.0	0.0	0.0	0.0	0.0	0.0	0.0	0.0	0.0	0.0	0.0	0.0	0.0	0.0	0.0	0.0
PM	0.0	0.0	-0.1725285297289645	-0.0922302576315902	0.0	0.0	0.0	0.0	0.0	0.0	0.0	0.0	0.0	-0.0982111262826615	0.0	0.0	0.0	0.0	0.0	0.0	0.0	0.0	0.0	0.0	0.0	0.0	-0.2405046298267329	0.0	0.0	0.0	0.0	0.0	0.0	-0.1497301928012572	0.0	0.0	-0.1010542367907296	0.0	0.0	0.0	0.0	0.0	0.0	0.0	-0.1447614377174701	-0.1101648992997563	0.0	0.0	0.0
PYPL	0.0	0.0	0.0	0.0	0.0	0.0	0.0	0.0	0.0	0.0	0.0	0.0	0.0	0.0	0.0	0.0	0.0	0.0	0.0	0.0	0.0	0.0	0.0	0.0	0.0	0.0	0.0	0.0	0.0	0.0779392623703152	0.0	0.0	0.0	0.0	0.0	0.0	0.0	-0.0565227826875852	0.0	0.0	0.1102857155264764	0.0	0.0	0.0	0.0	0.0	0.0	0.0833920777881375	0.0
QCOM	0.0	0.0	0.0	0.0	0.0	0.1279723301380947	0.0	0.0	0.0	0.149163395727909	0.1200225204530971	0.0	0.0	0.0	0.0	0.1527671116144647	0.0	0.0	0.0	0.0	0.207539257358398	0.0	0.0	0.0	0.0	0.0	0.0	0.0	0.0	0.0	0.0	0.0713800166994015	0.0	0.0	0.0	0.0	0.0	0.0	0.0	0.0	0.0	0.0	0.0	0.2316944854858038	0.1157208558178492	0.0	0.0	0.0	0.0
SAP	0.0	0.0	0.0	0.0	0.0	0.0	0.0	0.0	0.0	0.0	0.0	0.0	0.0	0.0	0.0	0.0	0.0	0.0	0.0	0.0	0.0	0.0	0.0	0.0	0.0	0.0	0.0	0.0	0.0	0.0	0.0	0.0	0.0	0.0	0.0	0.0	0.0	0.0	0.0	0.0	0.0	0.0	0.0	0.0	0.0	0.0	0.0	0.0	0.0
SBUX	0.0	0.0	0.0	0.0	0.0	0.1187804356151973	0.0	0.0	0.0	0.0	0.0	0.0	0.0	0.0	0.0	0.0	0.0	0.0	0.0	0.0	0.0	0.0	-0.1383964634671612	0.0	0.0	0.0	0.0	0.0	0.057229746377925	0.0	0.0	0.0	0.0	0.0	0.0	0.0	0.0	0.0	0.0	0.0	0.0	0.0	0.0	0.0	0.0	0.0	0.0843600692882886	0.0	0.0
SCHW	0.0	0.0	0.0	0.0	0.0	0.0	0.0	0.0	0.0	0.0	0.0	-0.160801923459912	0.0	0.0	0.0	0.0	-0.0802848187327509	0.0	0.0	0.0	0.0	0.0	0.0	0.0	0.0	0.0	0.1107984847322512	0.0	0.0	0.0	0.0	0.0	0.0	0.0	0.0	0.0	0.0	0.0	0.0	0.0	0.0	0.0	0.0	0.0	0.0	0.0	0.0506152864270657	0.0	0.0
SHEL	0.0	0.0	0.0	0.0	0.0	0.0	0.0	0.0	0.1408306378121659	0.0	0.0	0.0	0.0	0.0	0.0	0.0	0.0	0.0	0.0	0.0	0.0	0.0	0.0	0.0	0.0	0.0	0.0	0.0	0.0	0.189743536149537	0.0	0.0	0.0	0.1889810660111729	0.1676327611731352	0.0	0.0	0.0955954703208663	0.0	0.0	0.2799376012972653	0.0	0.0	0.0	0.0	0.0	0.0	0.139095513604816	0.0
SHOP	0.0	0.0343553959902504	0.0	0.0	0.0	0.0	0.0	0.0	0.0	0.0	0.0	0.0	0.0	0.0	0.0525538587669733	0.0	0.0	0.0	0.0	0.0	0.0	0.0	0.0	0.0	0.0	0.0	0.0	0.0	0.0244954883679997	0.0	0.0	0.0	0.0	0.0	0.0	0.0	0.0	0.0	0.0	0.0	0.0	0.0	0.0	0.0	0.0	0.0	0.0	0.0526557099934527	0.0
SLB	0.0	0.0	0.0	0.0	0.0	0.1612486117851415	0.0	0.0	0.0	0.0	0.0	0.0	0.0	0.0706750768110781	0.0	0.0	0.0	0.1011741173482698	0.0	0.0	0.0	0.078182323306559	0.0	0.0	0.0	0.0	0.0	0.0835813723355099	0.0	0.0	0.0	0.0	0.069368001042453	0.0	0.0	0.0558924123136429	0.0	0.0	0.0959503905524494	0.0	0.0	0.0	0.0	0.1082264634829511	0.0819081925421753	0.0	0.061913741139981	0.0	0.0
SNY	0.0	0.0	0.0	0.0	0.0	0.0	-0.1004387194184108	0.0	-0.1174163923516134	-0.1053733656164191	0.0	0.0	0.0	0.0	0.0	0.0	0.0	0.0	0.0	0.0	-0.1769658513093549	-0.084622933072082	-0.1258315400104044	0.0	0.0	0.0	0.0	-0.113169761253218	0.0	0.0	-0.0660959274109195	0.0	0.0	-0.1287921331675852	0.0	0.0	0.0	0.0	0.0	0.0	0.0	0.0	0.0	0.0	0.0	-0.1038021500726398	-0.0609539755845421	0.0	-0.1270040186673491
SONY	0.0	0.0	0.0	0.0	0.0	0.0	0.0	0.0	0.0	0.0	0.0	0.0	0.0	0.0	0.0	0.0	0.0	0.0	0.0	0.0	0.0	0.0	0.0	0.0	0.0	0.0	-0.1875467957065624	0.0	0.0	0.0	0.0	0.080131581743041	0.0	0.0	-0.0966804738884442	0.0	0.0	0.0	0.0	0.0	0.0	0.0	0.0	0.0	0.0	0.0	0.0	0.0	0.0
SO	0.0	0.0	-0.1894827633939604	0.0	0.0	0.0	-0.1880846625564328	-0.1548402954877473	0.0	-0.2897815074515247	0.0	0.0	-0.1647901491864895	0.0	0.0	0.0	0.0	0.0	0.0	0.0	0.0	0.0	0.0	0.0	0.0	-0.3232995359523501	0.0	0.0	0.0	0.0	0.0	-0.1364215130878456	0.0	0.0	0.0	0.0	0.0	0.0	0.0	0.0	0.0	0.0	0.0	0.0	0.0	0.0	0.0	0.0	-0.2688417138133386
SYK	0.0	0.0	0.0	0.0	0.0	0.0	0.0	0.0	0.0	0.0	0.0	0.0	-0.0967365845555351	0.0	0.0	0.0	0.0	0.0	0.0	0.0	0.0	0.0	0.0	-0.0765010865535955	0.0	0.0	0.0	0.0	0.0	0.0	0.0	0.0	0.0	0.0	0.0	0.0	0.0	0.0	0.0	0.0	0.0	0.0	0.0	0.0	0.0	0.0	0.0	0.0	0.0
TD	0.0	0.0	0.0	0.0	0.0	0.2348782384860166	0.0	0.0	0.0	0.0	0.0	0.0	0.0	0.0	0.0	0.0	0.0	0.0	0.0	-0.0971316949908401	0.0	0.0	0.0	0.0	0.0	0.0	-0.234909163733314	0.0	0.0	-0.1483436183906296	0.0	0.0	0.0	0.0	0.0	0.0	0.0	0.0	0.0	-0.1230761918629475	0.0	0.0	0.0	0.169264366506456	0.0	0.0	0.0	-0.173115375151526	0.0
TJX	0.0	0.0	0.0	0.0	0.0	0.0	0.0	0.0	0.0	0.0	0.0	0.0	0.0	0.0	0.0	0.0	0.0	0.0	0.0	0.0	0.0	0.0	0.0	0.0	0.0	0.1167888386841683	0.0	0.0	0.0	0.0	0.0	0.0	0.0	0.0	0.0	0.0	0.0	-0.0590018024532019	0.0	0.0	0.0	-0.1016757012959408	0.0	0.0	0.0	0.0	-0.0627566345789969	0.0	0.0
TMO	0.0	0.0	0.0	0.0	0.0	0.0	0.0	0.0	0.0	0.0	0.0	0.0	0.0	0.0	0.0	0.0	0.0	0.0	0.0	0.0	0.0	0.0	0.0	0.0	0.0	0.0	0.0	0.0	0.0	0.0	-0.1043391479418922	0.0	0.0	0.0	0.0	0.0	0.0	-0.0911988958571709	0.0	0.0	0.0	0.0	0.0	0.0	0.0	0.0	0.0	0.0	0.0
TMUS	0.0	0.0	0.0	0.0	0.0	0.0	0.0	0.0	0.0	0.0	0.0	0.0	0.0	0.0	0.0	0.0	0.0973483622928081	0.0	0.0	0.0	0.0	0.0	0.180294888265057	0.0	0.0	0.0	0.0	0.0	-0.0654003993383896	0.0	0.0	0.0	0.0	0.0	0.0	0.0	0.0947493321821899	-0.0874745976874867	0.0	0.0	0.0	0.0	0.0	0.0	0.0	0.0	0.0	0.0	0.0
TM	0.0	0.0	0.1196447331317444	0.1062476499551458	0.0	0.2577263737548347	0.1329927517789629	0.0	0.0	0.2127227934840368	0.2295941491506663	0.2260067384074911	0.0	0.0	0.0	0.1944798357497381	0.0	0.0	0.0	0.0	0.0	0.0	0.0	0.0	0.0	0.2264877091765355	0.0	0.0	0.0	0.0	0.0950659574210663	0.0	0.0	0.0	0.0	0.0	0.1023776282671747	0.0	0.0	0.093299053792597	0.0	0.1000879232427575	0.1024930556064276	0.1722274164650748	0.0	0.0	0.0	0.0	0.0
TSLA	0.0	0.0	0.0	0.0	0.0	0.1695259516729536	0.0	0.0	0.0	0.0	0.0	0.0	0.0	0.0	0.0	0.0	0.0	0.0	0.0	0.0	0.0	0.0	0.0	0.0	0.0	0.0	0.0	0.0	0.0	0.0	0.0	0.0	0.0	0.0	0.0	0.0	0.0	-0.0907183052461561	0.0	0.0	0.0	0.0	0.0	0.1299957324577193	0.0	0.0	-0.0840325078840006	0.0	0.0
TSM	0.0	0.0	0.0	-0.1533247536651919	0.0	0.0	0.0	-0.0841405363427326	0.0	-0.2255552305271927	0.0	0.0	-0.076128813482398	0.0	0.0	0.0	0.0	0.0	-0.1686208701808426	0.0	0.0	0.0	-0.1765533300129435	0.0	0.0	0.0	0.0	0.0	-0.0765954841537461	0.0	-0.0953625288750692	-0.0864421425286063	0.0	-0.1497026339696165	0.0	0.0	0.0	-0.0831330394003	-0.0930653834284156	0.0	0.0	0.0	0.0	0.0	0.0	0.0	-0.0740876784653426	0.0	0.0
TTE	0.0	0.0	-0.1289585313997505	0.0	0.0	0.0	0.0	0.0	0.0	0.0	0.0	0.0	0.0	0.0	0.0	0.0	0.0	0.0	-0.1011542943383957	0.0	0.0	0.0	-0.1677880988230302	0.0	0.0	0.0	0.0	0.0	0.0	0.0	-0.0973391641648777	0.0	0.0	-0.1433366353995129	0.0	0.0	0.0	0.0	0.0	-0.0789189795865714	0.0	0.0	0.0	0.0	0.0	0.0	0.0	0.0	0.0
TXN	0.0	-0.2094263853870774	0.122455704151548	0.0	0.0	0.0	0.0	0.0	0.1556436159953975	0.0	0.0	0.0	0.0	0.0	0.0	0.0	0.0	0.0	0.0	0.0	0.0	0.0	0.0	-0.1134236845176547	0.0	0.0	0.0	0.0	-0.1133240903675208	0.0	0.0	0.0	0.0	0.0	0.0	0.0	0.0	0.0	-0.1666367781927685	0.0	0.0	0.0	0.0	0.0	0.0	0.0	-0.1216374069397296	0.0	0.0
T	0.0	0.0	0.0	0.0	0.0	0.0	0.0	0.0	0.0	0.0	0.0	0.0	0.0	0.0	0.0	0.0	0.0	0.0	0.0	0.0	0.0	0.0	0.0	0.0	0.0	0.0	0.0	0.0	0.0	0.0	0.0	0.0	0.0	0.0	0.0	0.0801673581875836	0.1078684263133586	0.0	0.1150283146849693	0.0	0.0	-0.1215074615282418	0.0	0.0	0.0	0.0	0.0	0.0	0.0
UL	0.0	0.0	0.0	0.0	0.0	0.0	0.0	0.0	0.0	0.0	0.0	0.0	0.0	0.0	0.0	0.0	0.0	0.0	0.0	0.0	0.0	0.0	0.0	0.0	0.0	0.0	0.0	0.0	0.0	0.0	0.0	0.0	0.0	0.0	0.0	0.0	0.0	0.0	0.0	0.0	0.0	0.0	0.0	0.0	-0.1083184247189156	0.0	0.0	0.0	0.0
UNH	0.0	0.1684509647017974	0.0	0.0	0.0	0.0	0.0	0.0	0.0	0.0	0.0	0.0	0.0	0.0	0.0	0.0	0.0	0.0	0.0	0.0	0.0	0.0	0.0	0.0	0.0	0.0	0.0	0.0	0.0	0.0	0.0	0.0	0.0	0.0	0.0	0.0	0.0	0.0	0.2380530700085878	0.0	0.0	0.0	0.0	0.0	0.0	0.0	0.0	0.0	0.0
UNP	0.0	0.0	0.0	0.0	0.0	0.0	0.0	0.0	0.0	0.1966275734108428	0.0	0.0	0.0	0.0	0.0	0.0	0.0	0.0	0.0	0.0	0.0	0.0	0.1999532034377969	0.0	0.0	0.1922430105607187	0.0	0.0	0.0	0.0	0.0	0.0	0.0	0.0	0.0	0.0	0.0	0.0	0.0	0.0	0.0	0.0	0.0	0.0	0.0	0.0	0.0	0.0	0.0
UPS	0.0	0.0	0.0	0.0	0.0	0.0	0.0	0.0	0.1777037847907779	0.0	0.0	0.0	0.0	0.0	0.0	0.0	0.0	0.0	0.0	0.0	-0.3966270281241217	0.0	0.0	0.0	0.0	0.0	0.0	0.0	0.0	0.0	0.0	0.0	0.0	0.0	0.0	0.0	0.0	0.0	0.0	0.0	0.0	0.0	0.1127510663079682	0.0	0.0	0.0	0.1008752622865566	0.0	0.0
VRTX	0.0	0.0	0.0	0.0	0.0	-0.1308620475252135	0.0	0.0	0.0	0.0	0.0	0.0	0.0	0.0	0.0	0.0	0.0	-0.0967771505246098	0.0	0.0	0.0	0.0	0.0	0.0	0.0	0.0	0.0	0.0	0.0	0.1038128552923094	0.0	0.0	0.0	0.0	0.0	0.0	0.0	0.0	-0.1067220682017305	0.0	0.0	0.0	0.0	-0.1491360418505847	0.0	0.0	0.0	0.0	0.0
VZ	0.0	0.1069500882444003	0.0	0.0	0.1078364892376388	0.0	0.0	0.1291308561423087	0.0	0.0	0.0	0.0	0.0	0.0	0.0	0.0	0.0	0.0	0.0	0.0	0.0	0.0	0.0	0.0	0.0	0.0	0.0	0.0	0.0858643568706645	0.0	0.0	0.0	0.0	0.0	0.0	0.0	-0.115189216466677	0.0	0.0	0.0	0.0	0.0	0.0	0.0	0.0	0.0	0.0	0.0	0.0
V	0.0	0.2047146248344158	0.0	0.0	0.0	0.0	0.0	0.0	0.0	0.0	0.0	0.0	0.0	0.0	0.0	0.0	0.0	0.0	0.0	0.0	0.0	0.0	0.0	0.0	0.0	0.0	0.2560288355756845	0.0	0.0	0.0	0.0	0.0	0.0	0.0	0.0	0.0	0.0	0.0	0.2083297811660537	0.0	0.2371055937480507	0.0	0.0	0.0	0.0	0.0	0.0	0.0	0.0
WFC	0.0	0.0	0.0	0.0	0.0	0.0	0.0	0.0	0.0	0.0	0.0	0.0	0.0	0.0	0.0	0.0	0.0	0.1195160690476856	0.0	0.0	0.0	0.0	0.0	0.0	0.0	0.0	0.0	0.0	0.0	0.0	0.0	0.0	0.0	0.0	0.0	0.0	0.0	0.1212689880281935	0.0	0.0	0.0	0.0	0.0	0.0	0.0	0.0	0.0	0.0	0.0
WMT	0.112956332064588	0.0	0.0	0.0	0.108592294835343	0.0	0.0	0.0	0.0	0.0	0.0	0.0	0.0	0.0	0.1355534230367343	0.0	0.123493543091443	0.1121089168494559	0.0	0.0	0.0	0.0	0.0	0.0	0.0	0.0	0.0	0.1088969535222403	0.0	0.0	0.0	0.0	0.0	0.0	0.0	0.0	0.0	0.0	0.0	0.0	0.0	0.1498508837255558	0.0	0.0	0.0	0.0	0.0	0.0	0.0
XOM	0.0	0.162951434201927	0.0	0.0	0.0	0.0	0.0	0.0	0.0	0.0	0.0	0.0	0.0	0.1618260662477936	0.0	0.0	0.0	0.0	0.0	0.0	-0.4141072770715872	0.0	0.0	0.0	0.0	0.0	0.0	0.0	0.0	0.0	0.0	0.0	0.0	0.0	0.0	0.0	0.0	0.0	0.0	0.0	0.0	0.0	0.0	0.0	0.1929159350637411	0.0	0.1436242107011495	0.0	0.0
ZTS	0.0	0.0	0.0	-0.0773550225408085	-0.094049378082463	0.0	0.0	-0.1050853174925648	0.0	-0.1448562482224116	0.0	0.0	-0.0732081778042492	0.0	-0.1614821442757763	0.0	0.0	0.0	0.0	0.0	0.0	-0.1119420585470033	0.0	0.0	-0.1373501199034736	-0.1682166649434698	0.0	0.0	0.0	0.0	0.0	0.0	0.0	0.0	0.0	0.0	0.0	0.0	0.0	0.0	0.0	0.0	0.0	0.0	0.0	0.0	0.0	0.0	-0.1211675783626306
ADA	0.0	0.0	0.0	0.0	0.0	0.0	0.0	0.0	0.0	0.0	0.0	0.0	0.0	0.0	0.0	0.0	0.0	0.0	0.0	0.0	0.0	0.0	0.0	0.0	0.0	0.0	0.0	0.0	0.0	0.0	0.0	0.0	0.0	0.0	0.0	0.0251063390902767	0.0	0.0	0.0	0.0	0.0	0.0	0.0	0.0	0.0	0.0	0.0	0.0	0.0
BAT	0.0	0.0	0.0	-0.0289220831979083	0.0	0.0	0.0	0.0	0.0	0.0	-0.0508031970389834	0.0	0.0	0.0	0.0	0.0	-0.0465638722431996	0.0	0.0	0.0	0.0	0.0	0.0	0.0	0.0	0.0	-0.0518976920462438	0.0	0.0	0.0	0.0	0.0	0.0	0.0	0.0	0.0	0.0	0.0	0.0	0.0	0.0	0.0	0.0	0.0	-0.0392150722164071	0.0	0.0	0.0	0.0
BCH	0.0	0.0	0.0	0.0	0.0	0.0875944319629805	0.0473112149686873	0.0	0.0	0.0	0.0	0.0679326927507087	-0.0376016963930689	0.0	0.0	0.0	0.0	0.0	0.0	0.0	0.1317523160876544	0.0	0.0	0.0	0.0	0.0	0.0	0.0	-0.0273283605951878	0.0	0.0	0.0	0.0	0.0	0.0	0.0	0.0	0.0	0.0	0.0	0.0	0.0	0.0	0.0942700145905342	0.0	0.0	0.0	0.0	0.0
BNT	0.0	0.0	-0.0225808873020692	-0.0237829370672179	0.0	0.0	0.0	0.0	0.0	0.0	0.0	0.0	0.0	0.0	0.0	0.0	-0.0294292060729686	0.0	0.0	0.0	0.0	0.0	0.0	0.0	0.0	0.0	0.0	0.0	-0.0242397496040438	0.0	0.0	0.0	0.0	0.0	0.0	0.0	0.0	0.0	0.0	-0.0210395566609935	0.0	0.0	0.0	0.0	0.0	0.0	0.0	-0.0293340967559979	0.0
BSV	0.0	0.0	0.0	0.0	0.0	0.0	0.0	0.0	0.0	0.0	0.0	0.0	0.0	0.0	0.0	0.0	0.0	0.0	0.0	0.0	0.0	0.0	0.0	0.0	0.0	0.0	0.0	0.0	0.0	0.0	0.0	0.0	0.0	0.0	0.0	0.0328682499450789	0.0	0.0	0.0	0.0	0.0	0.0	0.0	0.0	0.0	0.0	0.0	0.0	0.0
BTC	0.0	0.0	0.0	0.0	0.0	0.0	0.0	0.0	0.0	0.0	0.0	0.0	0.0	0.0	0.0	0.0	0.0811918364650701	0.0	0.0	0.0	0.0	0.0	0.0	0.0	0.0	0.0	0.0	0.0	0.0590116806064155	0.0	0.0	0.0	0.0	0.0	0.0	0.0	0.0	0.0	0.0	0.0	0.0	0.0	0.0	0.0	0.0	0.0	0.0	0.0	0.0
DAI	0.0	0.0	0.0	0.0	0.0	0.0	0.0	0.0	0.0	0.0	0.0	0.0	0.0	0.0	0.0	0.0	0.0	0.0	0.0	0.0	0.0	0.0	0.0	0.0	0.0	0.0	0.0	0.0	0.0	0.0	0.0	0.0	0.0	0.0	0.0	0.0	0.0	0.0	0.0	0.0	0.0	0.0	0.0	0.0	0.0	0.0	0.0	0.0	0.0
DASH	0.0	0.0	0.0	0.0	0.0	0.0	0.0	0.0	0.0	0.0	0.0	0.0	0.0	0.0	0.0	0.0	0.0	0.0	0.0	0.0	0.0	0.0	0.0	0.0	0.0	0.0	0.0	0.0	0.0	0.0	0.0	0.0	0.0	0.0	0.0	0.0	0.0	0.0	0.0	0.0	0.0	-0.042551606667142	0.0	0.0	0.0	0.0	0.0	0.0	0.0
DOGE	0.0	0.0	0.0	0.0	0.0	0.0	0.0	0.0213456216452335	0.0	0.0	0.0	0.0	0.0	0.0	0.0	0.0	0.0	0.0	0.0	0.0	0.0	0.0	0.0	0.0	0.0	0.0	0.0	0.0	0.0	0.0	0.0	0.0	0.0	0.0	0.0	0.0	0.0	0.0	0.0	0.0	0.0	0.0	0.0	0.0	0.0	0.0	0.0	0.0	0.0
EOS	0.0	0.0	0.0	0.0	0.0	0.0	0.0	0.0	0.0	0.0	0.0	-0.0440620835119942	0.0	0.0	0.0	0.0	0.0	-0.03078453130281	0.0	0.0	0.0	0.0	0.0	0.0	0.0	0.0	-0.0652921273438318	-0.0273503061381051	0.0	0.0	0.0	0.0	0.0	0.0	0.0	0.0	0.0	0.0	0.0	0.0	0.0	0.0	0.0	0.0	0.0	0.0	0.0	0.0	0.0
ETC	0.0	0.0214914051611577	0.0	0.0	0.0	0.0	0.0	0.0	0.0	0.0	0.0	0.0	0.0	0.0	0.0	0.0	0.0	0.0	0.0	0.0	0.0	0.0	0.0	0.0	0.0	0.0	0.0	0.0	0.0	0.0	0.0	0.0	0.0	0.0	0.0	0.0	0.0	0.0	0.0	0.0	0.0	0.0	0.0	0.0	0.0	0.0	0.0	0.0	0.0
ETH	0.0	-0.0527013174573693	0.0	0.0	0.0	0.0	0.0	0.0	0.0	0.0	0.0	0.0	0.0	0.0	0.0	0.0	0.0	0.0	0.0	0.0	0.0	0.0	0.0	0.0	0.0	0.0	0.0	0.0	0.0	0.0	0.0	0.0	0.0	0.0797116868297249	0.0	0.0	0.0	0.0	0.0	0.0	0.0	0.0	0.0	0.0	0.0	0.0	0.0	0.0	0.0
LTC	0.0	0.0	0.0	0.0	0.0	0.0	0.0	0.0	0.0	0.0	0.0	0.0	0.0	0.0	0.0	0.0	0.0	0.0	0.0	0.0	0.0	0.0	0.0	0.0	0.0	0.0	0.0734465945864711	0.0	0.0	0.0	0.0	0.0	0.0	0.0	0.0	0.0	0.0	0.0	0.0	-0.0407503725320463	0.0	0.0	0.0	0.0	0.0	0.0	0.0	0.0	0.0
NEO	0.0	0.0	0.0	0.0	0.0346663166990662	0.0	0.0	0.0	0.0	0.0	0.0	0.0	0.0	0.0308601746252608	0.0	0.0	0.0	0.0	0.0	0.0	0.0	0.0	0.0600435503968293	0.0263768690809603	0.0	0.0	0.0	0.0	0.0	0.0	0.0	0.0	0.0	0.0	0.0	0.0	0.0	0.0	0.0535154411214808	0.0	0.0	0.0	0.0	0.0	0.0	0.0	0.0	0.0	0.0
OMG	0.0	0.0	0.0	0.0	0.0	0.0	0.0	0.0	0.0	0.0	0.0	0.0	0.0	0.0	0.0	-0.0553142581393782	0.0	0.0	0.0	0.0	0.0	0.0	0.0	0.0	0.0	0.0	0.0	0.0	0.0	0.0	0.0	0.0	0.0	0.0	0.0	0.0	0.0	0.0	0.0	0.0	0.0	0.0	0.0	0.0	0.0	0.0	0.0	0.0	0.0
QTUM	0.0	0.0	0.0	0.0	0.0	0.0	0.0	0.0	0.0	0.0	0.0	0.0	0.0	0.0	0.0	0.0	0.0	0.0	0.0	0.0	0.0	0.0	0.0	-0.0245960623323294	0.0	0.0	0.0	0.0	0.0	0.0	0.0	0.0	0.0	0.0	-0.0348268029262114	0.0	0.0	0.0	0.0	0.0	0.0	0.0306262200007426	0.0	0.0	0.0	0.0	0.0	0.0	0.0
REP	0.0	0.0	0.0	0.0	0.0	0.0	0.0	0.0	0.0	0.0	0.0	0.0	0.0	0.0	0.0	0.0	0.0	0.0	0.0	0.0128249556409144	0.0	0.0	0.0	0.0	0.0	0.0	0.0	0.0	0.0	0.0	0.0	0.0	0.0	0.0	0.0	0.0	0.0	0.0	0.0	0.0	0.0	0.0	0.0	0.0	0.0	-0.0172739422247572	0.0	0.0	0.0
TRX	0.0	0.0	0.0	0.0	0.0	0.0	0.0	0.0	0.0	0.0	0.0	0.0	0.0	0.0	0.0	0.0	0.0	0.0	0.0	0.0	0.0	0.0	0.0	0.0226228742581939	0.0	0.0	0.0	0.0	0.0	0.0	0.0	0.0	0.0	0.0	0.0	0.0	0.0	0.0	0.0	0.0	0.0	0.0	0.0	0.0	0.0	0.0	0.0	0.0	0.0
USDT	-1.0181763319983	0.0	0.0	0.0	0.0	0.0	0.0	0.0	0.0	0.0	0.0	0.0	0.0	0.0	-1.7725989600449894	0.0	0.0	0.0	0.0	0.0	0.0	0.0	0.0	0.0	0.0	0.0	0.0	0.0	0.0	0.0	0.0	0.0	0.0	0.0	0.0	0.0	0.0	0.0	0.0	0.0	0.0	0.0	0.0	-1.2132719084583752	-0.8776941902654358	0.0	0.0	0.0	0.0
XLM	0.0	0.0	0.0	0.0	0.0	0.0	0.0	0.0	0.0	0.0	0.0	0.0	0.0	0.0	0.0	0.0	0.0	0.0	0.0	0.0	0.0	0.0	0.0	0.0	0.0	0.0	0.0756744047825493	0.0	0.0	0.0	0.0	0.0	0.0	0.0	0.0	0.0	-0.0491743941702198	0.0	0.0	0.0	0.0823501992442019	0.0	0.0	0.0	0.0	0.0	0.0	0.0	0.0
XMR	0.0	0.0	0.0	-0.0213693671528994	0.0	0.0	0.0	0.0	0.0	0.0	0.0	0.0	0.0	0.0	0.0	0.0	0.0	0.0	0.0	0.0	0.0	0.0	0.0	0.0	-0.0441328661748979	0.0	0.0	0.0	0.0	0.0	0.0	0.0	0.0	0.0	0.0	0.0	0.0	0.0	0.0	0.0	0.0	0.0	0.0	0.0	0.0	0.0	0.0	0.0	0.0
XRP	0.0	0.0	0.0	0.0	0.0	0.0	0.0	0.0	0.0	0.0	0.0	0.0898856306575352	0.0	0.0	0.063356039852549	0.0	0.0	0.0	0.0539171491246124	0.0	0.0	0.0	0.0	0.0	0.0	0.0	0.0	0.0	0.0	0.0	0.0379397167055001	0.0	0.0	0.0	0.0	0.0	0.0	0.0	0.0	0.0379960729834214	0.0	0.0	0.0449912426750465	0.0630984193692886	0.0	0.0	0.0	0.0	0.0
XTZ	0.0	0.0	0.0	0.0	0.0	0.0	0.0	0.0	0.0	-0.0553180676173201	0.0	0.0	0.0	0.0	0.0	0.0	0.0	0.0	0.0	0.0	0.0	0.0	0.0	0.0	0.0	0.0	0.0	0.0	0.0	0.0	0.0	0.0	0.0	0.0	0.0	0.0	0.0	0.0	0.0	0.0	0.0	0.0	0.0	0.0	0.0	0.0	0.0	0.0	0.0
XVG	0.0	0.0	0.0	0.0	0.0	0.0	0.0	0.0	0.0	0.0	0.0	0.0	0.0049703709667808	0.0	0.0	0.0	0.0	0.0	0.0	0.0	0.0	0.0	0.0	0.0	0.0	0.0	0.0	0.0	0.0	0.0	0.0	0.0	0.0	0.0	0.0	0.0	0.0	0.0	0.0	0.0	0.0	0.0	0.0	0.0	0.0	0.0	0.0	0.0	0.0
ZEC	0.0335390682479583	0.0	0.0	0.0430843403367148	0.0319067416703676	0.0744205871780854	0.0352206911493379	0.0	0.037596827915167	0.0	0.0413092509453586	0.0679559453998671	0.0	0.0	0.0	0.0	0.0481025927117805	0.0	0.0	0.0362612924189057	0.0	0.0	0.0548450054097756	0.0208331914802904	0.0	0.0	0.0	0.0	0.023374633543226	0.0	0.037092648132105	0.0	0.0	0.0685854027799479	0.0	0.0	0.0	0.0	0.0	0.025134265582651	0.0411148800988292	0.0	0.0242104790892882	0.045602660956099	0.0	0.0	0.0	0.0	0.0
ZRX	0.0	0.0	0.0	0.0	0.0	0.0	0.0	0.0	0.0	0.0	0.0	0.0	0.0	0.0	0.0	0.0	0.0	0.0	0.0	0.0	0.0	0.0	0.0	0.0	0.0	0.0	0.0	0.0	0.0	0.0	0.0	0.0	0.0	0.0	0.0	0.0	0.0	0.0	0.0	0.0	0.0	0.0	0.0	0.0	0.0	0.0	0.0	0.0	0.0
CIBR	0.0	-0.1980653636378009	0.0	0.0	0.0	0.0	0.0	0.0	0.0	0.3009066950064215	0.0	0.0	0.0	0.0	0.0	0.0	0.0	0.0	0.0	-0.1438986156498186	0.0	0.0	0.3356834028686191	0.0	0.0	0.0	0.0	0.0	-0.1671171192800952	0.0	0.0	0.0	0.0	0.3289917653960855	0.0	0.0	0.0	0.0	0.0	0.0	0.0	0.0	0.0	0.0	0.0	0.0	0.0	0.0	0.0
DIA	0.0	0.0	0.0	0.0	0.0	0.0	0.0	0.0	0.0	0.0	0.0	0.0	0.0	0.0	-2.2744508046170413	0.0	-1.781897001737292	0.0	0.0	0.0	0.0	0.0	0.0	0.0	0.0	0.0	0.0	0.0	0.0	0.0	0.0	0.0	0.0	0.0	0.0	0.0	0.0	0.0	0.0	0.0	0.0	-1.544172814001929	0.0	0.0	0.0	0.0	0.0	0.0	0.0
DJD	0.0	0.0	0.0	0.0	0.0	0.0	0.0	0.0	0.0	-0.2628631430416975	0.0	0.0	0.0	0.0	0.0	0.0	0.0	0.0	0.0	0.0	0.0	0.0	0.0	0.0	0.0	0.0	0.0	0.0	0.0	0.0	0.0	0.0	0.0	0.0	0.0	0.0	-0.1597400691630545	0.0	0.0	-0.152586921154841	0.0	0.0	0.0	0.0	0.0	0.0	0.0	0.2130346802125331	0.0
DJP	0.0	0.0	0.0	0.0	0.0	0.0	0.0	0.0	0.0	0.0	0.0	0.0	0.0	0.0	0.0	0.0	0.0	0.0	0.0	0.0	0.0	0.0	0.0	0.0	0.0	0.0	0.0	0.0	0.0	0.0	0.0	0.0	0.0	0.0	0.0	0.0	0.0	0.0	0.0	0.0	0.0	0.0	0.0	0.0	0.0	-0.0699720825553122	0.0	0.0	0.0
DVY	0.0	0.6754222919645059	0.6730864644316871	0.0	0.0	0.0	0.0	0.0	0.0	0.0	0.0	0.0	0.0	0.0	0.0	0.0	0.8112759635703927	0.8375119666468911	0.0	0.0	0.0	0.0	0.0	0.0	0.0	0.0	0.0	0.0	0.0	0.9124740801439024	0.0	0.7300364303098863	0.0	0.0	0.0	0.0	0.8550608693040783	0.5518848829788999	0.0	0.0	0.0	0.9743833586373476	0.0	0.0	0.0	0.0	0.6428858898057229	0.0	0.7607168103876392
FDLO	0.0	0.0	0.0	0.0	0.0	0.0	0.0	0.0	0.0	0.0	0.0	0.0	0.0	0.0	0.0	0.0	0.0	0.0	0.0	0.0	0.0	0.0	0.0	0.0	0.0	0.0	0.0	0.0	0.0	0.0	0.0	0.0	0.0	0.0	0.0	0.0	0.0	0.0	0.0	0.0	0.0	0.0	0.0	0.0	0.0	0.0	0.0	0.0	0.0
FDN	0.0	0.0	0.0	0.0	0.0	0.0	0.0	0.0	0.0	-0.4170191645168785	0.0	0.0	0.0	0.0	0.0	0.0	0.0	0.0	-0.3032487221876295	0.0	0.0	-0.3172732690754493	0.0	0.0	0.0	0.0	0.0	0.0	0.0	0.0	0.0	0.0	0.0	0.0	0.0	0.0	0.0	0.0	-0.2859401050902506	0.0	0.0	0.0	0.0	0.0	0.0	0.0	0.0	0.0	0.0
FNGU	0.0	0.0	0.0	0.0	0.0	-0.1956962002559556	-0.1556580572744867	0.0	0.0	0.0	0.0	0.0	0.0	0.0	-0.2413480433605468	0.0	0.0	-0.1573059347703782	0.0	0.0	0.3856141471908957	0.0	0.0	-0.1165997037089173	-0.180445235130053	0.0	0.0	-0.159713959547152	0.0	0.0	0.0	0.0	0.0	0.0	0.0	0.0	0.0	0.0	0.0	0.0	0.0	0.0	0.0	-0.213295945501532	0.0	0.0	0.0	0.1535233530788068	0.0
FTXO	0.0	0.0	0.0	0.0	0.0	0.0	0.0	0.0	0.0	0.0	0.0	0.0	0.0	0.0	0.0	0.0	0.0	0.0	0.0	0.0	0.0	0.0	0.0	0.0	0.0	0.0	0.0	0.0	0.0	0.0	0.1116608570776621	0.0	0.0	0.0	0.0	0.0	0.0	0.0	0.0	0.0	0.0	0.0	0.0	0.0	0.0	0.0	0.0	0.0	0.0
IBB	0.0	0.0	0.0	0.0	0.0	0.3560361501553382	0.0	0.0	0.0	0.0	0.2877470230343408	0.0	0.0	0.0	0.0	0.0	0.0	0.0	0.0	0.0	0.0	0.0	0.0	0.0	0.0	0.0	-0.3161096371807222	0.0	0.0	0.0	0.0	0.0	0.0	0.0	0.0	-0.1512535891415402	0.0	0.0	0.0	0.0	0.0	0.0	0.0	0.3279250443318455	0.0	0.0	0.0	0.0	0.0
IDU	0.2808842929583436	0.3402382484870998	0.0	0.0	0.0	0.0	0.2943073078146688	0.207536910734842	0.0	0.0	0.0	0.0	0.0	0.0	0.0	0.4391542507956358	0.0	0.3262578066498913	0.0	0.0	0.0	0.0	0.0	0.1866808617500776	0.0	0.0	0.0	0.0	0.0	0.4188319470083428	0.0	0.0	0.0	0.0	0.0	0.2052040479108665	0.0	0.2290561527440836	0.0	0.0	0.0	0.0	0.0	0.0	0.0	0.0	0.3085476868515496	0.0	0.4137837640252324
IEO	0.0	0.0	0.0	0.0	0.0	0.0	0.0	0.0	0.0	0.0	0.0	0.0	0.0	0.0	0.0	0.0	0.242382075787866	0.0	0.0	0.0	0.0	0.0	0.0	0.0	0.0	0.0	0.0	0.0	0.0	0.3714862656013037	0.0	0.0	0.0	0.0	0.0	0.0	0.0	0.0	0.0	0.0	0.0	0.0	0.0	0.0	0.0	0.0	0.0	0.0	0.0
IJH	0.0	0.0	0.0	0.0	0.0	0.0	0.0	0.0	0.0	0.0	0.0	0.0	0.0	0.0	0.0	0.0	0.0	0.0	0.0	0.0	0.0	0.0	0.0	0.0	0.0	0.0	-1.503285227232671	0.0	0.0	0.0	0.0	0.0	0.0	0.0	0.0	0.0	0.0	0.0	0.0	0.0	0.0	0.0	0.0	0.0	0.8261888353630026	0.0	-0.540921009046331	0.0	0.0
IJJ	0.0	0.0	0.0	0.0	0.0	0.0	0.0	0.0	-0.6468617157309051	0.0	0.0	0.0	0.0	0.0	0.0	0.0	0.0	0.0	0.0	0.0	0.0	0.0	0.0	0.0	0.0	0.0	0.0	0.0	0.0	0.0	0.0	0.0	0.0	0.0	0.0	0.0	0.0	-0.4103021243362711	0.0	0.0	0.0	0.0	0.0	0.0	0.0	-0.4695256935589761	0.0	0.0	0.0
IJK	0.0	0.0	0.0	0.0	0.0	0.0	0.0	0.0	0.0	0.0	0.0	0.0	0.0	0.0	0.0	0.0	0.0	0.0	0.0	0.0	0.0	0.0	0.0	0.2847808697892241	0.0	0.0	0.8564417893382579	0.0	0.0	0.5593390025142704	0.0	0.0	0.0	0.0	0.0	0.0	0.0	0.0	0.0	0.0	0.0	0.0	0.0	0.0	0.0	0.0	0.0	0.0	0.0
IJR	0.0	0.0	0.0	0.0	0.0	0.0	0.0	0.0	0.0	0.0	0.0	0.0	0.0	0.0	0.0	0.0	0.0	0.0	0.0	0.0	0.0	0.0	0.0	0.0	0.0	0.0	0.0	0.0	0.0	0.0	0.0	0.0	0.0	0.0	0.0	0.0	0.0	-0.5856133172974871	0.0	-0.6545473626476315	0.0	0.0	0.0	0.0	-1.610406242248447	0.0	0.0	0.0	0.0
IJS	0.0	0.0	0.0	0.0	0.0	0.0	0.0	0.0	0.0	0.0	0.0	0.0	0.0	0.0	0.0	0.0	0.0	0.0	0.0	0.0	0.0	0.0	0.0	0.0	0.0	0.0	0.0	0.0	0.0	0.0	0.0	0.0	0.0	0.0	0.0	0.0	0.0	0.0	0.0	0.0	0.0	0.0	0.0	0.0	0.9608526015094224	0.0	0.0	0.0	0.0
IJT	0.0	0.0	-0.3195417895048783	0.0	0.0	0.0	-0.296028609880678	0.0	-0.343571029502931	0.0	-0.4393312162863128	0.0	0.0	0.0	-0.5038348117033314	-0.4123116619837872	0.0	0.0	0.0	0.0	-0.6847734133509468	0.0	0.0	-0.1953227637212328	-0.5671328081198048	-0.4501435184250315	-0.4517592547287204	0.0	0.0	0.0	0.0	0.0	0.0	-0.582213684680042	0.0	0.0	0.0	0.0	0.0	-0.2355881115850786	-0.4049044532644574	0.0	-0.3600648632639125	-0.4586547285176403	0.0	0.0	0.0	0.0	0.0
ITB	0.0	0.0	0.0	0.0	0.0	0.0	0.0	0.0	0.0	0.0	0.0	0.0	0.0	0.0	0.2300194380306559	0.0	0.1547207634537249	0.0	0.0	0.0	0.0	0.0	0.213122943733608	0.0	0.0	0.0	0.0	0.1482646126497834	0.0	0.0	0.0	0.0	0.0	0.0	0.0	0.1228237899638276	0.0	0.0	0.0	0.163124771247365	0.2218136267971945	0.0	0.1459560367945884	0.0	0.0	0.0	0.0	0.0	0.0
ITOT	0.0	0.0	0.0	0.0	0.0	0.0	0.0	0.0	0.0	0.0	0.0	0.0	0.0	0.0	0.0	0.0	0.0	0.0	0.0	0.0	0.0	0.0	0.0	0.0	0.0	0.0	0.0	0.0	0.0	0.0	0.0	0.0	0.0	0.0	0.0	0.0	0.0	0.0	0.0	0.0	-2.0843911689834167	0.0	0.0	0.0	0.0	0.0	0.0	-1.566079686530076	0.0
IUSG	0.0	0.0	0.0	0.0	0.0	0.0	0.0	0.0	0.0	0.0	0.0	0.0	0.0	0.0	0.0	0.0	0.0	0.0	0.0	0.0	0.0	0.0	0.0	0.0	0.0	0.0	0.0	0.0	0.0	0.0	0.0	0.0	0.0	0.0	0.0	0.0	0.0	0.0	0.0	0.0	0.0	0.0	0.0	0.0	0.0	0.0	0.0	0.0	0.0
IVE	0.0	0.0	0.0	0.0	0.0	0.0	1.409681774647769	0.0	0.0	0.0	0.0	0.0	0.0	0.0	0.0	0.0	0.0	0.0	0.0	0.0	0.0	0.0	0.0	0.0	0.0	0.0	0.0	0.0	0.0	0.0	0.0	0.0	0.0	0.0	0.0	0.0	0.0	0.0	1.0081260849534757	0.0	0.0	0.0	0.0	0.0	0.0	0.0	0.0	0.0	0.0
IWB	0.0	0.0	0.0	0.0	0.0	0.0	0.0	0.0	0.0	0.0	0.0	0.0	0.0	0.0	0.0	0.0	0.0	0.0	0.0	0.0	0.0	0.0	0.0	0.0	0.0	0.0	0.0	0.0	-0.6682351919930896	0.0	0.0	0.0	0.0	0.0	0.0	0.0	0.0	0.0	0.0	0.0	0.0	0.0	0.0	0.0	0.0	0.0	0.0	0.0	0.0
IWM	0.0	0.0	0.0	0.0	0.0	0.0	0.0	0.0	0.0	0.0	0.0	0.0	0.0	0.0	0.0	0.0	0.0	0.0	0.0	0.0	0.0	0.0	0.0	0.0	0.0	0.0	0.0	0.0	0.0	0.0	0.0	0.0	0.0	1.150951806153848	0.0	0.6063261173442034	0.0	0.6154763039156338	0.0	0.0	0.0	0.0	0.0	0.0	0.5777038404798338	0.0	0.477282162722225	0.0	0.0
IWV	0.0	0.0	0.0	0.0	0.0	-0.6102995876727418	0.0	0.0	0.0	0.0	0.0	0.0	0.0	0.0	0.0	0.0	0.0	0.0	0.0	0.0	0.0	0.0	0.0	0.0	0.0	0.0	0.0	0.0	0.0	0.0	0.0	0.0	0.0	0.0	0.0	0.0	0.0	0.0	0.0	0.0	0.0	0.0	0.0	-0.7626295729799356	0.0	0.0	0.0	0.0	0.0
IYE	0.0	0.0	0.0	0.0	0.0	0.0	0.0	0.0	0.0	0.0	0.0	0.0	0.0	0.0	0.0	0.0	0.0	0.0	0.0	0.0	0.0	0.0	0.0	0.0	0.0	0.0	0.0	0.0	0.0	0.0	0.0	0.0	0.0	0.0	0.0	-0.4456984995709827	0.0	0.0	0.0	0.0	0.0	0.0	0.0	0.0	0.0	0.0	-0.534574084404812	0.0	0.0
IYF	0.0	0.0	0.0	0.0	0.0	0.0	0.0	0.0	0.6005680945222736	0.6987007168435282	0.0	0.0	0.0	0.0	0.0	0.0	0.0	0.0	0.0	0.0	0.0	0.0	0.0	0.0	0.0	0.0	0.0	0.0	0.0	0.0	0.0	0.0	0.0	0.862730166019511	0.0	0.0	0.0	0.0	0.4474952260525057	0.0	0.0	0.0	0.0	0.0	0.0	0.0	0.0	0.0	0.0
IYJ	0.0	0.0	-0.3061363123735049	0.0	0.0	0.0	0.0	0.0	0.0	0.0	0.0	0.0	-0.1878566385143731	0.0	0.0	0.0	-0.2976644569293838	0.0	0.0	-0.2357195923148781	0.0	0.0	0.0	0.0	-0.3408537284365612	0.0	-0.4063629473109423	0.0	0.0	-0.3500681125416476	0.0	0.0	-0.2775490305815931	0.0	0.0	0.0	0.0	0.0	0.0	-0.202713004261019	0.0	0.0	0.0	0.0	0.0	0.0	0.0	0.0	0.0
IYR	0.0	-0.397341656070202	0.0	-0.3361001900907607	-0.2945981612545622	0.0	0.0	0.0	0.0	0.0	0.0	0.0	0.0	0.0	0.0	0.0	0.0	0.0	0.0	0.0	0.0	0.0	0.0	0.0	-0.487928141283215	0.0	-0.4992987640997537	0.0	0.0	0.0	0.0	0.0	-0.4086385607478978	0.0	-0.3589389319355539	0.0	0.0	0.0	-0.2634625686626199	0.0	0.0	-0.254756107351925	0.0	0.0	0.0	0.0	-0.2562048808113364	0.0	0.0
IYT	0.0	0.0	0.0	0.0	0.0	0.0	0.0	0.0	0.0	0.0	0.0	0.0	0.0	0.0	0.0	0.0	0.0	0.0	0.0	0.0	0.0	0.0	0.0	0.0	0.0	-0.4325123901722976	0.0	0.0	0.0	0.0	0.0	0.0	0.0	0.0	0.0	0.0	0.0	0.0	0.0	0.0	0.0	0.0	0.0	0.0	0.0	0.0	0.0	0.0	0.0
IYW	0.0	0.0	0.0	0.0	0.0	0.0	0.0	0.0	0.0	0.0	0.0	0.0	0.0	0.0	0.0	0.0	0.0	0.0	0.0	0.0	0.0	0.0	0.0	0.0	0.0	0.7555447423403938	0.0	0.0	0.0	0.0	0.0	0.0	0.0	0.0	0.0	0.0	0.0	0.0	0.0	0.0	0.746921479134795	0.0	0.0	0.0	0.0	0.0	0.0	0.0	0.0
IYY	0.0	0.0	0.0	0.0	0.0	0.0	0.0	0.0	0.0	0.0	0.0	0.0	0.0	0.0	0.0	0.0	0.0	0.0	0.0	0.0	0.0	0.0	0.0	0.0	0.0	0.0	0.0	0.0	0.0	0.0	0.0	0.0	0.0	0.0	0.0	0.0	0.0	0.0	0.0	0.0	0.0	0.0	0.0	0.0	0.0	0.0	0.0	0.0	0.0
KBWB	0.0	0.0	0.0	0.0	0.0	0.0	0.0	0.0	0.0	0.0	0.0	0.0	0.0	0.0	0.0	0.0	0.0	0.0	-0.336070269031659	0.0	0.0	0.0	0.0	0.0	0.0	0.0	0.0	0.0	0.0	0.0	0.0	0.0	0.0	0.0	0.0	0.0	0.0	-0.2711933584403305	0.0	0.0	0.0	0.0	0.0	0.0	0.0	0.0	-0.2740531573142275	0.0	0.0
OEF	0.0	0.0	0.0	0.0	0.0	0.0	0.0	0.0	0.6707548743157665	0.0	0.0	0.0	0.0	0.0	0.0	0.0	0.0	0.0	0.0	0.0	0.0	0.0	0.0	0.0	0.0	0.0	0.0	0.0	0.0	0.0	0.0	0.0	0.0	0.0	0.0	0.0	0.0	0.0	0.0	0.0	0.0	0.0	0.0	0.0	0.0	0.0	0.0	0.0	0.0
ONEQ	0.0	0.0	0.0	0.0	0.0	0.0	0.0	0.0	0.0	0.0	0.0	0.0	0.0	0.0	0.0	0.0	0.0	0.0	0.0	0.0	0.0	0.0	0.0	0.0	0.0	0.0	0.0	0.0	0.0	0.0	0.0	0.0	0.0	0.0	0.0	0.0	0.0	0.0	0.0	0.0	0.0	0.0	0.0	0.0	0.0	0.0	0.0	0.0	0.0
PNQI	0.0	0.0	0.0	0.0	0.0	0.0	0.0	0.0	0.1148101507746374	0.0	0.0	0.0	0.0	0.0746553957741053	0.0	0.0	0.1079147314746553	0.0	0.0922853688851244	0.0	0.0	0.136326016869268	0.0	0.0	0.0	0.0	0.0	0.0	0.0	0.0	0.0	0.0	0.0	0.1887440569139034	0.0	0.077050111297135	0.0	0.0	0.0	0.0	0.0	0.0	0.0	0.0	0.0	0.0850869032474802	0.0	0.0	0.0
QQQ	0.0	0.0	0.0	0.0	0.0	0.0	0.0	0.0	0.0	0.0	0.0	0.0	0.0	0.0	0.0	0.0	0.0	0.0	0.0	0.0	0.0	0.0	0.0	0.0	0.0	0.0	0.0	0.0	0.0	0.0	0.0	0.0	0.0	0.0	0.0	0.0	0.0	0.0	2.630477508245533	0.0	0.0	0.0	0.0	0.0	0.0	-2.00055889014022	0.0	0.0	0.0
QTEC	0.0	0.0	0.0	0.0	0.0	0.0	0.0	0.0	0.0	0.0	0.0	0.0	0.0	0.0	0.0	0.0	0.0	0.0	0.0	0.1785241943518473	0.0	0.0	0.0	0.0	0.0	0.0	0.0	0.0	0.0	0.0	0.0	0.0	0.0	0.0	0.0	0.0	0.0	0.0	0.0	0.0	0.0	0.0	0.0	0.0	0.0	0.0	0.0	0.0	0.0
QYLD	0.0	-0.1679987279656631	0.0	-0.1326867264539898	-0.1715674045720042	-0.3323956976947304	0.0	-0.1859165857305777	0.0	0.0	0.0	0.0	-0.1673108144802761	0.0	-0.2710752864942472	0.0	0.0	0.0	0.0	-0.2143174399697511	0.0	0.0	0.0	0.0	0.0	0.0	0.0	0.0	0.0	0.0	0.0	0.0	0.0	0.0	0.0	-0.1967742393545445	-0.1898635178206494	0.0	-0.2505327949085267	0.0	0.0	0.0	0.0	0.0	0.0	0.0	0.0	0.0	0.0
ROBT	-0.1307831303860275	0.0	0.0	-0.0856008849042136	0.0	0.0	0.0	0.0	0.0	0.0	0.0	0.0	0.0769729784006698	0.0	0.0	0.0	0.0	0.0	0.0	0.0	0.0	0.0	0.0	0.0	0.0	0.0	0.0	0.0	0.0	0.0	0.0	0.0	0.0	0.0	0.0	0.0	0.0	0.0	0.0	0.0	0.0	0.0	0.0	0.0	0.0	0.0	0.0	0.1490085620744402	0.0
RPG	0.0	0.0	0.0	0.0	0.0	0.0	0.0	0.0	0.0	0.0	0.0	0.0	0.0	0.0	0.0	0.0	0.0	0.0	0.0	0.0	0.0	0.0	0.0	0.0	0.0	0.0	0.0	0.0	0.0	0.0	0.0	0.0	0.0	0.0	0.0	0.0	0.0	0.0	0.0	0.0	0.0	0.0	0.0	0.0	0.0	0.0	0.0	0.0	0.0
RPV	0.0	0.0	-0.4151684406057369	0.0	0.0	0.0	-0.4890720526725819	0.0	0.0	0.0	0.0	0.0	0.0	0.0	0.0	0.0	0.0	-0.5980096432907078	0.0	0.0	0.0	0.0	0.0	0.0	0.0	0.0	0.0	0.0	0.0	0.0	0.0	0.0	0.0	-0.68465979902902	0.0	0.0	0.0	0.0	0.0	0.0	0.0	0.0	-0.5383408065576504	-0.9467575068345238	-0.4768629154308916	0.0	0.0	0.0	0.0
SLYG	0.0	0.0	0.0	0.0	0.0	0.0	0.0	0.0	0.0	0.0	0.0	0.0	0.0	0.0	0.0	0.0	0.0	0.0	0.0	-0.2032377658409287	0.0	0.0	0.0	0.0	0.0	0.0	0.0	-0.2551409826120442	0.0	0.0	0.0	0.0	0.0	0.0	0.0	0.0	0.0	0.0	0.0	0.0	0.0	0.0	0.0	0.0	-0.3415983286004866	0.0	0.0	0.0	0.0
SLYV	0.0	0.0	0.0	0.0	0.0	0.0	0.0	0.0	0.0	0.0	0.0	0.0	0.0	0.0	0.0	0.0	0.0	0.0	0.0	0.0	0.0	0.0	0.0	0.0	0.0	0.0	0.0	0.0	0.0	0.0	0.0	0.0	0.0	0.0	0.0	0.0	0.0	0.0	0.0	0.0	0.0	0.0	0.3212079871240372	0.0	0.0	0.0	0.0	0.0	0.0
SLY	0.0	0.0	0.0	0.0	0.0	0.0	0.0	0.0	0.0	0.0	0.0	0.0	0.0	0.0	0.0	0.0	0.0	0.0	0.0	0.0	0.0	0.0	0.0	0.0	0.0	0.0	0.0	0.0	0.0	0.0	0.0	0.0	0.0	0.0	0.0	0.0	0.0	0.0	0.0	0.0	0.0	0.0	0.0	0.0	0.0	0.0	0.0	0.0	0.0
SOXX	0.0	0.0	0.0	0.0	0.0	0.0	0.0	0.0	0.0	0.0	0.0	0.0	0.3050061046842037	0.3621201969332157	0.0	0.0	0.0	0.0	0.0	0.0	0.0	0.0	0.0	0.0	0.0	0.0	0.0	0.0	0.0	0.0	0.0	0.0	0.0	0.0	0.0	0.0	0.0	0.0	0.4440475632543877	0.0	0.0	0.0	0.0	0.0	0.0	0.370123016220679	0.0	0.0	0.0
SPY	0.0	0.0	0.0	0.0	0.0	0.0	0.0	0.0	0.0	-3.762320664151268	0.0	0.0	0.0	0.0	0.0	0.0	-2.5802024807866752	0.0	0.0	0.0	0.0	0.0	0.0	0.0	0.0	0.0	0.0	0.0	0.0	3.037477244028885	0.0	0.0	0.0	0.0	0.0	0.0	0.0	0.0	-3.09704484844134	0.0	4.414717854398652	0.0	0.0	0.0	0.0	0.0	0.0	0.0	0.0
SVXY	0.0	0.0990084930433845	0.0	0.1095754765783617	0.1072425240405352	0.1341699122164509	0.0	0.1040541784738951	0.1224366931885819	0.0	0.0	0.0	0.0975250388704958	0.126912587433797	0.1271586870495891	0.0	0.0	0.0	0.0	0.096043750744562	0.0	0.1110871989718556	0.0	0.0885201905146859	0.0	0.0	0.0	0.1539537406834557	0.0732450594019666	0.0	0.0	0.0	0.0	0.0	0.0	0.1487340563284772	0.1626177975626912	0.1445171474368198	0.0	0.0713778383163809	0.0	0.1341565734344194	0.1374678244135325	0.0	0.2051643598882929	0.0941273454131032	0.1359362405474098	0.0	0.152380125738602
XTN	0.0	0.0	0.0	0.0	0.0	0.0	0.0	0.0	0.0	0.0	0.0	0.0	0.1482225475880336	0.0	0.0	0.0	0.0	0.0	0.0	0.0	0.0	0.0	0.0	0.0	0.0	0.0	0.0	0.0	0.0	0.0	0.0	0.0	0.0	0.0	0.0	0.0	0.0	0.0	0.0	0.0	0.0	0.0	0.0	0.0	0.0	0.0	0.0	0.0	0.0
[truncated: 172 more columns]
