# Supplementary material for: Herding unmasked: Insights into cryptocurrencies, stocks and US ETFs
Source: PLoS One. 2025 Feb 3;20(2):e0316332. doi: 10.1371/journal.pone.0316332 (PMC11790157; doi:10.1371/journal.pone.0316332)
Supplement: S1 File — (ZIP) [file pone.0316332.s008.zip › S1 File/Contagion_U_R_Conflict_2.csv]

Transmitter	AAPL	ABBV	ABB	ABT	ACN	ADBE	ADI	ADP	AIR	ALV	AMAT	AMD	AMGN	AMT	AMZN	ASML	ASX	AVGO	AXP	AZN	BABA	BAC	BA	BDX	BHP	BKNG	BKR	BLK	BMY	BP	BSX	BTI	BUD	BX	CAT	CB	CFR	CI	CMCSA	CNI	COP	COST	CP	CRM	CSCO	CSL	CVS	CVX	C
AAPL	0.0	0.0	0.0	0.0	0.0	-0.2683696072561646	0.0	-0.2591275572424535	-0.243279713852533	0.0	0.0	0.0	-0.1709443757303386	0.0	0.0	0.0	-0.2720258874394238	0.0	0.0	-0.1904822615541558	0.0	0.0	0.0	0.0	0.0	0.0	0.0	0.0	0.0	-0.241267370908378	0.0	0.0	0.0	0.0	0.0	0.0	-0.3313191709212624	0.0	0.0	0.0	0.0	-0.2650354350618975	0.0	-0.3823805984491801	-0.1948411974948488	0.0	0.0	0.0	0.0
ABBV	0.0	0.0	0.0	0.0	0.0	0.152576468884637	0.0	0.0	0.0	0.0	0.0	0.0	0.0921614391783891	0.1773784856122769	0.0	0.0	0.0	0.0	0.0	0.1161165119322251	0.0	0.0	0.0	0.0	0.0	0.0	0.0	0.0	0.0	0.0	0.0	0.0	0.0	0.1666127327219009	0.0	0.0	0.0	0.1105719024701864	0.0	0.0	0.0	0.0	0.0	0.1813412263685995	0.0	-0.1677112376467947	0.0	0.0	0.0
ABB	0.0	0.0	0.0	0.0	0.0	0.0	0.0	0.0	0.0	0.0	0.0	0.0	0.0	0.0	0.0	0.0	0.0	0.0	0.0	0.0	0.0	0.0	0.0	0.0	0.0	0.0	0.0	0.0	0.0	0.0	0.0	0.0	0.0	0.0	0.0	0.0	0.0	-0.1133619086894847	0.0	0.0	0.0	0.0	0.0	0.0	0.0	0.0	0.0	0.0	0.0
ABT	0.0	0.0	0.0	0.0	0.0	-0.1577905613601637	0.0	0.0	-0.1160153857459811	0.0	0.0	-0.2499541189875019	0.0	0.0	0.0	-0.1723269108168918	0.0	-0.1414571957109753	0.0	0.0	0.0	0.0	-0.1758475151632246	0.0	0.0	0.0	-0.1830902842728053	0.0	0.0	0.0	0.0	0.0	0.0	0.0	0.0	0.0	0.0	0.0	0.0	0.0	0.0	0.0	0.0	0.0	0.0	0.1361421358949703	-0.1305083169595058	0.0	0.0
ACN	0.0	0.0	0.0	0.0	0.0	0.1189021541884933	0.0	0.0	0.0	0.0	0.0	0.0	0.0897533826060159	0.0	0.0	0.0	0.0	0.0	0.0	0.0	0.0	0.0	0.0	0.0	0.0	0.0	0.0	0.0	0.0	0.0	0.0785900812757116	0.0750771305748631	0.0	0.0	0.0	0.0	0.0	0.0	0.0	0.0	0.0	0.0	0.0	0.0	0.0	0.0	0.0	0.0	0.0
ADBE	0.0	0.0	0.0	0.0	0.0	0.0	0.0	0.0	0.0	0.0	0.0	0.0	0.0960302879177504	0.0	0.0	0.0	0.0	0.0	0.0	0.0715424879353165	0.0	0.0	0.0	0.0661241223437082	0.0	0.0	0.0	0.0	0.0739468070938287	0.0	0.0	0.0579426293887514	0.0	0.0	0.0	0.0	0.0	0.1166687755911321	0.0	0.0	0.0	0.0	0.0	-0.1210777597956893	0.0	0.1371165902384964	0.0	0.0	0.0
ADI	0.0	0.0	0.0	0.0	0.0	0.0	0.0	0.0	0.0	0.0	0.0	0.0	0.0	-0.1730520830222757	0.0	0.0	0.0	0.0	0.0	0.0	0.0	0.0	0.0	0.0	0.0	0.0	0.0	-0.1359677342989307	0.0	0.0	0.0	-0.0939113817328396	0.0	0.0	0.0	0.0	0.0	0.0	0.0	0.0	0.0	0.0	0.0	0.0	0.0	0.0	0.0	0.0	0.0
ADP	0.0	0.0	0.0	0.0	0.0	0.0	0.0	0.0	0.0	0.0	0.0	0.0	0.0	0.0	0.0	0.0	0.0	0.0	0.0	0.0	-0.2545021370759719	0.0	0.0	0.0	0.0	0.0	0.0	0.0	0.0	0.0	0.0	0.0	0.0	0.0	0.0	0.0	0.0	0.0	0.0	0.0	0.0	0.0	0.0	0.0	0.0	0.0	0.0	0.0	0.0
AIR	0.0	0.0	0.0	0.0	0.0	0.0	0.0	0.0	0.0	0.0	0.0	0.0	0.0	0.0	0.1144706728473117	0.0	0.0	0.0	0.0	0.0	0.0	0.0	0.0	0.0	0.0	0.0	0.0	0.0	-0.0643454710893299	0.0	0.0	0.0	0.0	0.0	0.0	0.0	0.0	-0.0871295146548228	0.0	0.0	0.0	0.0	0.0	0.0	0.0	0.1077867033799499	0.0	0.0	0.0
ALV	0.0	0.0	0.0	0.0	0.0	0.0	0.0	0.0	0.0	0.0	0.0	0.0	0.0	0.0	0.0	0.0	0.0	0.0	0.0	0.0	0.0	0.0	0.0	0.0	0.0	0.0	0.0	0.0	0.0	0.0	0.0	0.0	0.0	0.0	0.0	0.0	0.0	0.0	0.0	0.0	0.0	0.0	0.0	0.0	0.0	0.0	0.0	0.0	0.0
AMAT	-0.1518866094444386	0.0	0.0	-0.1125183598622012	-0.1188794192988373	-0.1303347524090069	0.0	-0.0982571123424232	-0.141132613423632	0.0	-0.2138270774310545	0.0	0.0	-0.1290865827061484	-0.1623091309730561	0.0	0.0	0.0	0.0	0.0	0.0	0.0	0.0	0.0	0.0	-0.1617091805262683	0.0	-0.1592578855271406	0.0	0.0	-0.1238696222751643	0.0	0.0	0.0	0.0	0.0	0.0	0.0	-0.1155452228980082	0.0	0.0	0.0	0.0	0.0	0.0	0.0	0.0	0.0	0.0
AMD	0.0	0.0	0.0	0.0	0.0	0.0981523935922919	0.0	0.0	0.0	0.0	0.0	0.0	0.0	0.0	0.0	0.0	0.0	0.0	0.0	-0.082758873707526	0.0	0.0773892235801781	0.0	0.0	0.0	0.0	0.0	0.0	0.0	0.0	0.0	0.0	0.0	0.0	0.0	0.0	0.0	0.0	0.0	0.0	0.0	0.0	0.0	0.0	0.0	0.0	0.0	0.0	0.0
AMGN	0.0	0.0	0.0	0.0	0.0	0.0	-0.198458817456489	0.0	0.0	-0.1632350136524588	0.0	0.0	0.0	0.0	0.0	0.0	-0.157387157267906	-0.1346759513454996	0.0	0.0	0.0	0.0	0.0	0.0	0.0	-0.1675757087640553	0.0	0.0	0.0	-0.1842338502553087	0.0	0.0	0.0	0.0	0.0	0.0	0.0	0.0	0.0	-0.1303079543684863	0.0	0.0	-0.1632956866758624	0.0	0.0	0.0	0.0	0.0	0.0
AMT	0.0	0.0	0.0	0.0	0.0	0.0	0.0	0.0	0.0	-0.1203096307426862	0.0	0.0	0.0	0.0	0.0	-0.1553558296123934	0.0	0.0	-0.1179095270507049	-0.1124605365988687	0.2003575101898599	0.0	0.0	0.0	0.0	-0.1194686286330266	0.0	0.0	0.0	0.0	0.0	-0.0740561074239543	0.0	-0.1742428991980684	0.0	0.0	-0.1321098342719336	0.0	0.0	-0.0802718867777365	0.0	-0.0960707390701208	0.0	0.0	0.0	0.0	0.0	0.0	0.0
AMZN	-0.2153198146064373	0.0	-0.1096833647476473	0.0	0.0	-0.1791722613632128	0.0	-0.1616940673713824	-0.135933893566124	0.0	0.0	-0.2056067563650461	-0.1156145538789653	0.0	-0.2434523010800001	-0.207751083011707	-0.1757208969316008	0.0	0.0	-0.1125157195824022	0.0	0.0	0.0	0.0	0.0	-0.1930929529729544	0.0	0.0	0.0	-0.1258208647091155	0.0	0.0	-0.1542646531502837	-0.1915807289510439	0.0	0.0	0.0	0.0	-0.1076851171445113	0.0	0.0	-0.1797391469140694	0.0	-0.268893957365859	-0.097513439119618	0.0	0.0	0.0	0.0
ASML	0.0	0.0	0.0	0.0	0.0	0.0	0.0	0.0	0.0	0.0	0.0	0.0	-0.0748544323157723	0.0	0.0	0.0	0.0	0.0	0.0	0.0	0.0	0.0	0.0	0.0	0.0	0.0	0.0	0.0	0.0	0.0	0.0	0.0	0.0	0.0	0.0	0.0	0.0	0.0	0.0	0.0	0.0	0.0	0.0	0.0	0.0	0.0	0.0	0.0	0.0
ASX	0.0	-0.0902124353774922	0.0	-0.0767206598834228	0.0	0.0	0.0	0.0	0.0	0.0	-0.1686499262972441	0.0	0.0	-0.0914964704153459	0.0	0.0	0.0	-0.0776988246165672	0.0	0.0	0.0	0.0	-0.1098125730154011	-0.0678284244153593	0.0	0.0	0.0	0.0	0.0	0.0	-0.0721923255093296	0.0	0.0	0.0	0.0	-0.0568164226484303	0.0	0.0	-0.0781643912683788	0.0	0.0	-0.0883368030285585	-0.0823044843814027	0.0	0.0	0.0	0.0	0.0	0.0
AVGO	0.0	0.0	0.0	0.0	0.0	0.0	0.0	0.0	0.0	0.0	0.0	0.0	0.0	0.0	0.0	0.0	0.0	0.0	0.0	0.0	0.0	0.0	0.0	0.0	0.0	0.0	0.0	0.0	0.0	-0.1796275348921515	0.0	0.0875391048801664	0.0	0.0	0.0	0.0	0.0	0.0950663818013152	0.0	0.0	0.0	0.0	0.0	0.0	0.0	0.0	0.0	0.0	0.0
AXP	0.0	0.1215066339871494	0.0	0.0	0.111816379835765	0.12289403233772	0.0	0.0	0.0	0.0	0.0	0.0	0.0	0.1123026760653853	0.0	0.0	0.0	0.0	0.0	0.1079337616134581	0.0	0.1034495355861159	0.1604427683053194	0.0905070415501676	0.0	0.0	0.129132017168536	0.1380298296667654	0.077303902631219	0.0	0.0	0.0	0.0832389445812617	0.0	0.1014365628943283	0.0986461811778788	0.0	0.0	0.0	0.0	0.0	0.0	0.0	0.0	0.1042688832178222	0.0	0.0	0.0	0.0
AZN	0.0	0.1001014667825203	0.0	0.0	0.0	0.0	0.0	0.0	0.0	0.0	0.0	0.0	0.0	0.0	-0.1714528478406792	0.0	0.0	0.0	0.0	0.0	0.0	0.0	0.0	0.0	0.0	0.0	0.0	0.0	0.0	0.0	0.0	0.0	0.0	0.0	0.0	0.0	0.0	0.0	0.1026209017183926	0.0	0.0	0.0	0.0	0.0	0.0	0.0	0.0	0.0	0.0
BABA	0.0	0.0	-0.0509656471195354	0.0	0.0	0.0	0.0	0.0	0.0	0.0	0.0	0.0	0.0	0.0	0.0	0.0	0.0	0.0	0.0	0.0	0.0	0.0	0.0	0.0	0.0	0.0	0.0	0.0	0.0	0.0	0.0	0.0	0.0	0.0	0.0	0.0	0.0	-0.0406157818953836	0.0	0.0	0.0	0.0	0.0	0.0	0.0	0.0	0.0	0.0	0.0
BAC	0.0	0.1215207907303823	0.0	0.0	0.0	0.0	0.0	0.0	0.0	0.0	0.0	0.0	0.0	0.0	0.0	0.0	0.0	0.0	0.0	0.0	0.0	0.0	0.0	0.0	0.0	0.0	0.187892249737657	0.0	0.0975336764985994	0.0	0.0	0.0	0.0	0.0	0.0	0.0	0.0	0.0	0.0	0.0	0.2109812933114339	0.0	0.0	0.0	0.0	0.0	0.0	0.1526495927822189	0.0
BA	0.0	0.0704902206282177	0.0	0.0	0.0785697651397308	0.0	0.0	0.0	0.0782248087042987	0.0	0.0	0.0	0.0	0.0	0.0	0.1212775501655006	0.0	0.0	0.0	0.0	0.0	0.0	0.0	0.0	0.0	0.0	0.0	0.0	0.0	0.0	0.0	0.0	0.0849820980001791	0.0	0.0	0.0	0.0	0.0	0.0	0.0	0.0	0.0	0.0	0.0	0.0	0.0	0.0923845756068278	0.0	0.0
BDX	0.0	0.0	0.0	0.0	0.0	0.0	0.0	0.0	0.0	0.0	0.1635220957015249	0.0	-0.1021202374931745	0.0	0.2307097372249699	0.0	0.0	0.0	0.0	0.0	0.313551083908914	0.0	0.0	0.0	0.0	0.0	0.0	0.0	0.0	0.0	0.0	0.0	0.0	0.0	0.0	-0.0921563129582944	0.0	0.0	0.0	0.0	0.0	0.0	0.0	0.1632362159510036	0.0	0.0	0.0	0.0	0.0
BHP	0.0	-0.0722282920488665	0.0	0.0	0.0	0.0	0.0	0.0	0.084811832017584	0.0	0.1549782174955693	0.0	0.0	0.0	0.0	0.0	0.0	0.0	0.0	0.0	0.0	0.0	0.0	0.0585713265967648	0.0	0.0	0.0	0.0	0.0	0.0	0.0	0.0	0.0	0.1772058819983655	0.0	0.0	0.0	0.0	0.0	0.0	0.0	0.0	0.0	0.0	0.0	0.0	0.0	0.0	0.0
BKNG	0.0	0.0	0.0	0.0	0.0	0.0	0.0	0.0	0.0	0.0	0.0	0.0	-0.0626338356323864	0.0966382838582907	0.0	0.0	0.0	0.0	0.0	0.0	-0.1762772903783003	0.0	0.0	0.0	0.0	0.0	0.0	0.0989642324192277	0.0	0.0	0.0566609296610995	0.0	0.0	0.0	0.0	0.0	0.0	0.0	0.0	0.0	0.0	0.0	0.0	0.0	0.0	0.0	0.0	0.0	0.0865161185454389
BKR	0.0	0.0	0.0870999062820088	0.0	0.0	0.0	0.0	0.0	0.0	0.0	0.0	0.1483404686279429	0.0	0.0	0.0	0.0	0.0	0.0	0.0	0.0	0.152791188831513	0.0963148704615625	0.0	0.0	0.0	0.0	0.0	0.0	0.0	0.0895133226560599	0.0	-0.0643029683856206	0.0	0.0	0.0925222737437547	0.0	0.0	0.0	0.0725577009520237	0.0	0.1024367091239102	0.0750794413714358	0.0	0.0	0.0	0.0	0.0	0.0812452501753352	0.0
BLK	0.0	0.0	0.0	0.0	0.0	0.0	0.0	0.0	0.0	0.0	0.0	0.0	0.0	0.0	0.0	0.1483944109496268	0.1091100466852746	0.0	0.0	0.0	0.0	0.0	0.0	0.0	0.0	0.0	0.0	0.0	0.0593153281512528	0.0	0.0	0.0	0.0	0.0	0.0	0.0	0.0	0.0667706082659971	0.0	0.1176580870516311	0.0	0.0	0.0997364395887469	0.1367094118416302	0.0	0.0	0.0729152434786391	0.0	0.0
BMY	-0.2013528252296014	0.0	0.0	0.0	0.0	-0.1496666303375084	0.0	0.0	0.0	0.0	0.0	0.0	0.0	0.0	0.0	0.0	0.0	0.0	0.0	0.0	0.0	0.0	0.0	0.0	0.0	0.0	0.0	0.0	0.0904623226397174	0.0	0.0	0.0	0.0	0.0	0.0	0.0	0.0	0.0	0.0	0.0	0.0	0.0	0.0	0.0	0.0	0.2306513989987621	0.0	0.0	0.0
BP	-0.1268346412021564	0.0	0.0	-0.1187505526138273	0.0	0.0	0.0	-0.1333168666027121	0.0	-0.2008789742135269	0.0	0.0	-0.1774992636974457	-0.1559663039687818	-0.2195345532289271	0.0	0.0	0.0	0.0	-0.256648832665534	0.0	0.0	0.0	-0.1213663176672556	0.0	-0.1851250220701571	0.0	0.0	-0.1361697820064737	0.0	-0.0994795902665282	0.0	0.0	0.0	0.0	0.0	0.0	0.0	0.0	-0.1529536438654541	0.0	-0.1180031439608689	-0.1287045616062753	0.0	0.0	0.0	0.0	0.0	0.0
BSX	0.0	0.0	0.0	0.0	0.0	0.0	0.0	0.0	0.0	0.0	0.0	0.0	0.0	0.0	0.0	0.1799561724240967	0.0	0.0	0.0	0.0	0.0	0.0	0.0	0.0	0.0	0.0	0.0	0.0	0.0	0.0	0.0	0.0	0.0	0.0	-0.1214399383338561	0.0	0.1764167524368088	0.0	0.0	0.0	0.0	0.0	0.0	0.0	0.0	0.0	0.0	0.0	0.0
BTI	-0.2344271158526134	0.0	0.0	-0.1372064517817324	-0.1536615914466235	0.0	0.0	0.0	-0.1784789853380566	0.0	0.0	0.0	0.0	-0.1283642850248761	-0.2646760171717391	0.0	0.0	0.0	-0.174120488798845	0.0	0.0	0.0	0.0	0.0	0.0	0.0	-0.1662133817049305	-0.1256521681848049	0.0	0.0	-0.0872514022057567	0.0	0.0	-0.2843726127781394	0.0	0.0	0.0	0.0	-0.1010514444972121	0.0	0.0	0.0	0.0	0.0	0.0	0.0	-0.1255928830838006	0.0	0.0
BUD	-0.1538344735251395	0.0	0.0	0.0	0.0	-0.1289149752432793	-0.1436010189575292	0.0	0.0	-0.1470327887474244	0.0	-0.2645630812086155	0.0	0.0	0.0	0.0	0.0	-0.1252283193351335	0.0	-0.1010318876782364	0.0	0.0	0.0	0.0	0.0	0.0	0.0	0.0	0.0	0.0	0.0	0.0	0.0	0.0	0.0	0.0	0.0	0.0	0.0	0.0	0.0	0.0	0.0	0.0	-0.1205018632158073	0.0	0.0	0.0	0.0
BX	0.0	0.0	0.0	0.0	0.0	0.0	0.0	0.0	0.0	0.0	0.0	0.0	0.0	0.0	0.0	0.0	0.0	0.0	0.0	0.0	0.0	0.0714619415666777	0.0	0.0	0.0	0.0746048033834862	0.0	0.0	0.0	0.0	0.0	0.0	0.0	0.0	0.0751006606243061	0.0442135864396422	0.0776754057988322	0.0503841646454931	0.0	0.0	0.0	0.0	0.0	0.0	0.0	0.0	0.0	0.0	0.0795635791446177
CAT	0.0	0.0	0.0	0.0	0.0	0.0	0.0	0.0	0.0	0.0	0.0	0.0	0.0	0.0	0.0	0.0	0.0	0.0	0.0	0.0	0.0	0.0	0.0	0.0	0.0	0.0	0.0	0.0	0.0	0.0	0.0	-0.0863293915151234	0.0	0.0	0.0	0.0	0.0	0.0	0.0	0.0	0.0	0.0	0.0	0.0	0.0	0.0	0.0	0.0	0.0
CB	0.0	0.0	0.1229424887470616	0.1264930953296474	0.0	0.0	0.0	0.0	0.0	0.0	0.0	0.0	0.0	0.0	0.0	0.1918631099223885	0.0	0.149647386357354	0.0	0.0	0.0	0.0	0.0	0.0	0.2271835053359903	0.0	0.0	0.0	0.0	0.157711577411084	0.0	0.0923009163784903	0.1736940755687303	0.0	0.0	0.0	0.0	-0.0973242098493692	0.0	0.0	0.1504859703169484	0.0	0.0	0.0	0.0	0.0	0.0	0.0	0.0
CFR	0.0	0.0	0.0	0.0	0.0	0.0	0.0	0.0	0.0	0.0	0.0	0.0	0.0	0.0	0.0	0.0	0.0	0.0	0.0	0.0	0.0	0.0	0.0	0.0	0.0	0.0	0.0	0.0	0.0	0.0	0.0	0.0	0.0	0.0	0.0	0.0	0.0	0.0	0.0	0.0	0.0	0.0	0.0	-0.0947514181260577	0.0	0.0	0.0	0.0	0.0
CI	0.1372857405899015	0.0	0.1800469197631252	0.0	0.0	0.1645702569555264	0.1341975570573614	0.0	0.1553162229451844	0.0	0.0	0.0	0.0	0.1335574458711819	0.0	0.0	0.0	0.0	0.0	0.0	0.0	0.0	0.0	0.1237040570688765	0.1859329040795478	0.1868991879867113	0.0	0.2142338741037161	0.0	0.0	0.1202862763127685	0.0	0.0	0.177745210485728	0.1292673369835075	0.0	0.0	0.0	0.1092336690785521	0.0	0.0	0.0	0.0	0.0	0.0	0.0	0.0	0.0	0.0
CMCSA	0.0	0.0	0.0	0.0	0.0	0.0	0.0	0.0	0.0	0.0	0.0	0.0	0.0	0.0	0.0	0.0	0.0	0.0	0.0	0.0	0.0	0.0	0.0	0.0	0.0	0.0	0.0	0.0	0.0	-0.1433892122137464	0.0	0.0	0.0	0.0	0.0	-0.0749515191649137	0.0	0.0	0.0	0.0	0.0	0.0	0.0	0.0	0.0	0.0	0.0	0.0	0.0
CNI	0.0	0.0	0.0	0.0	0.0	0.0	0.0	0.0	0.0	0.0	0.0	0.0	0.0	0.0	0.0	0.0	0.0	0.0	0.0	0.0	0.0	0.0	0.0	0.0	0.0	0.0	0.0	0.0	0.0	0.0	0.0	0.0	0.0	0.0	0.0	0.0	0.0	0.0	0.0	0.0	0.0	0.0	0.0	0.0	0.0	0.0	0.0	0.0	0.0
COP	0.0	0.0	0.0	0.0	0.0	0.0	0.0	0.0	0.0	0.0	0.0	0.0	0.0	0.0	0.0	0.0	-0.1356895303890363	0.0	0.0	0.0	0.0	0.0	0.0	0.0	0.0	0.0	0.0	0.0	0.0	-0.1205818396478477	0.0	0.0	0.0	0.0	0.0	0.0	0.0	0.0	0.0	-0.0985874672464472	0.0	0.0	-0.1085724293720436	0.0	-0.1045642817629339	0.0	0.0	0.0	-0.1372105522290991
COST	0.0	0.0	0.0	0.0	0.0	0.0	0.0	0.0	0.0	0.0	0.1948141467961241	0.0	0.0	0.0	0.1826462321037625	0.0	0.0	0.121165942581357	0.0	0.0	0.0	0.0	0.0	0.0	0.0	0.0	0.0	0.0	0.0	0.0	0.0948482366854379	0.0	0.0	0.0	0.0	0.0	0.0	0.0	0.0923046796185915	0.0	0.0	0.0	0.0	0.0	0.0	0.0	0.0	0.0	0.0
CP	0.0	0.0	0.0	0.0	0.0886574038065976	0.0	0.0	0.0	0.0	0.0	0.0	0.0	0.0	0.0	0.0	0.0	0.0	0.0974867641842114	0.0	0.0	0.0	0.0	0.0	0.0	0.0	0.0	0.1669478450198687	0.0	0.0	0.0	0.0	0.0668034237838927	0.0	0.0	0.0	0.0	0.0	0.0	0.0	0.0	0.0	0.0	0.0	0.0	0.0	0.0	0.0	0.0874657684465651	0.0
CRM	0.0	0.0	0.0	0.0	0.0	0.0	0.0	0.0	0.0	0.0	0.0	0.0	0.0	0.0	0.0	0.0	0.0	0.0	0.0	0.0	0.0	0.0	0.0	0.0	0.0	0.0	0.0	0.0	0.0	0.0	0.0	-0.0623411869595992	0.0	0.0	0.0	0.0	0.0	0.0	0.0679456341071799	0.0	0.0	0.0	0.0	0.0	0.0	0.0	0.0719006049480684	0.0	0.0
CSCO	0.0	0.0	0.0	0.0	0.0	0.0	0.0	0.0	0.0	0.0	0.0	0.0	0.0	0.0	0.0	0.0	0.0	0.0	0.0	0.0	0.0	0.0	0.0	0.0	0.0	-0.1402641136770633	0.0	0.0	0.0	0.0	0.0	0.0	0.0	0.0	0.0	0.0	0.0	0.0	-0.0973841014473114	0.0	0.0	0.0	0.0	0.0	-0.1261470911035301	0.0	0.0	0.0	0.0
CSL	0.0	0.0	0.0	0.0	0.0	0.0	0.0	0.0	0.0	0.0	0.0	0.0	0.0	0.0	0.0	0.0	0.0	0.0	0.0	0.0	0.1326839319839061	0.0	0.0	0.0	0.0	0.064139312113584	0.0	0.0	0.0	0.0	0.0	0.0	0.0	0.0	0.0	0.0	0.0	0.0	0.0	0.0	0.0	0.0	0.0	0.0	0.0	0.0	0.0	0.0	0.0
CVS	0.0	0.0	0.0	0.0	0.1095451031493563	0.0	0.0	0.0906875144454058	0.0	0.0	0.0	0.0	0.0	0.0	0.0	0.0	0.0	0.0	0.0	0.0	0.0	0.0	0.0	0.0948223682644354	0.0	0.0	0.0	0.0	0.0666600548395145	0.0	0.0	0.0	0.0	0.0	0.0	0.0	0.0	0.0	0.0	0.0	0.0	0.0	0.0	0.0	0.0	0.0	0.0	0.0	0.0
CVX	0.0	0.2249292821993562	0.0	0.0	0.0	0.0	0.0	0.0	0.0	0.0	0.0	0.0	0.0	0.0	0.0	0.0	0.0	0.0	0.0	0.0	0.0	0.0	0.2567780555479609	0.0	0.0	0.0	0.0	0.0	0.1749200248474164	0.0	0.0	0.0	0.1754599654004547	0.0	0.0	0.1718750366166163	0.0	0.0	0.0	0.0	0.0	-0.2172968722177351	0.1719820444915246	0.0	0.0	0.2570730552775858	0.0	0.0	0.0
C	0.0	0.0	0.1295235184486338	0.0	0.0	0.0	0.0	0.0	0.0	0.1501433495451652	0.0	0.0	0.0	0.0	0.0	0.1588417479078752	0.0	0.0	0.0	0.0	0.2175585089947638	0.0	0.0	0.0	0.0	0.1335270328838164	0.0	0.0	0.0	0.0	0.0	0.0	0.0	0.0	0.0	0.0	0.0	0.0	0.0	0.0	0.0	0.0	0.0	0.0	0.0	0.0	0.0	0.0	0.0
DEO	0.144877499539705	0.1015342372177953	0.0	0.0	0.0	0.0	0.0	0.0	0.0	0.0	0.0	0.0	0.0	0.1650846426869182	0.0	0.0	0.0	0.1210109301887426	0.0	0.0	0.0	0.0	0.0	0.0	0.0	0.0	0.0	0.0	0.0	0.1294562563312214	0.1375808055800712	0.0	0.0	0.0	0.0	0.0	0.0	0.0906489481748614	0.0	0.0	0.0	0.0	0.0	0.0	0.0	0.0	0.1029251797037844	0.0	0.0
DE	0.0	0.0	0.0	0.0	0.0	0.0	0.0	0.0	0.0	0.0	0.0	0.0	0.0	0.0	0.0	0.0	0.0	0.0	0.0	0.0	0.0	0.0	0.0	0.0	0.0	0.0	0.0	0.0	0.0	0.0	0.0680014342687281	0.0	0.0	0.0	0.0	0.0	0.0	-0.0955498759759072	0.0	0.0	0.0	0.0	0.0	0.0	-0.0712823805461642	0.0	-0.0735292304918488	0.0	0.0
DHR	0.0	-0.0800943695704246	0.0	0.0	0.0	0.0	0.0	0.0	0.0	0.1407810862532905	0.1664482353699485	0.1803127161779946	0.0	0.0	0.0	0.1694369468279558	0.1154664371189957	0.0	0.0	0.0	0.0	0.0	0.0	0.0	0.0	0.0	0.0	0.0	0.0	0.0	0.0	0.0	0.0	0.0	0.0	0.0	0.0	0.0	0.0	0.0	0.0	0.0	0.0	0.0	0.0	0.0	0.0	0.0	0.0
DIS	0.0	0.0	0.0	-0.0642970206030068	0.0	0.0	0.0	0.0	0.0	0.0	0.0	0.0	0.0	0.0	0.0	0.0	0.0	0.0	0.0	0.0	-0.1956982078964142	0.0	-0.1008165490498043	0.0	0.0	0.0	0.0	0.0	0.0	0.0	-0.0725190245306162	-0.0642388971557772	0.0	0.0	0.0	0.0	0.0	-0.0990806922579268	0.0	-0.0829158682380306	0.0	0.0	-0.0904971103320418	-0.1296766643605094	0.0	0.0	0.0	0.0	0.0
DTE	0.0	0.0	0.0	0.0	0.0	0.0	0.0	0.0	0.0	0.0	0.0	0.0	0.0	0.0	0.0	0.0	0.0	0.0	0.0	0.0	0.0	0.0	0.0	0.0	0.0	0.0	0.0	0.0	0.0	0.0	0.0	0.0	0.0	0.2330199761183605	0.0	0.0	-0.2051542858523887	0.0	0.0	0.0	0.0	0.0	0.0	0.0	0.0	0.0	0.0	0.0	0.0
ELV	0.0	0.0	0.0	0.0	0.0	0.0	0.0	0.0	0.0	0.0	0.0	0.2675739614018348	0.0	0.0	0.0	0.0	0.0	0.0	0.0	0.0	0.0	0.0	0.0	0.0	0.0	0.0	0.0	0.0	0.0	0.0	0.0	0.0	0.0	0.0	0.0	0.0	0.0	-0.1018404805084964	0.0	0.0	0.0	0.0	0.0	0.0	0.0	0.0	0.0	0.0	0.0
EL	0.0	0.0	0.0	0.0	0.0	0.0639315602473335	0.0	0.0	0.0	0.0	0.0	0.0	0.0	0.0	0.0	0.0	0.0	0.0	0.0	0.0	0.0	0.0	0.0	0.0	0.0	0.0	0.0	0.0	0.0	0.0	0.0	0.0	0.0	0.0	0.0	0.0	0.0	0.0	0.0	0.0507548153209288	0.0	0.0	0.0	0.0	0.0	0.0	-0.0420068327614158	0.0	0.0
EOG	0.0	0.0	0.0	-0.0800682459120472	0.0	0.0	0.0	0.0	0.0	0.0	0.0	0.0	0.0	0.0	0.0	0.0	0.0	0.0	0.0	0.0	0.0	0.0	0.0	-0.0870476213146661	0.0	0.0	0.0	0.0	0.0	0.0	0.0	0.0	0.0	0.0	0.0	0.0	0.0	-0.0823049621826029	0.0	0.0	0.0	0.0	0.0	0.0	0.0	0.0	0.0	0.0	0.0
EQNR	0.0	0.0	0.0	0.0	0.0	0.0	0.0	0.0	0.0	0.0	0.0	0.0	0.0	0.0	0.0	0.0	0.0	0.0	0.0	0.0	0.0	0.0	0.0	0.0552763337640889	0.0	0.0	0.0	0.0	0.0642092876064425	0.0	0.0	0.0	0.0	0.0	0.0	0.0	0.0	0.0	0.0	0.0	0.0	0.0	0.0	0.1108968224491988	0.0	0.0	0.0	0.0	0.0
ETN	0.0	0.0	-0.1045605468122842	-0.1232137107505055	-0.1162777278977652	-0.225814234872683	-0.1349214801914808	-0.1065510788819553	0.0	-0.2187668278703281	-0.1569328197617172	-0.2106913533793036	0.0	0.0	-0.2777008251598734	-0.2230468018498025	-0.1427832936989537	0.0	-0.1543041601274996	0.0	-0.205321339649656	-0.1116607093049532	0.0	0.0	-0.1589052300163498	-0.2324713262404036	-0.142198244596393	-0.1402575190514557	0.0	0.0	0.0	0.0	-0.1236325106442864	-0.2654184405933772	0.0	0.0	-0.1705409178456213	0.0	0.0	0.0	-0.1479079114314456	-0.129334230803855	0.0	-0.1434624938763826	0.0	0.0	0.0	-0.0966699958841539	-0.1510625639201222
GE	0.0	0.0	0.0	0.0	0.0	0.0	0.0	0.0	0.0	0.0	0.0	0.0	0.0	0.0	0.0	0.0	0.0	0.0	0.0	0.0	0.0	0.0	0.0	0.0	0.0	0.0	0.0	0.0	0.0	-0.0857567031312264	0.0	0.0	0.0	0.0	0.0	0.0	0.0	0.0	-0.0780836298720442	0.0	-0.1093463092716787	0.0	0.0	0.0	0.0	0.0	0.0	-0.0759713537876313	0.0
GILD	0.1157375202741671	0.0	0.0	0.0	0.0	0.0	0.125337015489257	0.0	0.0	0.0	0.0	0.0	0.0	0.0	0.0	0.0	0.1414995120658165	0.1359605379012017	0.0	0.0	0.0	0.0	0.0	0.0	0.0	0.0	0.0	0.0	0.0	0.0	0.0	0.0	0.0	0.0	0.1020452672528633	0.0	0.0	0.0908726437968929	-0.0959584750968954	0.0	0.0	0.0	0.0	0.0	0.0	0.0	0.0	0.0	0.0
GOOG	0.0	0.0	0.0	0.0	0.0	-0.2531652882607209	-0.1588299687380978	-0.1343677347135121	-0.1565428324839206	0.0	-0.2528420810668796	-0.2879258916766924	0.0	0.0	0.0	-0.2539425688372226	-0.1755746912951806	0.0	0.0	0.0	-0.4223086297731409	0.0	0.0	0.0964404906930732	-0.1674977079478758	-0.1664159284639271	0.0	0.0	0.0	-0.1494893468253719	0.0	0.0	-0.1225160561793625	-0.2355450335728067	0.0	0.0	0.0	0.0	0.0	0.0	0.0	-0.1515497793162357	0.0	-0.2978213813485046	0.0	0.0	0.0	0.0	0.0
GS	0.0	0.0	0.0	0.0	0.0	0.0	0.0	0.0	0.1627164392708605	0.0	0.0	0.0	0.0	0.0	0.0	0.0	0.0	0.0	0.0	0.0	0.0	0.0	0.1835724404945094	0.0	0.0	0.0	0.0	0.0	0.0	0.0	0.0	0.0	0.1345636771959361	0.0	0.0	0.0	0.0	0.0	0.0	0.0	0.0	0.0	0.0	0.0	0.0	0.0	0.0	0.0	0.0
HCA	0.0	0.0	0.0	0.0	-0.0719172942728626	0.0	0.0	0.0	0.0	0.0	0.0	0.0	0.0	0.0	0.0	0.0	0.0	0.0	0.0	0.0	0.0	0.0	0.0	0.0	0.0	0.0	0.0	0.0	0.0	0.0	0.0	0.0	0.0	0.0	0.0	0.0	0.0	0.0	0.0	0.0	0.0	0.0	0.0	0.0	0.0	0.0	0.0	0.0	0.0
HDB	0.0	-0.0760511424862458	0.0	0.0	0.0	0.1302489196728605	0.0	0.0	0.0	0.0	0.0	0.0	-0.0737350526494567	0.1159101692803841	0.0	0.0	0.0	0.0	0.0	0.0	0.0	0.0	0.0	0.0	0.0	0.0	0.0	0.0	0.0	0.0	0.0	0.0	0.0	0.0	0.0	0.0	0.0	-0.0884505130356971	0.0	0.0	0.0	0.0	0.0851691716665537	0.0	0.0	0.0	0.0	0.0	0.0
HD	0.0	0.0	0.0	-0.1513772313520182	0.0	0.0	0.0	0.0	0.0	0.0	0.0	0.0	-0.1689793194003599	0.0	0.0	0.0	0.0	0.0	0.0	0.0	0.0	0.0	0.0	0.0	0.0	0.0	0.0	0.0	0.0	0.0	0.0	-0.1287672150409261	0.0	0.2615902578831267	0.0	0.0	0.0	0.0	0.0	0.0	0.0	0.0	0.0	-0.225058859763287	0.0	0.0	0.0	0.0	0.0
HON	0.0	0.0	0.0	0.0	0.0	0.0	0.0	0.0	-0.1568904162912863	0.0	0.0	0.0	0.0	0.0	0.0	0.0	0.0	0.0	0.0	0.0	0.0	0.0	0.0	0.0	0.0	-0.170585749115556	0.0	0.0	0.0	0.0	0.0	-0.1077243701765954	0.0	0.0	0.0	0.0	0.0	0.0	0.0	0.0	0.0	0.0	0.0	0.0	0.0	0.0	0.0	0.0	0.0
HSBC	0.0	0.0	0.0	0.0	0.0	0.0	0.0	0.0	0.0	0.0	0.0	0.0	0.0	0.0	0.0	0.0	0.0	0.0	0.0	0.0	0.0	0.0	0.0	0.0	0.0	0.0	0.0	0.0	0.0	0.0	0.0	0.0	0.0	0.0	0.0	0.0	0.0	0.0	0.0	0.0	0.0	0.0	0.0	0.0	0.0	0.0	0.0	0.0	0.0
IBM	0.0	0.0	0.0	0.0	0.0	0.0	0.0	0.0	0.0	0.0	0.0	0.0	0.0	0.0	0.0	0.0	0.0	0.0	0.0	0.0	0.0	0.0	0.0	0.0	0.0	0.0	0.0	0.0	0.0	0.0	0.0	0.0	0.0	0.1998710692135293	0.0	0.0	0.0	0.0	0.0	0.0	0.0	0.0	0.0	0.0	0.0	0.0	0.0	0.0	0.0
IBN	0.0	0.1504356078680843	0.0	0.0	0.0	0.0	0.1270865446769709	0.0999797575817707	0.1091991033129555	0.1582990434830624	0.0	0.0	0.0	0.0	0.0	0.0	0.0	0.0	0.0	0.1172913372262414	0.0	0.0	0.0	0.0	0.1252896254193234	0.0	0.0	0.0	0.0	0.0	0.0	0.0	0.0	0.0	0.0	0.1360928232708727	0.1419295889274955	0.1251952631773084	0.0	0.0	0.0	0.1608038785840627	0.0	0.0	0.1196576407295717	0.1718558192948841	0.0	0.0	0.0
IDEX	-0.0108743748513407	0.0126914170076125	0.0	0.0	0.0	0.0	0.0	0.0	0.0	0.0	0.0	0.0196076964147396	0.0	0.0	0.0	0.0	0.0	0.0	0.0	0.0	0.0	0.0	0.0	0.0	0.0	0.0	-0.0188760557982967	0.0	0.0	0.0	0.0	0.0	0.0	0.0	0.0	0.0	-0.0186512656996879	0.0	0.0	0.0	0.0	0.0	0.0	0.0	0.0	0.0	0.0128986355286769	0.0	0.0
INTC	-0.0885635174062436	0.0	0.0	0.0	0.0	0.0	0.0	0.0	0.0	0.0	0.0	0.0	0.0	0.0	0.0	0.0	0.0	-0.0748726031116795	0.0	0.0	0.0	0.0	0.0	0.0	0.0	0.0	0.0	0.0	0.0	-0.0921483653425811	0.0	0.0	0.0	0.0	0.0	0.0	0.0	0.0	0.0	0.0	0.0	-0.0636031345926278	0.0	0.0	0.0	-0.1150717911408057	0.0	0.0	0.0
INTU	0.0	0.0	-0.0923703108613704	-0.0608431999015177	0.0	-0.0827297608438433	0.0	-0.0722909770611148	-0.1015191029495461	-0.1076421320340089	0.0	0.0	0.0	0.0	0.0	-0.1003841040971629	0.0	-0.0759276476304593	-0.1134532968891366	0.0	0.0	0.0	0.0	-0.0517075252666736	-0.0991244524637561	-0.0814396880767023	0.0	-0.0959099945993409	0.0	0.0	-0.0722258508258726	0.0	0.0	-0.1212546496271481	0.0	-0.0571642534967731	0.0	0.0	-0.0725789683801552	-0.0584827348525062	0.0	0.0	0.0	0.0	-0.0591957971412453	0.0	0.0	0.0	0.0
ISRG	0.0	0.0	0.0	0.0	0.0	0.0	0.0	0.0	0.0	0.0	0.0	0.0	0.0	0.0	0.0	0.0	0.0	0.0	0.0	0.0	0.0	0.0	0.0	0.0	0.0	0.0	0.0	0.0	0.0	0.0	0.0	0.0	0.0	0.0	0.0	0.0	0.0	0.0	0.0	0.0	0.0	0.0	0.0	0.0	0.0	0.0	0.0	0.0	0.0
ITW	0.1460284706188906	0.0	0.1489992285682686	0.1617898150223839	0.1925395990809198	0.2486568606896266	0.1422427263699834	0.2163863354587726	0.1607284760540011	0.2022179812056003	0.2151927335122229	0.2244191029903053	0.0	0.0	0.339489591993212	0.2816880252788964	0.0	0.1773423274895473	0.1863766228555798	0.1188357313505296	0.3943692707036135	0.1415959765208739	0.0	0.0	0.1984377451078994	0.1948125059079805	0.216073059465743	0.206505465593803	0.0	0.1801567691202488	0.1291579944748232	0.1307231339358882	0.12191968491799	0.2845072527448897	0.0	0.0891969707050551	0.2288507557627051	0.0	0.1838440171358862	0.1480871902596853	0.2408061707681273	0.1796479655531228	0.0	0.2289503195561815	0.0979328006801851	0.2328126500540385	0.0	0.1474363470330797	0.1622690425661782
JNJ	0.0	0.0	0.0	0.0	0.0	0.0	0.0	0.0	0.0	0.0	0.0	0.0	0.0	0.0	0.0	0.0	0.0	0.0	0.0	0.0	0.0	0.1891886070658847	0.0	0.0	0.0	0.0	0.0	0.0	0.0	0.0	0.0	0.0	0.0	0.0	0.0	0.0	0.0	0.0	0.0	0.0	0.0	0.0	0.0	0.0	0.0	0.0	0.0	0.0	0.0
JPM	0.0	0.0	0.0	0.0	0.0	0.0	0.0	0.0	0.0	0.0	0.0	0.0	0.0	0.0	0.0	0.0	0.0	0.0	0.0	0.0	0.0	0.0	0.0	0.0	0.0	0.0	-0.197721211708918	0.0	0.0	0.0	0.0	0.0	0.0	0.0	0.0	0.0	0.0	0.0	0.0	0.0	-0.2412986968089302	0.0	0.0	0.0	0.0	0.0	0.0	-0.1202971131210043	0.0
KO	0.0	0.0	0.0	0.0	0.0	0.0	0.0	0.255549961071222	0.0	0.0	0.0	0.4661928047335376	0.0	0.2502700129333664	0.0	0.0	0.0	0.0	0.0	0.0	0.0	0.0	0.0	0.0	0.2207546986973331	0.0	0.0	0.0	0.0	0.0	0.0	0.0	0.1728650940655191	0.0	0.0	0.0	0.0	0.0	0.0	0.0	0.0	0.0	0.0	0.0	0.0	0.0	0.0	0.1835092179829601	0.0
LIN	0.0	0.0	0.0	0.0	0.0	0.0	0.0	0.0	0.0	0.0	0.0	0.0	0.0	0.0	0.0	0.0	0.0	0.0	0.0	0.0	0.0	0.0	0.0	0.0	0.0	0.0	0.0	0.0	0.0	0.0	0.0	0.0	0.0	0.0	0.0	0.0	0.0	0.0	0.0	0.0734861391933558	0.0	0.0	0.0	0.0	0.0	0.0	0.0878047108784586	0.0	0.0
LLY	0.096265882871346	0.0	0.0	0.0	0.0	0.1169259859996748	0.1045209774595072	0.0	0.1087541442011613	0.0	0.1343344031713813	0.2004643118385444	0.0	0.0	0.0	0.1538657231886917	0.0	0.1634116141850989	0.1050683057753623	0.0	0.2011619671266926	0.0	0.1110761961114071	0.0	0.13851035062279	0.0	0.0	0.0	0.0	0.1058166530049309	0.0	0.0	0.0821639637643244	0.0	0.0	0.0	0.0	0.0	0.1050781606958508	0.0732853457332345	0.0	0.0	0.0959075153084329	0.0	0.0	0.0	0.0	0.0	0.0
LMT	0.0	0.0	0.0	-0.0897671586612378	0.0	0.0	0.0	0.0	0.0	0.0	0.0	-0.2057961371127239	0.0	0.0	-0.2517259874915999	0.0	0.0	0.0	0.0	0.0	0.0	0.0	0.0	0.0	0.0	0.0	0.0	-0.1061888705462797	0.0	0.0	0.0	0.0	0.0	0.0	0.0	0.0	0.0	0.0	0.0	0.0	0.0	0.0	0.0	0.0	0.0	-0.1208052829186173	0.0	0.0	0.0
LOW	0.0	0.0	0.0	0.0950794986219087	0.0	0.0	0.0	0.0	0.0	-0.1346036909460363	0.0	0.0	0.0924650573512411	0.0	0.0	0.0	0.0	0.0	0.0	0.0	0.0	0.0	0.0	0.0	0.0	0.0	0.0	0.0	0.0	0.0	0.0	0.0710898501945479	0.0	-0.2453575752565212	0.0	0.0	0.0	0.0	0.0	0.0	0.0	0.0	0.0	0.0	0.0	0.0	0.0	0.0	0.0
LRCX	0.0	0.0	0.0	0.0	0.0	0.1016362179405501	0.0	0.0	0.0	0.0	0.120709286665214	0.0	0.0	0.1168538741652869	0.0	0.0	0.0	0.0	0.0	0.0	0.0	0.0	0.0	0.0	0.0	0.0	0.0	0.0	0.0	-0.098585512892182	0.0	-0.0642023023653913	0.0	0.0	0.0	0.0	0.0	0.0	0.0	0.0	0.0	0.0	0.0	0.0	0.0	0.0	0.0	0.0	0.0
MA	0.0	0.0	0.0	0.0	0.0	0.0	0.0	-0.135742298637008	0.0	0.0	0.0	0.0	0.0	0.0	0.0	0.0	0.0	0.0	0.0	0.0	0.0	0.0	0.0	0.0	0.0	0.0	0.0	0.0	0.0	0.0	0.0	0.0	0.0	0.0	0.0	-0.1413412038883302	-0.2380274374334717	0.0	0.0	0.0	0.0	0.0	0.0	0.0	0.0	0.0	0.0	0.0	0.0
MCD	0.0	0.0	0.0	0.0	0.0	0.0	0.0	-0.1885461252519142	0.0	-0.1972531092837109	0.0	0.0	-0.1989193258083192	0.0	0.0	0.0	0.0	0.0	0.0	0.0	0.0	0.0	0.0	0.0	0.0	0.0	0.0	0.0	0.0	0.0	0.0	-0.1120182291746014	0.0	0.323543258247586	0.0	0.0	0.0	0.0	0.0	-0.1540550927709817	0.0	0.0	0.0	0.0	0.0	0.0	0.0	0.0	0.0
MC	0.0	0.0	0.0	0.0	0.0	0.0	0.0	0.0	0.0	0.0	0.0	0.0	0.0	0.0	0.0	0.0	0.0	0.0	0.0	0.0	0.0	0.0	0.0	-0.0387774010218893	0.0	0.0	0.0	0.0601248184283266	0.0	0.0	0.0	0.0	0.0	0.0	0.0	0.0	0.0	-0.0629181466938785	0.0488681749231344	0.0	0.0	0.0	0.0	0.0	0.0	0.0	0.0	0.0	0.0
MDLZ	0.0	0.0	0.0	0.0	0.0	0.0	0.0	0.0	0.0	0.0	-0.2355904726590391	-0.3667078562119982	0.0	0.0	0.0	0.0	-0.2037600306988354	0.0	0.0	0.0	-0.3262981265046069	0.0	0.0	0.0	0.0	0.0	0.0	0.0	0.1120465024266219	0.0	0.0	0.0	0.0	-0.2749024832718024	0.0	0.0	0.0	0.0	0.0	0.0	0.0	-0.2267199965851871	0.0	-0.4050460624683795	0.0	0.0	0.0	0.0	0.0
MDT	0.0	0.0	0.0	0.0	0.0	0.1073942343579634	0.0	0.0794131707515199	0.0	0.0	0.0	0.0	0.0	0.0	0.0	0.0	0.0	0.0	0.0	0.0	0.0	0.0	0.0	0.0	0.0	0.0	0.0	0.0	0.0	0.0	0.0	0.0	0.0	0.0	0.0	0.0	0.0	0.0	0.0	0.0	0.0	0.0	0.0	0.0	0.0	0.0	0.0	0.0	0.0
META	0.0	0.0	-0.0798776071223138	0.0	0.0	0.0	0.0	-0.0581388953583105	-0.0783871895038542	0.0	0.0	0.0	0.0	0.0	0.0	-0.1215448566073421	-0.1113449079450992	0.0	0.0	-0.072254762088435	-0.1319726396540805	0.0	0.0	0.0	-0.0925657240009069	0.0	0.0	0.0	0.0	-0.119978712439394	0.0	0.0	-0.0566058899831765	-0.1102984156631438	0.0	0.0	-0.0906274988903251	-0.0517229482504323	0.0	0.0	0.0	0.0	0.0	-0.102364424600767	-0.0676091083279279	0.0	0.0	0.0	0.0
MMC	0.0	0.0	0.0	0.0	0.0	0.0	0.0	0.0	0.0	0.0	0.0	0.0	0.0	-0.1655952048199596	0.0	0.0	0.0	0.0	0.0	0.0	0.0	0.0	0.0	0.0	0.0	0.0	0.0	0.0	0.0	0.0	0.0	0.0	0.0	0.0	0.0	0.1755745386403789	0.0	0.0	0.0	0.0	0.0	0.0	0.0	0.0	0.0	0.0	0.0	0.0	0.0
MO	0.0	0.0	-0.1486023751422382	0.0	0.0	0.0	0.0	0.0	0.0	0.0	0.0	0.0	0.0	0.0	0.0	-0.2337353438058984	0.0	0.0	0.0	0.0	0.0	0.0	0.0	0.0	0.0	0.0	0.0	0.0	0.0	0.0	0.0	0.0	-0.1518361162009521	0.0	0.0	-0.0873649803395109	0.0	0.0	0.0	0.0	0.0	0.0	0.0	0.0	0.0	0.0	0.0	0.0	0.0
MRK	0.0	0.0	0.0	0.0	0.0	0.0	0.0	0.0	0.0	0.0	0.0	0.0	0.0	0.0	0.0	0.0	0.0	0.0	0.0	0.0	0.0	0.0	0.0	0.0	0.0	0.0	0.0	0.0	0.0	0.0	0.0	0.0	0.0	0.0	0.0	0.0	0.0	0.0	0.0	0.0	0.0	0.0	0.0	0.0	0.0	0.0	0.0	0.0	0.0
MSFT	0.0	0.0	0.0	0.0	0.0	-0.3001171164545612	0.0	-0.2070596036020278	0.0	0.0	0.0	0.0	0.0	0.0	0.0	0.0	-0.2597483198875193	0.0	0.0	0.0	-0.5606691407433047	0.0	0.0	0.0	0.0	-0.2547813103388519	0.0	0.0	0.0	-0.2647129816551214	0.0	0.0	0.0	0.0	0.0	0.0	0.0	0.0	0.0	0.0	0.0	-0.2223789934735251	0.0	-0.3949137528494547	0.0	0.0	0.0	0.0	0.0
MS	0.0	0.0	0.1049818089677078	0.0	0.0	0.0	0.0	0.0	0.1442161410312861	0.0	0.0	0.0	0.0	0.1171807665526095	0.0	0.0	0.0	0.0	0.0	0.0	0.2116374194995015	0.1622319257680091	0.1370741381814431	0.0	0.0	0.1085704696038012	0.0	0.0	0.0	0.1093288915787025	0.0	0.0	0.0	0.0	0.0	0.0898439543287297	0.0	0.0	0.0	0.0805553265911915	0.1414600486832436	0.0	0.105796119022881	0.0	0.0	0.1425284939328267	0.0	0.0	0.1392014674138683
MUFG	0.0	0.0	0.0	0.0	0.0	0.0	0.0	0.0	0.0	-0.1073775174083823	-0.1084748887897646	0.0	0.0	0.0	0.0	0.0	0.0	0.0	0.0	0.0	0.0	0.0	0.0	0.0	0.0	0.0	0.0	0.0	0.0420475818640311	0.0	0.0	0.0	0.0	0.0	0.0	0.0	0.0	0.0	0.0	0.0	0.0	0.0	0.0	0.0	0.0	0.0	0.0	0.0	0.0
MU	0.0	0.0	0.0	0.0	0.0	0.0	0.0	0.0	0.0	0.0	0.0	0.0	0.0	0.0	0.0	0.0	0.0	0.0	0.0	0.0	0.0	0.0	0.0	0.0	0.0	0.0	0.0	0.0	0.0	0.0	0.0	0.0	0.0	0.0	0.0	0.0	0.0	0.0	0.0	0.0	0.0	0.0	0.0	0.0	0.0	0.0995196387654893	0.0	0.0	0.0
NEE	0.0	0.0	0.0	-0.0813916400224133	0.0	-0.144360514387013	0.0	-0.1151050240413884	0.0	0.0	0.0	0.0	0.0	-0.1543855916483769	-0.1837578356030538	0.0	0.0	0.0	0.0	0.0	0.0	0.0	0.0	-0.0900979680110461	0.0	0.0	0.0	0.0	0.0	0.0	0.0	0.0	0.0	0.0	0.0	0.0	0.0	0.0	0.0	0.0	0.0	0.0	0.0	-0.2124323527580124	0.0	0.0	0.0	0.0	0.0
NFLX	0.0	0.0	0.0	0.0	0.0	0.0	0.0	0.0	0.0	0.0	0.0	0.0	0.0	0.0	0.0	0.0	0.0	0.0	0.0	0.0	0.0	0.0	0.0	0.0	0.0	-0.0701439688911567	0.0	0.0	0.0	0.0	0.0	0.0	0.0	0.0	0.0	0.0	0.0	0.0	0.0	0.0	0.0	0.0	0.0	0.0	0.0	0.0	0.0	0.0	0.0
NKE	0.0	0.0991164446239671	0.0	0.0782973077647584	0.0897153989266344	0.0	0.0	0.121225924648056	0.0	0.0	0.0	0.0	0.0771965549611807	0.0	0.0	0.0	0.0	0.0	0.0	0.0	0.0	0.0	0.0	0.0847189739570378	0.0	0.1091411248213366	0.0	0.0	0.0543493986719038	0.0	0.0	0.0	0.0992170760840009	0.0	0.0	0.0589912833026497	0.0	0.0	0.1179969220686118	0.0	0.0	0.0849585227333993	0.0	0.0	0.0765315885745726	0.0	0.0749166621842965	0.0	0.1174045680395997
NOW	0.0	0.0	0.0	0.0	0.0	0.0	0.0	0.0	0.0	0.0	0.0	0.0	0.0	0.0681157294125292	0.0	0.0	0.0	0.07575630240917	0.0	0.0	0.0	0.0	0.0	0.0	0.0	0.0	0.0	0.0	0.0	0.0	0.0518614328297773	0.0	0.0	0.0	0.0	0.0	0.0	0.0	0.0780216026932771	0.0	0.0	0.0	0.0	0.0	0.0	0.0	0.0	0.0	0.0
NVDA	0.0	0.0	-0.0895430103671491	0.0	0.0	0.0	0.0	0.0	-0.0959415928237243	0.0	0.0	0.0	-0.0799821198516231	0.0	0.0	0.0	-0.151459239556629	0.0	0.0	0.0	0.0	0.0	0.0	0.0686683681222501	0.0	-0.1043181729669364	0.0	0.0	0.0	-0.1169135604447843	0.0	0.0	0.0	0.0	0.0	0.0	-0.1334306382624331	0.0	0.0	0.0	0.0	0.0	0.0	-0.1399134615073858	0.0	0.0	0.0	0.0	0.0
NVO	-0.1435957784900042	0.0	0.0	0.0	0.0	0.0	-0.1272834110118408	0.0	-0.1404687043058288	0.0	0.0	0.0	0.0	-0.1152483291345845	0.0	-0.1445496138615999	0.0	-0.1108431756224369	0.0	0.0	0.0	0.0	-0.1249951100976784	0.0	0.0	0.0	0.0	-0.1319388108091428	0.0	0.0	0.0	-0.0845130581424831	0.0	0.0	0.0	0.0	0.0	0.0	0.0	0.0	0.0	0.0	0.0	0.0	0.0	0.0	0.0	0.0	0.0
NVR	0.0	0.0	0.0	0.0	0.0	0.0	0.0	0.0	0.0	0.0	0.0	0.0	-0.0966252945928046	0.0	0.0	0.0	0.0	0.0	0.0	0.0	0.0	0.0	0.0	0.0	0.0	0.0	0.0	0.0	0.0	0.0	0.0	0.0	0.0	0.160795506309493	0.0	0.0	0.0	0.0	0.0	0.0	0.0	-0.1096128459474894	0.0	0.0	0.0	0.0	-0.122247112396659	0.0	0.0
NVS	0.0	0.0	0.0	0.0	0.0	0.0	0.0	0.0	0.0	-0.1710927209460251	0.0	0.0	0.0	0.0	0.0	0.0	0.0	0.0	0.0	0.0	0.0	0.0	0.0	0.0	0.0	0.0	0.0	0.0	0.0	0.0	0.0	0.0	0.0	0.0	0.0	0.0	0.0	0.0	0.0	0.0	0.0	0.0	0.0	0.0	0.0	0.0	0.0	0.0	0.0
ORCL	0.0	0.0	0.1558870329750875	0.0822311205632389	0.1095490113743674	0.0	0.0	0.0	0.0	0.0	0.1965613773533343	0.0	0.0	0.0	0.0	0.0	0.0	0.0	0.0	0.0	0.0	0.1326337411744964	0.0	0.0	0.0	0.0995229207277728	0.0	0.0	0.0	0.0	0.0	0.0	0.0	0.2539586372090907	0.1492411611550102	0.0705377272828012	0.1765829695309839	0.0	0.0	0.0	0.1328043693048808	0.133713465415543	0.0	0.1645219000137446	0.0	0.0	0.0	0.0	0.122006512312941
PANW	0.0	0.0	0.0	0.0	0.0	0.0	0.0	0.0	0.0	0.0	0.0	0.0	0.0	0.0	0.0	0.0	0.0	0.0	0.0	0.0	0.0	0.0	0.0	0.0	0.0	0.0	0.0	0.0	0.0	0.0	0.0	0.0	0.0	0.0	0.0	0.0	0.0	0.0	0.0	0.0	0.0	0.0	0.0	0.0	0.0	0.0	0.0	0.0	0.0
PBR	-0.0372075701014938	0.0	0.0	-0.0381354192231404	-0.0361500052644297	-0.0581668586315896	0.0	0.0	0.0	0.0	-0.0853906119291846	0.0	0.0	0.0	0.0	0.0	0.0	-0.0388425051905211	0.0	0.0	0.0	0.0	0.0	0.0	0.0	0.0	-0.0465088920622051	0.0	0.0	0.0	-0.0268198488828872	0.0	0.0	0.0	0.0	-0.0311977166672584	0.0	0.0	0.0	0.0	0.0	0.0	0.0	0.0	0.0	0.0	0.0	0.0	-0.0472318306515956
PDD	0.0455495276165681	0.0337080422593706	0.0400028751590895	0.0293587348066045	0.0	0.0	0.0351592241661356	0.0	0.0455829900217198	0.0461006095172462	0.0675586952535112	0.0	0.0	0.0	0.0	0.0735234349588566	0.0	0.0515632629876008	0.0	0.0364599473542644	0.0	0.0	0.0413374180930854	0.0	0.0403011609654112	0.0386765088223754	0.0	0.0	0.0	0.0	0.0	0.0	0.0	0.0	0.03143555006888	0.0	0.0	0.0349343337647389	0.0	0.0382788782381098	0.0	0.0	0.0506859039066577	0.0	0.0	0.0	0.0	0.0	0.0
PEP	0.0	0.0	0.0	0.0	0.0	0.0	0.0	0.0	-0.2769747325925739	0.0	0.0	0.0	0.0	0.0	0.0	0.0	0.0	0.0	0.0	0.0	0.0	0.0	0.0	0.0	0.0	0.0	-0.3467915040609627	0.0	0.0	-0.2915354263319955	0.0	0.0	0.0	0.0	0.0	0.0	0.0	0.0	0.0	0.0	-0.4083709202947892	0.0	0.0	0.0	0.0	0.0	0.0	-0.2594023524403736	0.0
PFE	0.0	0.0	0.0	0.0	0.0	0.0	0.0	0.0	0.0	0.0	0.0	0.0	0.0	0.0	0.2053064364675486	0.0	0.0	0.0	0.0	0.0	0.0	-0.1104216401513211	0.0	-0.1072350869663262	0.0	0.0	0.0	0.0	0.0	0.0	0.0	0.0	0.0	-0.1927978747534304	0.0	0.0	0.0	0.0	0.0	0.0	0.0	0.0	0.0	0.0	0.0	0.0	0.0	-0.1498141470785794	0.0
PG	0.0	0.1292333393638906	0.0	-0.1517927050120608	0.0	0.0	0.0	0.0	0.0	0.0	0.0	0.0	0.0	0.0	0.0	0.0	0.0	0.0	0.0	0.0	0.0	0.0	0.0	0.0	0.0	0.0	0.0	0.0	0.0	0.0	0.0	0.0	0.0	0.0	0.0	0.0	0.0	0.0	0.0	0.0	0.0	0.0	0.0	0.0	0.0	0.0	0.0	-0.1414819168033606	0.0
PLD	0.0	0.0	0.0	0.0	0.0	0.0	0.0	0.0	0.0	0.0	0.0	0.0	0.0	0.0	0.0	0.0	0.0	0.0	0.0	0.0	0.0	0.0	0.0	0.0	0.0	0.0	0.0	0.0	0.0	0.0	0.0	-0.0860770555390818	0.0	0.0	0.0	0.0	0.0	0.0	0.0	0.0	0.0	-0.1115549223775751	-0.1175020716833862	-0.1761534854716833	0.0	0.0	0.0	0.0	0.0
PM	-0.115065871878242	0.0	0.0	0.0	0.0	-0.2713095509789313	-0.1859688425003192	-0.1295155516840944	0.0	0.0	-0.2419432308310417	-0.4190453906742844	0.0	-0.1693235949148582	-0.1810936239414681	0.0	0.0	0.0	0.0	-0.1170649250010912	0.0	0.0	0.0	0.0	0.0	0.0	0.0	-0.1507554521253042	0.0	0.0	-0.0978958855440998	0.0	0.0	0.0	0.0	0.0	0.0	0.0	-0.1566969108180321	-0.1441783558477108	0.0	0.0	-0.2372815313888568	0.0	0.0	0.0	0.0	0.0	0.0
PYPL	0.0	0.0	0.0	0.0	0.0	0.0	0.0	0.0	0.0	0.0	0.0	-0.1422439541961572	0.0	0.0	0.0	0.0	0.0	0.0	0.0	-0.0544360976632011	0.0	0.0	0.0	0.0	0.0	0.0	0.0	0.0	0.0	0.0	0.0	0.0	0.0	0.0	0.0671852188172255	0.0789818108197958	0.0	0.0	0.0	0.0	0.0857500016973033	0.0	0.0	0.0	0.0	0.0	0.0	0.0572677145364143	0.0
QCOM	0.0	0.0	0.0	0.0	0.0	0.0	0.0	0.0	0.0	0.0	0.0	0.0	0.0	0.0	0.2431134142112584	0.0	-0.1285736735056691	0.0	0.0	0.0	0.0	0.0	0.0	0.0	0.0	0.0	-0.1421762807598354	0.0	0.0	-0.1578079607316376	0.0	0.0	0.0	0.0	0.0	0.0	0.0	0.0	0.0897132121028228	0.0	-0.1380065765033015	0.0	0.108859039173923	0.0	0.0806075253813606	0.1436121325889665	0.0	0.0	0.0
SAP	0.0	0.0	0.0	0.0	0.0	0.0	0.0	0.0	0.0	0.0	0.1616329391513963	0.1968525473302137	0.0	0.0	0.0	0.1699405577644238	0.1615257759050839	0.0	0.0	0.0	0.0	0.0	0.0	0.0	0.0	0.1675352461409211	0.0	0.0	0.0	0.0	0.0	0.0	0.0	0.0	0.0	0.0	0.0	0.0	0.0	0.0	0.0	0.0	0.0	0.0	0.0	0.0	0.0	0.1013339543704625	0.0
SBUX	-0.0940553501674856	0.0	0.0	0.0	0.0	0.0	0.0	0.0	0.0	0.1088361845389424	0.0	0.0	0.0	0.0	0.0	0.0	0.0	0.0	0.0	0.0	0.0	0.0	0.0	0.0	0.1106243416247698	0.0	0.0	0.0	0.0	0.0	0.0	0.0	0.0	0.0	0.0	0.0	0.0	0.0	0.0	0.0	0.0	0.0	0.0	-0.1994182326918032	0.0	0.0	0.0	0.0	0.0
SCHW	0.0	0.0	0.0533626656177717	0.0	0.0	0.0	0.0	0.0	0.0	0.0	0.0	0.0	0.0	0.0	0.0	0.0	0.0	0.0	0.0	0.0	0.1053064746331743	0.0	0.0	0.0	0.0	0.0514621171544507	0.0	0.0	0.0	0.0	0.0	0.0	0.0	0.0	0.0	0.0	0.0	0.0	0.0	0.0	0.0	0.0	-0.0523086842970089	0.0	0.0	0.0	0.0	0.0	0.0
SHEL	0.2132900132303409	0.0	0.0	0.0	0.0	0.0	0.1390539793076581	0.0	0.0	0.0	0.2011960849946392	0.0	0.1213768051819991	0.0	0.2028111107834228	0.2339262695997664	0.0	0.0	0.0	0.1660720045799253	0.0	0.0	0.0	0.0	0.0	0.2221363405676212	0.0	0.1851902754695928	0.0870102981229106	0.0	0.1088836477694247	0.11348959479218	0.0	0.0	0.0	0.0	0.0	0.0	0.0	0.1059796262694075	0.0	0.1219346836441299	0.0	0.0	0.0	0.0	0.0	0.0	0.0
SHOP	0.0390229994826451	0.0	0.0	0.0	0.0	0.0	0.0	0.0	0.0	0.0	0.0	0.0	0.0	0.0	0.0	0.0	0.0	0.0	0.0	0.0	0.0	0.0	0.0	0.0	0.0	0.0	0.0	0.0	0.0	0.0	0.0	0.0	0.0	0.0	0.0	0.0	0.0	-0.0411124784224795	0.0	0.0	0.0	0.0	0.0	0.0	0.0	0.0	0.0	0.0	0.0
SLB	0.0	0.0	0.0	0.0	0.0	0.0	0.0	0.0	0.0	0.0	0.0	0.0	0.0	0.0	0.0	0.0	0.0	0.0	0.0	0.0	0.0	0.0	0.0	0.0	0.0	0.0	0.0	0.0	0.0	0.0	0.0	0.0827920861467921	0.0	0.0	0.0	0.0	0.0	0.0	0.0	0.0	0.0	-0.0699121451852743	0.0	0.0	0.0	0.0	0.0	0.0	0.0
SNY	0.0	0.0	0.0	0.0	0.0	0.0	0.0	0.0	0.0	0.0	0.0	0.0	0.0	0.0880074640831519	0.0	0.0	0.0	0.0	0.0	0.0	0.0	0.0	0.0	0.0	0.0	0.0	0.0	0.0	0.0	0.0	0.0	0.0	0.0	0.0	0.0	0.0	0.0	0.0	0.0	0.0	0.0	0.0	0.0	0.0	0.0	0.0	0.0	0.0	0.0
SONY	0.0	0.0	0.0	0.0	0.0	0.1072705259322362	0.0	0.0	0.0	0.0	0.0	0.0	0.0	0.0	0.0	0.0	0.0	0.0	0.0948850570440906	0.0	0.0	0.0	0.0	0.0	0.0	0.0	0.0	0.0	0.0	0.0	0.0	0.0	0.0	0.0	0.0	-0.0717092093192787	0.0	0.0	0.0	0.0	0.0	0.0	0.0	0.0	0.0	0.0	0.0	0.0	0.0
SO	0.0	0.0	0.0	0.0	0.1556818297311822	0.0	0.1720179525223279	0.0	0.0	0.0	0.0	0.0	0.0	0.0	0.0	0.0	0.2027663747195962	0.0	0.2146884005380393	0.0	0.0	0.1913802798647939	0.0	0.0	0.0	0.0	0.0	0.0	-0.1062473660651364	0.0	0.0	0.0	0.0	0.0	0.0	0.0	0.0	0.0	0.0	0.0	0.0	0.0	0.0	0.3036517958014338	0.0	0.0	0.1228247670761038	0.0	0.2031831481285922
SYK	0.0	0.0	0.0	0.0	0.0	-0.1052194164122731	0.0	0.0	0.0	0.0	0.0	0.0	0.0	0.0	0.0	0.0	0.0	0.0	0.0	0.0	0.0	0.0	0.0	0.0	0.0	0.0	0.0	0.0	0.0	0.0	0.0	0.0	0.0899790394688832	-0.1544042346581041	0.0	0.0	0.0	0.0	0.0	0.0	0.0	0.0	0.0	0.0	0.0	0.0	0.0	0.0	0.0
TD	0.0	0.0	0.1931911442516481	0.0977350875311786	0.0	0.0	0.0	0.1314910010091206	0.0	0.0	0.1804457003779789	0.0	0.0972672806302969	0.0	0.0	0.0	0.0	0.0	0.0	0.0	0.0	0.0	0.0	0.0	0.0	0.0	0.0	0.0	0.0	0.1655306440073356	0.0	0.0	0.1374943791403899	0.0	0.1679732735614277	0.1118644020750807	0.2409806052983129	0.0	0.1814191786169944	0.1216074047419454	0.0	0.0	0.0	0.2453157441355828	0.0	0.1661705594749582	0.1242224896024808	0.0	0.2067095844498347
TJX	0.0	0.0	0.0	0.0	0.0	0.0	0.0	0.0	0.0	0.0	0.0	0.0	0.0	0.0	0.0	0.0	0.0	0.0	0.0	0.0	0.0	0.0	0.0	0.0	-0.1698184131629284	0.0	0.0	0.0	0.0	0.0	0.0	0.0	0.0	0.0	0.0	0.0	0.0	0.0	0.0	0.0	0.0	0.0	0.0	0.0	0.0	0.0	0.0	-0.0948920782339568	0.0
TMO	0.0	0.0	0.0	0.0	0.0	0.0	0.0	0.0	-0.0975941388499364	-0.2047022087889346	0.0	0.0	0.0	0.0	0.0	0.0	0.0	0.0	-0.1288494586736466	0.0	0.0	0.0	0.0	0.0	0.0	0.0	0.0	0.0	0.0	0.0	0.0	0.0	0.0	0.0	-0.0989170304794352	-0.0776538964472959	-0.1617008860965698	0.0	0.0	0.0	0.0	0.0	0.0	0.0	0.0	0.0	0.0	0.0	0.0
TMUS	0.0	0.0	0.0	0.0	0.0	0.0	0.0	0.0	0.0	0.0	0.0	0.0	0.0	0.0	0.0	0.0	-0.1163837380446972	0.0	0.0	0.0	0.0	0.0	-0.14775427970776	0.0	0.0	-0.1422074841217436	0.0	0.0	0.0	0.0	0.0	0.0	0.0	-0.1780174156849288	0.0	0.0	0.0	0.0	0.0	0.0	0.0	0.0	0.0	0.0	0.0	0.0	0.0	0.0	0.0
TM	0.1813578523153134	0.0	0.0	0.0	0.0	0.1857388059569212	0.0	0.1426999738665846	0.0	0.0	0.0	0.0	0.0	0.0	0.2171695772354219	0.0	0.0	0.0	0.0	0.0	0.0	0.0	0.0	0.0	0.0	0.0	-0.1589562823186296	0.0	0.0	0.0	0.0	0.0	0.0	0.0	0.0	0.0	0.0	0.0	0.0	0.0	0.0	0.0	0.0	0.1982584050508059	0.0	0.0	0.0	0.0	0.0
TSLA	0.0	0.0	0.0	0.0	0.0	-0.0824770019770075	0.0	-0.0777545030321928	0.0	0.0	-0.0994400499721399	-0.130156188319841	0.0	0.0	0.0	0.0	-0.1031703435582442	0.0	0.0	0.0	0.0	0.0	0.0	0.0	0.0	0.0	0.0	0.0	0.0	-0.0917185356106536	0.0	0.0	0.0	-0.1367530512074215	0.0	0.0	0.0	0.0	0.0	0.0	0.0	-0.0770113536790565	0.0	-0.1479841669235068	0.0	0.0	0.0	0.0	0.0
TSM	0.0	0.0	0.0	0.0	0.0	0.0	0.0	0.0	0.0	0.0	0.0	0.0	0.0	0.0	0.0	0.0	0.0	0.0	0.0	0.0	0.0	0.0	0.0	0.0	0.0	0.0	0.0	0.0	0.0	0.0	0.0	0.0	0.0	0.0	0.0	0.0	0.0	0.0	0.0	0.0	0.0	0.0	0.0	0.0	0.0	0.0	0.0	0.0	0.0
TTE	0.0	0.0	0.0	0.0	0.0	0.0	0.0	0.0	0.0	0.0	0.0	0.0	0.0	0.0	0.0	0.0	0.0	0.0	0.0	0.0	0.0	-0.1844781723676799	0.0	0.0	0.0	0.0	0.0	0.0	0.0	0.0	0.0	-0.0941407879092943	0.0	0.0	0.0	0.0	-0.1679043186568607	-0.0904609024713122	0.0	0.0	0.0	0.0	0.0	0.0	0.0	0.0	0.0	0.0	-0.1925987820258136
TXN	0.0	0.0	0.0	0.0	0.0	0.0	0.0	0.0	0.0	0.0	0.0	0.0	0.0	0.0	0.0	0.0	0.0	0.0	0.0	0.0	0.0	0.0	0.0	0.0	0.0	0.0	0.0	0.0	0.0	-0.1629558420858981	-0.0906594422140915	0.0	0.0	0.0	0.0	0.0	-0.2189045045630658	0.0	0.0	0.0	0.0	0.0	0.0	0.0	0.0	0.0	0.0	0.0	0.0
T	0.0	0.0	0.0	0.0	0.0	0.0	0.0	0.0	0.0	0.0	0.0	0.0	0.0	-0.1050658790988406	0.0	0.0	0.0	0.0	0.0	0.0	0.0	0.0	0.0	-0.1043951855494413	0.0	0.0	0.0	0.0	0.0	0.0	0.0	0.0	0.0	0.0	0.0	0.0	0.0	0.0	0.0	0.0	0.0	0.0	0.0858176356677247	0.0	0.0	0.0	0.0	0.0	0.0
UL	0.0	0.0	0.0	0.0	0.0	0.0	0.0	0.0	0.0	0.0	0.0	0.0	0.0	0.0	0.0	0.0	0.0	0.0	0.0	0.0	0.0	0.0	0.0	0.0	0.0	0.0	0.0	0.0	0.0	0.0	0.0	0.0	0.0	0.0	0.0	0.0	0.0	0.0	0.0	0.0	0.0	0.0	0.0	0.0	0.0	0.0	0.0	0.0	0.0
UNH	0.0	0.0	0.0	0.0	0.0	0.0	0.0	0.0	0.0	0.0	0.0	0.0	0.0	0.0	0.0	0.0	0.0	0.0	0.0	0.0	0.0	0.0	0.0	0.0	0.0	0.0	0.0	0.0	0.0	0.0	0.0	-0.1735570637029591	0.0	0.0	0.0	0.0	0.0	0.0	0.0	0.0	0.0	0.0	0.0	0.0	0.0	0.0	0.0	0.0	0.0
UNP	0.0	0.0	0.0	0.0	0.0	0.0	0.0	0.0	0.0	0.0	0.0	0.0	0.0	0.0	0.0	0.0	0.0	0.0	0.0	0.0	0.0	0.0	0.0	0.0	0.0	0.0	0.0	0.0	0.0	0.0	0.0	0.0	0.0	0.0	0.0	0.0	0.0	0.0	0.0	0.0	0.0	0.0	0.0	0.0	0.0	0.0	0.0	0.0	0.0
UPS	0.0	0.0	0.0	0.0	0.0	0.0	0.0	0.0	0.0	0.0	0.0	0.0	0.0	0.0	0.0	0.0	0.0	0.0	0.0	-0.0861249829213219	0.0	-0.1988811875161248	0.0	0.0	0.0	0.0	0.0	0.0	0.0	0.0	0.0	-0.0866112780677706	0.0	-0.2223129027672756	0.0	0.0	-0.191055248627237	0.0	0.0	0.0	0.0	-0.11460848797121	0.0	0.0	0.0	0.0	0.0	0.0	-0.1165966396546901
VRTX	0.0	0.0	0.0	0.0	0.0	0.0	0.0	0.0	0.0	0.0	0.0	0.0	0.0	0.0	0.0	0.0	0.0	0.0	0.0	0.0	0.0	0.0	0.0	0.0	0.0	0.0	0.0	0.0	0.0	0.0	0.0	0.0	-0.0773115733781095	0.1809826887556095	0.0	0.0	0.0	0.0	0.0	0.0	0.0	0.1020338491055869	0.0	0.2104749772033179	0.0	0.0	0.0	0.0	0.0
VZ	0.0	0.0	0.0	0.0	0.0	0.0	0.0	0.0	0.0	0.0	0.0	0.0	0.0	0.1567439767402779	0.0	0.0	0.0	0.0	0.0	0.0	0.0	0.0	0.1371967319830291	0.0891962393070149	0.0	0.0	0.0	0.0	0.0	0.0	0.0	0.0	0.0	0.0	0.0	0.0	0.0	0.0	0.0	0.0	0.0	0.0	0.0	0.0	-0.0826940583552728	0.0	0.0	0.0	0.0
V	0.0	0.0	0.0	0.0	0.0	0.0	0.0	0.0	0.2875808123777855	0.0	0.0	0.0	0.0	0.0	0.0	0.0	0.0	0.0	0.0	0.0	0.0	0.0	0.0	0.0	0.0	0.0	0.0	0.0	0.0	0.0	0.0	0.0	0.0	0.0	0.0	0.1305390906162207	0.0	0.0	0.0	0.0	0.0	0.0	0.0	-0.2331353898630379	0.0	0.0	0.0	0.0	0.0
WFC	-0.1743306078070821	0.0	-0.159079508571839	-0.1435644951985993	-0.1340553786369979	-0.1863698726526476	0.0	-0.1065280088314592	0.0	0.0	-0.153080787184404	0.0	0.0	-0.1432570884521148	-0.1969842874155523	-0.1419787849519495	0.0	-0.1232574656688667	-0.1412382855393369	0.0	0.0	0.0	-0.1313318105604978	0.0	0.0	0.0	0.0	-0.1235485983406652	0.0	0.0	-0.0894552685207101	0.0	-0.0943297727779995	-0.3157952248025775	0.0	0.0	-0.1838338980196286	-0.0831115643611034	-0.154545473451805	-0.1148388403929173	0.0	0.0	0.0	0.0	-0.0900730252963211	-0.1642602146508764	0.0	-0.1250174425894057	-0.139669195965909
WMT	-0.1332394524916327	0.0	0.0	-0.1225755313145777	0.0	-0.1672301676431338	-0.1398929070860247	-0.1405551992797623	0.0	0.0	0.0	0.0	0.0	0.0	0.0	0.0	0.0	0.0	0.0	0.0	0.0	0.0	0.0	0.0	0.0	0.0	0.1545058968362241	0.0	0.0	0.0	0.0	0.0	0.0	0.0	0.0	0.0	0.0	0.0	0.0	0.0	0.0	-0.1254773641252517	-0.1663099403220905	0.0	-0.1005210160314985	0.0	0.0	0.0	0.0
XOM	0.0	0.0	0.0	0.0	0.0	0.0	0.0	0.0	0.0	0.0	0.0	0.0	0.0	0.0	0.0	0.0	0.0	0.0	0.0	0.0	0.0	0.0	0.0	-0.1371052941639955	0.0	0.0	0.0	0.0	0.0	0.0	-0.173296545691236	0.0	0.0	0.0	0.0	0.0	0.0	0.0	0.0	0.0	0.0	0.0	0.0	0.0	0.0	0.0	0.0	0.0	0.187239703690677
ZTS	0.0	-0.0687025403882514	0.0	-0.0594857845787177	0.0	0.0	0.0	-0.0671520929020671	0.0	0.0	0.0	-0.1224670542128121	-0.0565652512895368	0.0	0.0	0.0	-0.0768536616365124	0.0	0.0	0.0	0.0	0.0	0.0	0.0	0.0	0.0	0.0	0.0	-0.0716138869288523	0.0	0.0	0.0	0.0	0.0	0.0	0.0	0.0	-0.0506103515203077	0.0	-0.0782140540935397	0.0	-0.0591342877661991	0.0	0.0	0.0	0.0	0.0	0.0	0.0
ADA	0.0	0.0	0.0	0.0	0.0	0.0	0.0	0.0	0.0655748314239807	0.0	0.0	0.0	0.0	0.0	0.0	0.0	0.0	0.0	0.0	0.0	0.0	0.0	0.0	0.0	0.0	0.0	0.0	0.0	0.0	0.0	0.0538919505098773	0.041368019712043	0.054201497886948	0.0	0.0	0.0	0.0	0.0	0.0	0.0	0.0	0.0	0.0	0.0	0.0	0.0	0.0	0.0	0.0
BAT	0.0	-0.0351978768613003	0.0	0.0	0.0	0.0	0.0	0.0	0.0	0.0	0.0	0.0	0.0	0.0	0.0	0.0	0.0514830745361561	0.0	0.0	0.0	0.0	0.0	0.0	0.0	0.0	0.0	0.0	0.0	-0.0295791727972553	0.0	0.0	-0.0332286298095445	0.0	0.0	0.0	0.0	0.0	-0.040642884046497	0.0	0.0	-0.0633076852855479	0.0	0.0	0.0	0.0	0.0	0.0	0.0	0.0
BCH	0.0	0.0	0.0	0.0	0.0	0.0	0.0	-0.0537777299822736	0.0	0.0	0.0	0.0	0.0	0.0	0.0	0.0	0.0	0.0	0.0	0.0	0.0	0.0	0.0	0.0	0.0	0.0	0.0	0.0	0.0	0.0	0.0	0.0	0.0	0.0	0.0	0.0	0.0	0.0	-0.05729627929888	0.0	0.0	0.0	0.0	0.0	-0.0549119832850406	0.0	0.0	0.0	0.0
BNT	0.0	0.0	0.0	0.0	0.0	0.0	0.0	0.0	0.0	0.0	0.0	0.0	0.0	0.0	0.0	0.0	0.0	0.0	0.0	-0.0171719599390236	0.0	0.0	0.0	0.0121706544369677	0.0	0.0	0.0	0.0	0.0	0.0	0.0	0.0	0.0	0.0	0.0	0.0	0.0	0.0	0.0	0.0	0.0	0.0	0.0	0.0268712170098155	0.0	0.0	0.0	0.0	0.0
BSV	0.0	0.0	0.0	0.0	0.0	0.0	0.0	0.0	0.0	0.0	0.0	0.0	0.0	0.0	0.0	0.0	0.0	0.0	0.0	0.0	0.0	0.0	0.0	0.0	0.0	0.0211604078324157	0.0	0.0	0.0	0.0	0.0	0.0	0.0	0.0	0.0	0.0	0.0	0.0	0.0	0.0	0.0	0.0	0.0	0.0	0.0	0.0	0.0	0.0	0.0
BTC	0.0	0.0	0.0	0.0	0.0	0.0	0.0	0.0	0.0	0.0	0.0	-0.1526357837943372	0.0	0.0	0.0	-0.1143605063604761	0.0	0.0	-0.0836635988545669	0.0	0.0	0.0	0.0	0.0521983742558387	0.0	0.0	0.0	0.0	0.0	0.0	0.0	0.0	0.0	-0.1862574722252183	0.0	0.0	-0.1270661086737817	0.0	0.0	0.0	0.0	0.0	0.0	0.0	0.0	0.0	0.0	0.0	0.0
DAI	0.0	0.0	0.0	0.0	0.0	0.0	0.0	0.2992153171304009	0.0	0.0	0.0	0.0	0.0	0.3344460619965494	0.0	0.0	0.0	0.0	0.0	0.0	0.0	0.0	0.0	0.3037617634486744	0.0	0.0	0.0	0.0	0.3893863560523324	-0.3285968079874496	0.0	0.2041934838778128	0.0	0.0	0.0	0.0	0.0	0.3829376484552694	0.0	0.0	-0.3694652724192271	0.0	0.4174014957001009	0.0	0.2718268795780618	0.0	0.0	0.0	0.0
DASH	0.0	0.0	0.0	0.0	0.0	-0.0607380684144134	0.0	0.0	0.0	0.0	-0.0630303607424868	-0.099059785758348	0.0	0.0	-0.0838436821919923	-0.0648268204321329	-0.0670526666593099	0.0	0.0	0.0	0.0	0.0	0.0	0.0	0.0	0.0	0.0	0.0	0.0	0.0	0.0	0.0	0.0	0.0	0.0	0.0	0.0	0.0	0.0	0.0	0.0	0.0	-0.0379417147469044	0.0	0.0	0.0	0.0	0.0	0.0
DOGE	0.0	0.0	0.0	0.0	0.0	0.0	0.0	0.0	0.0	0.0	0.0	0.0	0.0	0.0	0.0	0.0	0.0	0.0	0.0	0.0	0.0	0.0	0.0	0.0	0.0	0.0	0.0	0.0	0.0	0.0	0.0	0.0	0.0	0.0	0.0	0.0164899674936634	0.0	0.0	0.0	0.0	0.0	0.0	0.0	-0.0348025632285136	0.0	0.0	0.0	0.0	0.0
EOS	0.0	0.0	0.0	0.0	0.0	0.0557142998680552	0.0	0.0425186223191362	0.0527585768765449	0.0	0.0	0.0	0.0	0.0	0.0	0.0	0.0	0.0	0.0	0.0	0.0	0.0	0.0	0.0	0.0	0.0	0.0	0.0	0.0	0.0	0.0399709850115319	0.0	0.0	0.0	0.0	0.0	0.0	0.0	0.0404103539709315	0.0	0.0	0.0	0.0	0.0	0.0	0.0	0.0	0.0	0.0
ETC	0.0	0.0	0.0	0.0	0.0	0.0	0.0	0.0	0.0	0.0	0.0	0.0	0.0	0.0	0.1039977325354463	0.0	0.0	0.0	0.0	0.0599743440047753	0.0	0.0	0.0	0.0	0.0	0.0	0.0	0.0	0.0	0.0	0.0	0.0	0.0	0.0	0.0	0.0	0.0	-0.0615440428307474	0.0	0.0600259929147276	0.0	0.0	0.0520656059895046	0.0	0.0	0.0	0.0	0.0	0.0
ETH	0.0	0.0	0.0	0.0	-0.0743512943560642	0.0	0.0	-0.0873746261460987	-0.1149524767579467	0.0	0.0	0.0	0.0	-0.0950941813007831	0.0	0.0	0.0	0.0	0.0	-0.0764526689996999	0.0	0.0	-0.1391216219642552	-0.0662067273241824	0.0	0.0	0.0	-0.0812622001233212	0.0	0.0	0.0	0.0	0.0	0.0	0.0	-0.0761253796000997	0.0	0.0	0.0	-0.0762800934179929	0.0	0.0	-0.0767620266372776	0.0	0.0	0.0	0.0	0.0	0.0
LTC	0.0545772143207519	0.0	0.0	0.0	0.0	0.0525135800028265	0.0488442743353673	0.0	0.0	0.0	0.0823028647547983	0.0	0.0	0.0	0.0633172863225515	0.0	0.0	0.0	0.0	0.0	0.0	0.0	0.0	0.0	0.0	0.0	0.0	0.0	0.0310932770299949	-0.052054232663983	0.0	0.0	0.0	0.0	0.0	0.0	0.0	0.0	0.0	0.0	0.0	0.0	0.0	0.0	0.043806828042479	0.0	0.0	0.0	0.0
NEO	0.0	0.0	-0.0403514867289538	0.0	0.0	0.0	0.0	0.0	-0.0388411887898805	0.0	0.0	0.0	0.0	-0.0402113025956058	0.0	-0.0507944191510632	-0.0417584815091556	0.0	-0.0413056508802505	0.0	0.0	0.0	0.0	0.0	0.0	0.0	-0.0440289302478087	-0.0538899065629919	0.0	0.0	0.0	0.0	0.0	-0.0749441846303516	-0.0407356411651435	-0.0399287909416048	0.0	-0.03838481822695	0.0	0.0	-0.0612801140648572	0.0	-0.0400573950189653	0.0	0.0	0.0	0.0	-0.0392400257668583	-0.0449266056806396
OMG	0.0	0.0	0.0	0.0	0.0	0.0	0.0	0.0	0.0	0.0	0.0	0.0	0.0	0.0	0.0	0.0	0.0	0.0	0.0	0.0	0.0	0.0	0.0	0.0	0.0	0.0	0.0	0.0	0.0	0.0	0.0	0.0234109761021137	0.0	0.0	0.0	0.0290199493324726	0.0	0.0	0.0	0.0	0.031766970509749	0.0	0.0	0.0	0.0	0.0	0.0	0.0250850243342122	0.0
QTUM	0.0	0.0	0.0523460712144219	0.0	0.0	0.0	0.0	0.0452635457650293	0.0	0.0	0.0629568218668406	0.0	0.0	0.0	0.0	0.0668302460407485	0.0	0.0675557457576039	0.0	0.0584329574816539	0.099236083535694	0.0	0.0	0.0	0.0	0.0	0.0	0.0555997734267702	0.0	0.0508813230067368	0.0	0.0320153762420604	0.0378174377561125	0.0	0.0447347422470146	0.0	0.0	0.0	0.0	0.0	0.0	0.0	0.0574969180415711	0.0	0.0	0.0871416193077846	0.0	0.0	0.0485187263335091
REP	0.0	0.0	0.0	0.0	0.0	0.0	0.0	0.0	0.0	0.0	0.0	0.0	0.0	0.0060665317244089	0.0	0.0	0.0063050539175574	0.0	0.0	0.0	0.0145814378710591	0.0	0.0	0.0	0.0	0.0	0.0	0.0	0.0	0.0	0.0	0.0	0.0	0.0117443621984958	0.0	0.0	0.0	0.0	0.0	0.0	0.0	0.0	0.0	0.0	0.0	0.0	0.0	0.0	0.0
TRX	0.0	0.0	0.0	0.0	0.0	0.0	0.0	0.0	0.0	0.0	0.0	0.0	0.0440269547172299	0.0737789609087933	0.0	0.0	0.0	0.0	0.0	0.0453310911491561	0.0	0.0	0.0	0.0	0.0	0.0	0.0	0.0	0.0	0.0	0.0450602306251676	0.0481929438849127	0.0	0.0	0.0	0.0	0.0	0.0502882594116866	0.0	0.0	0.0	0.0	0.0	0.0	0.0497134682999025	0.0	0.0	0.0450642679173799	0.0
USDT	0.0	0.0	0.0	0.0	0.0	0.0	0.0	0.0	0.0	0.0	0.0	0.0	0.0	0.0	0.0	0.0	0.0	0.0	0.0	0.0	0.0	0.0	0.0	0.0	0.0	0.0	0.0	0.0	0.0	0.0	0.0	0.0	0.0	0.0	0.0	0.0	0.0	0.0	0.0	0.0	0.0	0.0	0.0	0.0	0.0	0.0	0.0	0.0	0.0
XLM	0.0793232452218185	0.0	0.0	0.0	0.0	0.0	0.0	0.0	0.0	0.0	0.0946803230314692	0.1128936570261148	0.0	0.0	0.0	0.1120049387619681	0.0905521501566289	0.0	0.0721048476847295	0.0	0.0	0.0938208082472823	0.0	0.0	0.0	0.0868888211812783	0.0	0.075830512617767	0.0	0.0	0.0	0.0	0.0	0.2211581590813167	0.0	0.0	0.0	0.0	0.0	0.0	0.0	0.0	0.0	0.0	0.0	0.0	0.0521625947245372	0.0	0.0
XMR	0.0	0.0	0.0	0.0	0.0469725931337373	0.0	0.0	0.0	0.0	0.0	0.0721061946902664	0.0967649206113572	0.0	0.0	0.0	0.0	0.0660835376581988	0.0	0.0	0.0	0.0	0.0695870775592597	0.1088017042937988	0.0	0.0	0.0	0.0669221108417443	0.0516948870431039	0.0	0.0	0.0	0.0	0.0	0.0	0.0	0.0	0.0	0.0	0.0	0.0441445813504391	0.0	0.0567156737672033	0.060549313583981	0.0	0.0	0.0	0.0	0.0	0.0
XRP	-0.082048234460038	0.0	-0.0615691221187509	-0.057993746741105	-0.0442982823324467	-0.0854347639081292	-0.0558796477551068	0.0	0.0	0.0	-0.0990795318097592	-0.1282100972591993	0.0	-0.0725175442950893	-0.0731420063437404	-0.1076883725216693	-0.0804448943613927	-0.046534837500371	-0.0523683915792891	-0.0516847510155713	0.0	-0.0819357490361656	0.0	-0.0462137150152247	-0.050128315032435	-0.0631889755891626	0.0	-0.0929134375486321	0.0	0.0	-0.0484387178636774	0.0	0.0	-0.1591981509271172	0.0	0.0	0.0	0.0	-0.0408127271515483	-0.0474329993613738	0.0	-0.0426490641409095	-0.0728293337465107	-0.0766675610236277	0.0	-0.0558569633318952	-0.0420695358923284	0.0	-0.0604233569121065
XTZ	0.0	0.0	0.0	0.0	0.0	0.0	0.0	0.0	0.0	0.0	-0.0804071675874642	0.0	0.0	0.0	0.0	0.0	0.0	0.0	0.0	0.0	0.0	0.0	0.0	0.0	-0.060197237952119	0.0	0.0	0.0	0.0	0.0	-0.0513243684120102	0.0	0.0	0.0	0.0	0.0	0.0	0.0433579973607262	0.0	0.0	0.0	0.0	0.0	0.0	0.0	-0.0793623219997678	0.0	0.0	0.0
XVG	0.0	0.0	0.0	0.0	0.0	0.0	0.0	0.0	0.0	0.0	-0.0218132326205502	0.0	0.0	0.0	0.0	0.0	0.0	0.0	0.0	0.0	0.0	0.0	0.0	0.0	0.0	-0.0170253895790605	0.0	0.0	0.0	0.0	0.0	0.0	0.0	0.0	0.0	0.0	0.0	0.0	-0.0155480635644863	0.0	0.0	0.0	0.0	0.0	0.0	0.0	0.0	0.0	-0.0179725077955926
ZEC	0.0	0.0	0.0	0.0	0.0	0.0	0.0	0.0	0.0	0.0	0.0	0.0	0.0	0.0546431586693677	0.0	0.0	0.0	0.0	0.0	0.0	0.0	0.0	0.0	0.0	0.0	0.0	0.0	0.0	0.0	0.0	0.0	0.0	0.0	0.0	0.0	0.0	0.0	0.0	0.0	0.0	0.0	0.0	0.0382399293173026	0.0	0.0	0.0	0.0	0.0	0.0
ZRX	0.0	0.0	0.0	0.0	0.0	0.0	0.0	0.0	0.0	0.0	0.0	0.0	0.0	0.0	0.0	0.0	0.0	0.0	0.0	0.0	0.0	0.0	0.0	0.0	-0.0385932701846692	0.0	0.0	0.0	0.0	0.0	0.0	0.0	0.0	0.0	-0.0334380445119421	0.0	0.0	0.0	0.0	0.0	0.0	0.0	0.0	-0.0500901047367875	-0.0265094482515472	0.0	0.0	0.0	0.0
CIBR	-0.2071061553176225	0.0	0.0	0.0	0.0	0.0	0.0	0.0	-0.2407492275745931	0.0	0.0	0.0	0.0	0.0	0.0	0.0	0.0	0.0	0.0	0.0	0.0	0.0	0.0	-0.1517021203020034	0.0	0.0	0.0	0.0	0.0	0.0	0.0	0.0	0.0	0.0	0.0	0.0	0.0	0.0	0.0	0.0	0.0	0.0	0.0	0.0	0.0	0.0	0.0	0.0	0.0
DIA	0.0	0.0	0.0	0.0	0.0	0.0	0.0	0.0	0.0	0.0	0.0	0.0	0.0	0.0	0.0	0.0	0.0	0.0	0.0	0.0	0.0	0.0	0.0	0.0	0.0	0.0	0.0	0.0	0.0	0.0	0.0	0.9677347698857732	0.0	0.0	0.0	-1.170384768686727	0.0	0.0	0.0	0.0	0.0	0.0	0.0	0.0	0.0	0.0	0.0	0.0	0.0
DJD	0.0	0.0	0.0	0.0	0.0	0.0	0.0	0.0	0.0	0.0	0.0	0.0	0.0	0.0	0.0	0.0	0.0	0.0	0.0	0.0	0.0	0.0	0.0	0.0	0.0	0.0	0.0	0.0	0.0	0.0	0.0	0.0	0.0	0.0	0.0	0.0	0.0	0.0	0.0	0.0	0.0	0.0	0.0	0.0	0.0	0.0	0.2621868867688754	0.0	0.0
DJP	0.0	0.0	0.0	0.0	0.0	0.0	0.0	0.0	0.0	0.0	0.0	0.0	0.0	0.0	0.0	0.0	0.0	0.0	0.0	0.0	0.0	0.0	0.0	0.0	0.0	0.0	0.1678902652239495	0.0	0.0	0.1381089297916149	0.0	0.0	0.0	0.0	0.1299291014852821	0.0	0.0	0.0	0.0	0.0	0.1927484848276359	0.0	0.0	0.0	0.0	0.0	0.0	0.1544357111077038	0.0
DVY	0.0	0.0	0.522112042224516	0.571525342150705	0.0	0.0	0.0	0.0	0.9287814521722568	0.0	0.0	0.0	0.0	0.6369840704412424	0.0	0.0	0.0	0.0	0.0	0.0	0.0	0.0	0.0	0.0	0.0	0.0	0.0	0.0	0.0	0.6747806934393942	0.0	0.0	0.0	0.0	0.0	0.522633607676697	0.0	0.0	0.8394165616523378	0.0	0.0	0.5756716268759465	0.0	0.0	0.520620289583377	0.0	0.0	0.0	0.7900114099636153
FDLO	0.0	0.1912918242197845	0.0	0.1947172275148642	0.0	0.0	0.0	0.0	0.0	0.0	0.0	0.0	0.0	0.0	0.0	0.0	0.0	0.0	0.0	0.0	0.0	0.0	0.0	0.0	0.2784211405517188	0.0	0.0	0.0	0.0	0.0	0.0	0.1279655647808938	0.0	0.0	0.0	0.1619795882818892	0.0	0.0	0.0	0.0	0.0	0.0	0.1884978560571829	0.0	0.0	0.0	0.0	0.1986332971409746	0.0
FDN	0.0	0.0	0.0	0.0	0.0	0.0	0.0	0.0	0.0	0.0	0.0	0.0	0.0	0.0	0.0	0.0	0.0	0.0	0.0	-0.2582330115643164	0.0	0.0	0.0	0.0	0.0	0.0	0.0	0.0	0.0	0.0	0.0	0.0	0.0	0.0	-0.2636004170793384	0.0	0.0	0.0	0.0	0.0	0.0	0.0	0.0	0.0	0.0	0.0	0.0	0.0	0.0
FNGU	0.0	0.0	0.0	0.0	0.0	0.0	0.0	0.0	0.0	-0.1085272276476118	0.0	0.0	0.0	0.0	0.0	0.0	0.0	0.0	0.0	0.0	0.0	-0.0928456904196491	0.0	0.0	0.0	0.0	0.0	-0.109721569719123	0.0	0.0	0.0	0.0	0.0	0.0	0.0	0.0	0.0	0.0	0.0	0.0	0.0	0.0	0.0	0.0	0.0	0.0	0.0	0.0	0.0
FTXO	0.169517662876122	0.0	0.1378234453733906	0.0	0.0	0.1643662767680036	0.0	0.0	0.0	0.0	0.0	0.2964281051480547	0.0	0.1652727085622078	0.2270272745875851	0.1792829368439362	0.20503423457652	0.1427961447698871	0.0	0.0	0.0	0.0	0.0	0.0	0.0	0.0	0.2850716938747507	0.0	0.0	0.136012223982805	0.0901796126223508	0.0	0.0	0.2216073265661179	0.0	0.0	0.0	0.0	0.0	0.1250706398143692	0.2225169601772086	0.0	0.0	0.2257864789431101	0.1319914725856207	0.0	0.0	0.1758692215439004	0.0
IBB	-0.2623965980535594	0.0	0.0	0.0	0.0	-0.3245614877972269	0.0	-0.2257520780746621	-0.3537447390684893	0.0	0.0	0.0	0.0	0.0	0.0	-0.4049376996119214	0.0	0.0	0.0	0.0	0.0	0.0	0.0	0.0	0.0	0.0	0.0	0.0	0.1762010045490441	0.0	0.0	0.0	0.0	0.0	0.0	0.0	0.0	0.0	0.0	0.0	0.0	0.0	0.0	-0.5004052793467166	0.0	0.0	0.0	0.0	0.0
IDU	0.0	0.0	-0.184548564598408	0.0	0.0	0.0	0.0	0.0	0.0	0.0	0.0	0.0	0.0	0.0	0.0	0.0	0.0	0.0	-0.3041927691545805	0.0	0.0	0.0	0.0	0.0	0.0	0.0	0.0	0.0	0.0	0.0	0.0	0.0	-0.2108374384664227	0.0	0.0	-0.1792931232037496	0.0	-0.1627379800368201	0.0	0.0	0.0	0.0	0.0	0.0	0.0	0.0	-0.1845313555406057	0.0	0.0
IEO	0.0	0.0	0.0	0.0	0.0	0.0	0.0	0.0	0.0	0.0	0.0	0.0	0.0	0.0	0.0	0.0	0.0	0.0	0.0	0.0	0.0	0.2645760734163075	0.0	0.0	0.0	0.0	0.0	0.0	0.0	0.2529761754499153	0.0	0.0	0.0	0.0	0.0	0.0	0.3721177588853216	0.0	0.0	0.0	0.0	0.0	0.0	0.0	0.0	0.2844060169424799	0.0	0.0	0.2593446491076842
IJH	0.0	0.0	0.0	0.0	-0.7475811327875729	0.0	0.0	0.0	0.0	0.0	0.0	0.0	0.0	0.0	0.0	0.0	0.0	0.0	0.0	0.0	0.0	0.0	-1.0630579268401072	0.0	0.0	0.0	0.0	0.0	0.0	-0.980595860582205	-0.5012538315683754	0.0	0.0	0.0	0.0	0.0	0.0	0.0	0.0	0.0	0.0	0.0	0.0	0.0	0.0	0.0	0.0	0.0	0.0
IJJ	0.0	0.0	0.0	0.0	0.0	0.0	0.0	0.0	0.0	0.7674064756756875	0.0	1.188392775123505	0.0	0.0	0.0	0.0	0.0	0.0	0.0	0.0	0.996682414934824	0.0	0.0	0.0	0.0	0.5240574249601481	0.0	0.0	0.0	0.0	0.0	0.0	0.0	0.0	0.0	0.0	0.0	0.0	0.0	0.0	0.0	0.0	0.0	0.0	0.0	0.0	0.0	0.0	0.0
IJK	0.0	0.0	0.0	0.0	0.0	0.0	0.0	0.0	0.0	0.0	0.0	0.0	0.0	0.0	0.0	0.0	0.0	0.0	0.0	0.0	0.0	0.0	0.0	0.0	0.0	0.0	0.0	0.0	0.0	0.0	0.0	0.0	0.0	0.0	0.0	0.0	0.0	0.0	0.0	0.0	0.0	0.0	0.0	0.0	0.0	0.0	0.0	0.0	0.0
IJR	0.0	0.0	0.0	0.0	0.0	0.0	0.0	-0.7258407442630209	-0.8277053806214201	0.0	0.0	0.0	0.0	0.0	0.0	0.0	0.0	-0.785747047620891	-1.054884451024091	0.0	0.0	0.0	0.0	0.0	0.0	-1.008164768088453	0.0	0.0	0.0	0.0	0.0	0.0	-0.8012642957146715	-1.3795885225462514	0.0	0.0	0.0	0.0	0.0	0.0	0.0	0.0	0.0	0.0	0.0	0.0	0.0	0.0	0.0
IJS	0.0	0.0	0.0	0.0	0.0	0.0	0.0	0.0	0.0	0.0	0.0	0.0	0.0	0.0	0.0	0.0	0.0	0.0	0.0	0.0	0.0	0.0	0.0	0.0	0.0	0.0	0.0	0.0	0.0	0.0	0.0	0.0	0.0	0.0	0.0	0.0	0.0	0.0	0.0	0.0	0.0	0.0	0.0	0.0	0.0	0.0	0.0	0.0	0.0
IJT	0.0	0.0	0.0	0.0	0.0	0.0	0.0	0.0	0.0	0.0	0.0	0.0	0.0	0.0	0.0	0.0	0.0	0.0	0.0	0.0	0.0	0.0	0.0	0.0	0.0	0.0	0.0	0.0	0.0	0.0	0.0	0.0	0.0	0.0	0.0	0.0	0.0	0.0	0.0	0.0	0.0	0.0	0.0	0.0	0.0	0.0	0.0	0.0	0.0
ITB	0.0	0.0	0.0	0.0	0.0	0.0	0.0	0.0	0.0	0.0	0.0	0.0	0.0	0.0	0.0	0.0	0.0	0.0	0.0	0.0	-0.3323736173814086	0.0	0.0	0.0	0.0	0.0	0.0	0.0	0.0	0.0	0.0	0.0	0.0	0.0	0.0	0.0	0.0	0.0	0.0	0.0	0.0	0.1535703044481637	-0.1942665509109665	0.0	0.0	0.0	0.0	0.0	0.0
ITOT	0.0	0.0	0.0	0.0	0.0	0.0	-1.7044470241027725	0.0	0.0	0.0	0.0	0.0	0.0	0.0	0.0	0.0	0.0	0.0	0.0	0.0	-2.583797235910829	0.0	0.0	0.0	0.0	-1.4290352014468586	1.8119872999245656	0.0	0.0	0.0	0.0	0.0	-1.1020814475358909	0.0	0.0	0.0	1.7181601841097325	0.0	0.0	0.0	0.0	0.0	0.0	0.0	0.0	0.0	0.0	0.0	0.0
IUSG	0.0	0.0	0.8220863916563262	0.0	0.0	0.0	0.0	0.677184825509781	0.8278329523623941	0.0	0.0	0.0	0.0	0.0	0.9735474871920162	0.0	0.0	0.0	0.0	0.7373376385424157	0.0	0.0	0.0	0.0	0.0	0.7984488064552747	0.787686049478208	0.0	0.0	0.0	0.0	0.0	0.0	0.0	0.0	0.0	0.0	0.0	0.0	0.0	0.0	0.7057695443947901	0.0	0.9897371046199712	0.8408776844664577	0.0	0.0	0.0	0.0
IVE	0.0	0.6896723741038047	0.0	0.0	0.0	0.0	0.0	0.0	0.0	0.0	0.0	0.0	0.0	0.850212863722089	0.0	0.0	0.0	0.0	0.0	0.0	0.0	0.0	0.0	0.0	0.0	0.0	0.0	0.0	0.5443613404418399	0.0	0.0	0.0	0.0	0.0	0.0	0.0	0.0	0.0	0.6775265610156029	0.0	0.0	0.0	0.7604971358951058	0.0	1.1129848183501874	0.0	0.6953746412166225	0.0	0.0
IWB	0.0	0.0	0.0	0.0	0.0	0.0	0.0	0.0	-1.142185856800839	0.0	0.0	0.0	0.0	0.0	0.0	0.0	0.0	0.0	0.0	0.0	0.0	0.0	0.0	0.0	0.0	0.0	-1.6866633950400265	-1.2181053218758495	0.0	0.0	0.0	0.0	0.0	0.0	0.0	0.0	0.0	0.0	0.0	0.0	0.0	0.0	0.0	0.0	0.0	0.0	0.0	0.0	0.0
IWM	0.0	0.0	0.7150897584898178	0.0	0.0	0.9927009573783332	0.0	0.5853158847301086	1.182407715831659	0.0	0.0	0.0	0.0	0.7663222549956897	0.9844818493962266	0.0	0.6874347770291122	0.8456310810246527	1.080921914016994	0.0	0.0	0.0	0.8522126885581479	0.0	0.0	0.9098708855337068	0.0	0.7606268185104911	0.0	0.0	0.0	0.0	0.6215853266075925	1.6521200344204892	0.0	0.5861071163490215	1.2219393463515325	0.5190889285777471	0.0	0.505272386272883	0.0	0.0	0.5893090760222996	1.493145453735393	0.5358881568797424	0.9973254398923062	0.5490897119722221	0.0	0.7108018280556334
IWV	0.0	0.0	0.0	0.0	0.0	0.0	0.0	-0.5093985679856237	0.0	0.0	0.0	0.0	0.0	-0.7211852180267178	0.0	0.0	0.0	0.0	0.0	0.0	0.0	0.0	0.0	-0.3411644910759739	0.0	0.0	0.0	0.0	0.0	0.0	0.0	0.0	0.0	0.0	0.0	0.0	0.0	0.0	0.0	0.0	0.0	0.0	0.0	0.0	0.0	-0.5257793352170663	0.0	0.0	0.0
IYE	0.0	0.0	0.0	0.0	0.0	0.0	0.0	0.0	0.0	0.0	0.0	0.0	0.0	0.0	0.0	0.0	0.0	0.0	0.0	0.0	0.0	0.0	0.0	0.4180175865807913	0.0	0.0	0.0	0.0	0.0	0.0	0.0	-0.3482832923061012	0.0	0.0	0.0	0.0	0.0	0.0	0.0	0.0	0.0	0.0	0.0	0.0	0.0	0.0	-0.3955602069846493	0.0	0.0
IYF	-0.3663018750903924	0.0	-0.365946184765635	0.0	0.0	0.0	0.0	0.0	-0.6402499034639252	0.0	0.0	0.0	0.0	0.0	0.0	0.0	0.0	0.0	0.0	0.0	0.0	-0.4329435691247745	0.0	0.0	0.0	0.0	-0.558241672424013	0.0	0.0	0.0	-0.318992791854354	-0.4700723037702423	-0.3634091198453297	0.0	0.0	-0.3296872929923705	-0.5455853380412191	0.0	0.0	-0.3376908267082671	0.0	0.0	-0.6065003883543485	0.0	0.0	0.0	-0.555392248252171	0.0	0.0
IYJ	0.0	0.0	0.0	0.0	0.0	0.0	0.0	0.0	-0.3112162892908265	0.0	0.0	0.0	0.0	0.3506742373010729	0.0	0.0	0.0	0.0	0.279170009354258	0.0	0.0	0.0	0.0	0.0	0.0	0.0	0.0	0.0	0.0	0.0	0.0	0.0	0.0	0.0	0.0	0.0	0.0	0.0	0.0	0.0	0.0	0.0	0.0	0.0	0.0	0.0	0.0	-0.2473401381046157	0.0
IYR	0.0	0.0	0.0	0.0	0.0	0.0	0.0	0.0	0.0	0.0	0.0	0.0	0.0	0.0	0.0	0.0	0.0	0.0	0.0	0.232856222496771	-0.6388608571786705	0.0	0.0	0.0	0.0	0.2743546792978518	0.0	0.0	0.0	0.0	0.0	0.0	0.0	0.0	0.0	0.0	0.0	0.0	0.0	0.0	0.0	0.0	0.0	0.0	0.0	0.0	0.0	0.0	0.0
IYT	0.0	0.0	0.0	0.0	0.0	0.0	0.0	0.0	0.0	0.0	0.0	0.0	0.0	0.0	0.0	0.0	0.0	0.0	0.0	0.0	0.0	0.0	0.0	0.0	0.0	0.0	0.0	0.0	0.1947064883812855	0.0	0.0	0.0	0.0	0.0	0.0	0.0	0.3019317788144898	0.0	0.0	0.0	0.0	0.0	0.0	0.0	0.0	0.0	0.0	0.0	0.0
IYW	0.0	-0.5124466034310386	0.0	0.0	0.0	0.0	0.0	0.0	0.0	0.0	0.0	0.0	0.0	0.0	0.0	0.0	0.0	0.0	0.0	0.0	0.0	0.0	0.0	0.0	0.0	0.0	0.0	0.0	-0.4826776405173004	0.0	0.0	0.0	0.0	0.0	0.0	0.0	0.0	0.0	0.0	0.0	0.0	0.0	0.0	-0.8482633848671166	0.0	0.0	0.0	0.0	0.0
IYY	0.0	0.0	0.0	0.0	0.0	0.0	0.0	0.0	0.0	0.0	0.0	0.0	0.0	0.0	0.0	0.0	0.0	0.0	0.0	0.0	0.0	0.0	0.0	0.0	0.0	0.0	0.0	0.0	0.0	0.0	0.0	0.0	0.0	0.0	0.0	0.0	0.0	0.0	0.0	0.0	0.0	0.0	0.0	0.0	0.0	0.0	0.0	0.0	0.0
KBWB	0.0	0.0	0.0	0.0	0.0	0.0	0.0	0.0	0.0	0.0	0.0	0.0	0.0	0.0	0.0	0.0	0.0	0.0	0.0	0.0	0.0	0.0	0.0	0.0	0.0	0.0	0.0	0.0	0.0	0.0	0.0	0.119595210591873	0.0	0.0	0.0	0.0	0.0	0.0	0.0	0.0	-0.2490478128744126	0.0	0.181660447090282	0.0	0.0	0.0	0.0	0.0	0.0
OEF	0.7120621416507884	0.0	0.0	0.0	0.0	0.7056379044351165	0.0	0.0	0.0	0.0	0.0	1.0085822190833802	0.0	0.0	0.0	0.0	0.0	0.0	0.0	0.0	0.0	0.0	0.0	0.0	0.0	0.0	0.0	0.0	0.0	0.0	0.0	0.0	0.0	0.9505440005998664	0.0	0.0	0.0	0.0	0.0	0.0	0.0	0.0	0.0	0.0	0.0	0.0	0.0	0.0	0.0
ONEQ	0.0	0.0	0.0	0.0	0.0	0.0	0.0	0.0	0.0	0.0	0.0	0.0	0.0	0.0	1.010273089637265	0.0	0.4833110364600342	0.0	0.0	0.3624756070386875	0.0	0.0	0.6859579260638491	0.0	0.0	0.0	0.0	0.0	0.0	0.0	0.0	0.2918999427469425	0.0	0.0	0.0	0.0	0.0	0.0	0.0	0.0	0.6621387532129323	0.0	0.0	0.0	0.3492268293608571	0.0	0.0	0.0	0.0
PNQI	0.0	0.0	0.0	0.0	-0.1073281135291139	0.0	0.0	0.0	0.0	-0.1463358493212435	0.0	0.0	0.0	0.0	0.0	0.0	0.0	0.0	-0.1224308822141933	0.0	0.0	0.0	-0.1507655129945954	0.0	0.0	0.0	-0.1482243888608669	0.0	0.0	0.0	0.0	0.0	0.0	0.0	0.0	0.0	0.0	0.0	0.0	-0.1048630317315894	0.0	0.0	0.0	0.0	0.0	0.0	0.0	0.0	0.0
QQQ	1.482329276834717	0.0	1.5815667686398844	0.0	0.0	2.571052004378425	0.0	1.2106353157448984	0.0	0.0	0.0	2.4987344002051124	0.0	0.0	0.0	2.69739670806381	1.9970749915586845	0.0	0.0	0.0	3.675356933904891	0.0	0.0	0.0	0.0	2.6562785703542917	0.0	0.0	0.0	2.4266916200934303	0.0	0.0	1.428713458191968	0.0	0.0	0.0	0.0	0.0	0.0	0.0	0.0	1.4568673810663395	0.0	2.7668155543522506	0.0	0.0	0.0	0.0	0.0
QTEC	0.0	0.0	0.0	0.0	0.0	0.0	0.0	0.0	0.0	0.0	0.0	0.0	0.0	0.0	0.0	0.0	0.0	0.0	0.0	0.0	0.0	0.0	0.218248950266372	0.0	0.0	0.0	0.0	0.0	0.0	0.0	0.0	0.0	0.0	0.0	0.0	0.0	0.0	0.0	0.0	0.0	0.0	0.0	0.0	0.0	0.0	0.0	0.0	0.0	0.0
QYLD	0.0	0.0	-0.2273191861241782	-0.1792706364807391	0.0	0.0	0.0	0.0	-0.3040173545462252	0.0	-0.351423461367318	0.0	0.0	0.0	0.0	0.0	0.0	0.0	0.0	0.0	0.0	0.0	0.0	0.0	-0.2626461709712764	0.0	0.0	0.0	0.0	0.0	0.0	0.0	0.0	0.0	0.0	0.0	0.0	0.0	0.0	0.0	0.0	0.0	0.0	0.0	0.0	-0.2787992226643614	0.0	0.0	0.0
ROBT	0.0	0.0	0.0	0.0	0.0	0.0	0.0	0.0	0.0	0.0	0.0	0.0	0.0	0.0	0.0	0.0	0.0	0.0	0.0	0.0	0.0	0.0	0.0	0.0	0.0	-0.1306646710655345	0.0	0.0	0.0	0.0	-0.0872019940065423	0.0	0.0	0.0	0.0	0.0	0.0	0.0	0.0	0.0	0.0	0.0	0.0	0.0	0.0	0.0	0.0	0.0	0.0
RPG	0.0	0.0	-0.1881898289004776	0.0	0.0	-0.2252203696528145	-0.2430753268672925	0.0	0.0	-0.2337489004533025	-0.3433189237377654	0.0	0.0	0.0	0.0	-0.2724273875765964	-0.2376687820590365	0.0	-0.2079530775608071	0.0	0.0	0.0	0.0	0.0	-0.2217726946232486	0.0	0.0	0.0	0.0	0.0	0.0	0.0	0.0	0.0	0.0	0.0	0.0	0.0	0.0	0.0	0.0	-0.2259968672071391	0.0	0.0	0.0	0.0	0.0	0.0	0.0
RPV	0.0	0.0	-0.3635263971999401	0.0	0.0	0.0	0.0	0.0	0.0	-0.5356759129019271	-0.646516084125291	-0.7028489196955157	0.0	0.0	0.0	-0.4824896834708554	0.0	0.0	0.0	0.0	0.0	0.0	0.0	-0.2376571710356993	0.0	0.0	0.0	0.0	0.0	0.0	0.0	0.0	0.0	0.0	0.0	0.0	-0.4223710625058289	0.0	0.0	0.0	0.0	0.0	0.0	0.0	0.0	0.0	0.0	0.0	0.0
SLYG	0.0	0.0	0.0	0.0	0.0	0.0	0.0	0.0	-0.3821801260044452	0.0	0.0	0.0	0.0	0.0	0.0	0.0	0.0	0.0	0.0	0.0	0.0	0.0	0.0	0.0	0.0	0.0	0.0	0.0	0.0	0.0	0.0	0.0	0.0	0.0	0.0	0.0	0.0	0.0	0.0	0.0	0.0	0.0	0.0	0.0	0.0	0.0	0.0	0.0	0.0
SLYV	0.0	0.0	0.0	0.0	0.0	0.0	0.0	0.0	0.0	0.0	0.0	0.0	0.0	0.0	0.0	0.0	0.0	0.0	0.0	0.0	0.0	0.0	0.0	0.0	0.0	0.0	0.0	0.0	0.0	0.0	0.0	0.0	0.0	0.0	0.0	0.0	0.0	0.0	0.0	0.0	0.0	0.0	0.0	0.0	0.0	0.0	0.0	0.0	0.0
SLY	0.0	0.0	0.0	0.0	0.0	0.0	0.0	0.0	0.0	0.0	0.0	0.0	0.0	0.0	0.0	0.0	0.0	0.0	0.0	0.0	0.0	0.0	0.0	0.0	0.0	0.0	0.0	0.0	0.0	0.0	0.0	0.0	0.0	0.0	0.0	0.0	0.0	0.0	0.0	0.0	0.0	0.0	0.0	0.0	0.0	0.0	0.0	0.0	0.0
SOXX	0.0	0.0	0.0	0.0	0.0	0.0	0.0	0.0	0.0	0.0	0.0	0.0	0.0	0.0	0.0	0.0	0.0	0.0	0.0	0.0	0.0	0.0	0.0	0.0	0.0	0.0	0.0	0.0	0.0	0.4495367356171076	0.3077500558326524	0.0	0.0	0.0	0.0	0.0	0.0	0.0	0.0	0.0	0.0	0.0	0.0	0.0	0.0	0.0	0.0	0.0	0.0
SPY	0.0	0.0	0.0	0.0	0.5551430263013462	0.8818756333361298	0.0	0.0	0.0	0.0	0.0	0.0	0.0	0.0	1.10319407488346	0.0	0.0	0.0	0.0	0.0	0.0	0.0	0.0	0.0	0.0	0.0	0.0	0.0	0.0	0.0	0.0	0.0	0.0	0.0	0.0	0.0	0.0	0.4251750513228103	0.5299190081297811	0.4390883708454299	0.0	0.0	0.0	0.0	0.652951088355158	0.0	0.0	0.0	0.0
SVXY	0.0	0.0	0.0	-0.1118479157641056	-0.0901623085802184	0.0	0.0	0.0	0.0	0.0	0.0	0.0	0.0	0.0	0.0	0.0	0.0	0.0	0.0	0.0	0.0	0.0	0.0	0.0	0.0	0.0	0.0	-0.0910814055857262	0.0	0.0	-0.0828767596003434	0.0	0.0	0.0	0.0	0.0	0.0	0.0	0.0	0.0	0.0	0.0	0.0	0.0	0.0	0.0	0.0	0.0	0.0
XTN	0.0	0.0	0.0	0.0	0.0	0.0	0.0	0.0	0.0	0.0	0.0	0.0	0.0	0.0	0.0	0.0	0.0	0.0	0.0	0.0	0.0	0.0	0.0	0.0	0.0	0.0	0.0	0.0	0.0	0.0	0.0	0.0	0.0	0.0	0.0	0.0	0.0	0.0	0.0	0.0	0.0	0.0	0.0	0.0	0.0	0.0	0.0	0.0	0.0
[truncated: 172 more columns]
