# Supplementary material for: Herding unmasked: Insights into cryptocurrencies, stocks and US ETFs
Source: PLoS One. 2025 Feb 3;20(2):e0316332. doi: 10.1371/journal.pone.0316332 (PMC11790157; doi:10.1371/journal.pone.0316332)
Supplement: S1 File — (ZIP) [file pone.0316332.s008.zip › S1 File/Contagion_Covid_Pandemic.csv]

Transmitter	AAPL	ABBV	ABB	ABT	ACN	ADBE	ADI	ADP	AIR	ALV	AMAT	AMD	AMGN	AMT	AMZN	ASML	ASX	AVGO	AXP	AZN	BABA	BAC	BA	BDX	BHP	BKNG	BKR	BLK	BMY	BP	BSX	BTI	BUD	BX	CAT	CB	CFR	CI	CMCSA	CNI	COP	COST	CP	CRM	CSCO	CSL	CVS	CVX	C
AAPL	0.0	0.0	0.0	0.0	0.0	0.0	0.0	0.0	0.0	0.0	0.0	0.0	0.0	0.0	0.0	0.0	0.0	0.0	0.0	0.0	0.0	0.0	0.0	0.0	0.0	0.0	0.0	0.0	0.0	0.0	0.0	0.0	0.0	0.0	0.0	0.0	0.0	0.0	0.0	-0.1309761572383917	0.0	0.0	0.0	0.0	0.0	0.1598767380217732	0.0	0.0	0.0
ABBV	0.0	0.0	0.0	0.0	0.0	0.0	0.0	0.0	0.0	0.0	0.0	0.0	0.0	0.0	0.0	0.0	0.0	-0.0706256849387387	0.0	0.0	0.0	0.0	0.0	0.0	0.0	0.0	0.0	0.0	-0.0445759522201483	0.0	0.0	0.0	0.0	0.0	0.0	0.0	0.0	0.0	0.0	0.0	0.0	0.0	0.0	0.0	0.0	0.0	0.0	0.0	0.0
ABB	0.0	0.0	0.0	0.0	0.0	0.0	0.0	0.0	0.0	0.0	0.0	0.0	0.0	0.0	0.0	0.0	0.0	0.0	0.0	0.0	0.0	0.0	0.0	0.0	0.0	0.0	0.0	0.0	0.0	-0.0602052944985734	0.0	0.0	0.0	0.0	0.0	0.0	0.0	0.0	0.0	0.0	0.0	0.0	0.0	0.0	0.0	0.0	0.0785285764355279	0.0	0.0
ABT	0.0	0.0	0.0	0.0	0.0	0.0	0.0	0.0	0.0	0.0	0.0	0.0	0.0	0.0	0.0	0.0	-0.1234861355095906	0.0	0.0	0.0	0.0	0.0	0.0	0.0	0.0	0.0	0.0	0.0	-0.1312157443252496	0.0	0.0	0.0	0.0	-0.0990385691628655	0.0	0.0	0.0	0.0	0.0	0.0	0.0	0.0	0.0	0.0	0.0	0.0	0.0	0.0	0.0
ACN	0.0	0.0	0.0	0.0	0.0	0.0	0.0	0.0	-0.1564339153492139	0.0	0.0	0.0	0.0	0.0	0.0	0.0	0.0	0.0	0.0	0.0	0.0	0.0	0.0	0.0	0.0	0.0	0.0	0.0	0.0	0.0	0.0	0.0	0.0	0.0	0.0	0.0	0.0	0.0	0.0	0.0	0.0	0.0	0.0	0.0	0.0	0.0	0.0	0.0	0.0
ADBE	0.0	0.0	0.0	-0.0604683599761533	0.0	-0.0924680846000843	0.0	-0.0580795872729578	0.0	0.0	0.0	-0.1625781981825214	0.0	0.0	-0.0782241578758698	0.0	0.0	0.0	0.0	-0.0656957399662217	0.0	0.0	0.0	0.0	-0.0697230972441783	0.0	0.0	0.0	0.0	0.0	0.0	-0.0887309325911734	0.0	0.0982637365995016	0.0	0.0	-0.089513387007894	0.0	0.0	-0.0606218908417579	0.0	0.0	0.0	0.0	0.0	0.0	0.0	0.0	0.0
ADI	0.0	0.1353796213676083	0.0	0.0	0.0	0.0	0.0	0.0	0.0	0.0	0.0	0.0	0.0	0.0	0.0	0.0	0.0	0.0	0.0	0.0	0.0	0.0	0.0	0.0	0.0	0.0	0.0	0.0	0.0	0.0	0.0	0.0	0.0	0.0	0.0	0.0	0.0	-0.1029037519411178	0.0	0.0	0.0	0.0	0.0	-0.1244379933552174	0.0	0.0	0.0	0.0	0.0
ADP	0.0	0.0	0.0	0.0	0.0	0.0	0.0	0.0	0.0	0.0	0.0	0.0	-0.0840257609960768	0.0	0.0	0.0	0.0	0.0	0.0	0.0	0.0	0.0	0.0	0.0	0.0	-0.1340468879716242	0.0	0.0	0.0	0.0	0.0	-0.1075769874255393	0.0	0.1548621849898895	0.0	0.0	0.0	0.0	0.0	0.0	0.0	0.0	0.0	0.0	-0.0855333424846639	0.0	-0.0834961349716281	0.0	0.0
AIR	0.0	0.0	-0.0295662335842651	0.0	0.0	0.0	0.0	0.0	0.0	0.0	0.0	0.0	0.0	0.0	0.0	0.0	0.0	0.0	0.0	0.0	0.0	0.0	0.0	0.0	0.0	0.0	0.0	0.0	0.0	0.0	0.0	0.0	0.0	0.0	0.0	0.0	0.0	0.0471260605823229	0.0262358987047449	0.0	0.0	0.0	0.0	0.0	0.0	0.0	0.0	0.0	0.0
ALV	0.0	0.0	0.0	0.0	0.0	0.0	0.0	0.0	0.0	-0.0803876655806465	0.0	0.0	0.0	0.0	0.0	0.0	0.0	0.0	0.0	0.0475661274995611	0.0	0.0	0.0	0.0	0.0	0.0	-0.0748121977235944	0.0	0.0	0.0	0.0	0.0	0.0	0.0	0.0	0.0	0.0	0.0	0.0	0.0	-0.0608584553108799	0.0	0.0	0.0	0.0	0.0	0.0	0.0	0.0
AMAT	0.06510678597543	0.0	0.0	0.048583516263382	0.0	0.0	0.0	0.0	0.0	0.0	0.1077360808695402	0.1427473617066655	0.0	0.0	0.0	0.0	0.0	0.0	0.0	0.0	0.0	0.0	0.0	0.0	0.0	0.0	0.0	0.0	0.0	0.0	0.0	0.076229531474947	0.0	0.0	0.0	0.0	0.0	0.0	0.0	0.0	0.0	0.0	0.0	0.0663499894686605	0.0	0.0	0.0606346393929068	0.0	0.0
AMD	0.0	0.0	0.0	0.0	0.0	0.0	0.0	0.0	0.0	0.0	0.0	0.0	0.0	0.0	0.0	0.0	0.0	0.0	0.0	0.0	-0.0470601852254955	0.0	0.0	0.0	0.0	0.0	0.0	0.0	0.0	0.0	0.0	0.0	0.0	0.0	0.0	0.0	0.0	-0.0486211159124708	0.0512903509026183	0.0	0.0	-0.0242646857526667	0.0	0.0	0.0	0.0	0.0	0.0	0.0
AMGN	0.0	0.0	0.1321031073941952	-0.0502351224952049	-0.0444103884350687	-0.1060096795296628	0.0	-0.0523924894789621	0.0	0.0	0.0	0.0	0.0900369553348304	0.060085805279652	-0.057262167163398	0.0	0.0	0.0	0.0	0.0	0.0	-0.1036422954063802	-0.0743390929295386	-0.0525298049898687	0.0	0.0	0.0	0.0	0.0	0.0	-0.0618231901912679	0.0	0.0	0.0	0.0	-0.0397624774525133	-0.0720718853253495	-0.1037305663376339	-0.0852289043726179	-0.0621815707522644	0.0	0.0	-0.0543992213420184	-0.1527825593470032	0.0	0.0	0.0	-0.0565948668427374	-0.1343442891524771
AMT	0.0	0.0	0.0	0.0	0.0	0.0	0.0	0.0	0.0	0.0	0.0	0.0	0.0	0.0	0.0	0.0	0.0	0.0	0.0	0.0	0.0	0.0	0.0	0.0	0.0	0.0	0.0	0.0	-0.1583194000686117	0.0	0.0	0.0	0.0	0.0	0.0	0.0	0.0	0.0	0.0	0.0	0.0	0.0	0.0	0.0	0.0	0.0	0.0	0.0	0.0
AMZN	0.0	0.0	-0.1263937421418888	0.0	-0.1235430886149526	0.0	0.0	-0.1316180522447939	0.0	0.0	0.0	0.0	-0.144283753003078	0.1140373146762249	0.0	0.0	0.0	0.0	0.0	0.0	0.0	0.0	0.0	0.0	0.0	0.0	0.0	0.0	0.0	0.0	0.0	0.0	0.0	0.0	0.0	0.0	0.0	-0.2025311578354514	0.0	-0.1254573952935729	0.0	0.0	0.0	-0.1596196415808702	0.0	0.0	0.0	0.0	0.0
ASML	0.0	0.0	0.0916443131479845	0.0	0.0	0.0	0.0	0.0	0.0	0.0	0.0	0.0	0.0	0.0	0.0	0.0	0.0	0.0	0.0	0.0	0.0	0.0	0.0	0.0	0.0	0.0	0.0	0.0	0.0	0.0	0.0	-0.0896618363796298	0.0	0.1093257785263568	0.0831234411998908	0.0	0.0	0.0	0.0	0.0	0.0	0.0	0.0	0.0	0.0	0.0	0.0	0.0	0.0
ASX	0.0	0.0	0.0	0.0	0.0	0.0	0.0	0.0	0.0	0.0	0.0	0.0	0.0	0.0	0.0	0.0	-0.0965156378765091	0.0	0.0	0.0	0.0	0.0	0.0	0.0	0.0	0.0	0.0	0.0	0.0	0.0	0.0	-0.0582441476901848	0.0	0.0	0.0	0.0	0.0	-0.0829922231604035	0.0	0.0	0.0	0.0	0.0	0.0	-0.0431711857079177	0.0	0.0	0.0	0.0
AVGO	0.0	0.0	0.0	0.0	0.0	0.0	-0.0737627086221262	-0.0506875160113018	-0.1120913429695008	0.0	0.0	-0.1829102258747651	0.0	0.0	-0.0670365680739592	0.0	0.0	0.0	0.0	0.0	0.0	0.0	0.0	0.0	0.0	0.0	0.0	0.0	0.0	0.0	0.0	0.0	0.0	0.0	0.0	0.0	0.0	-0.0970482263694759	0.0	0.0	0.0	-0.0524122638443366	0.0	0.0	0.0	0.0	0.0	-0.0527748684112956	0.0
AXP	0.0	0.0	0.0	0.0	0.0	0.0	0.0	0.0	0.0	0.0	0.0	0.0	0.0	-0.1007748168875901	0.0	0.0	0.0	0.0	0.0	0.0	0.0	0.0	0.0	0.0	0.0	-0.1024721902990641	0.1825735912898195	0.0	0.0	0.0	0.0	0.0	0.0	0.0	0.0	0.0	0.0	0.0	0.0	0.0	0.1105774155854182	0.0	0.0	0.0	0.0	0.0	0.0	0.0	0.0
AZN	0.0	0.0	-0.0871593920254459	0.0	0.0	0.0	0.0	0.0	0.0	-0.1454693569873566	-0.1041432167939777	-0.1274986257804964	0.0	0.0	0.0	-0.0871902379215644	-0.0902385365275617	0.0	0.0	0.0717814875331539	0.0	0.0	0.0	0.0	0.0	0.0	0.0	0.0	0.0	-0.0536698165781467	0.0	0.0	0.0	0.0	0.0	0.0	-0.069459286358105	0.0	0.0	0.0	0.0	0.0	0.0	0.0	0.0	0.0	0.0	-0.0532413273263531	-0.082372850288783
BABA	0.0	0.0	0.0	0.0	0.0	0.0	0.0	0.0	0.0	0.0724839774087377	0.0	0.1155467979891188	0.0553098510399095	-0.0541198296483601	0.0	0.0	0.0	0.0832857690602405	0.0399983184841268	0.0	0.0	0.0772408651996821	0.0	0.0	0.0	0.0	0.1262229890323253	0.0806456836667497	0.0	0.0	0.0	0.0	0.0	0.0	0.0	0.0	0.0725421162511055	0.0	0.0	0.0	0.0	0.0	0.0	0.0	0.0	0.0798428219181123	0.0	0.0	0.0667877840320285
BAC	-0.1356959600030747	0.0	0.0	0.0	0.0	0.0	0.0	0.0	0.0	0.0	0.0	0.0	0.0	0.0	0.0	0.0	0.0	0.0	0.0	0.0	0.0	0.0	0.0	0.0	0.0	0.0	0.0	0.0	0.0	0.0	0.0	0.0	0.0	0.0	0.0	0.0	0.0	0.0	0.0	0.0	0.0	0.0	0.0	0.0	0.0	0.0	0.0	0.0	0.0
BA	0.0	0.0	0.0	0.0977984621210733	0.0	0.0	0.0	0.0	0.0	0.118712341972865	0.0	0.0	0.0	0.0	0.0	0.0	-0.1858223730911355	0.0	0.0	0.0	0.0	0.0	0.118890788352916	0.0	0.0	0.0	0.0	0.0	0.0	0.0	0.0	0.0	0.0	0.0	0.0	0.0	0.0	0.0	0.0	0.0	0.0	0.0	0.0	0.0	0.0	0.0	0.0	0.0	0.0
BDX	0.0	-0.084810637952448	0.0	0.0	0.0	0.0	0.0	0.0	0.0	0.0	0.0	0.0	0.0	0.0	0.0	0.0	0.0	0.0	0.0537402896545388	0.0	0.0	0.0	0.0	0.0	0.0689985786686204	0.0	0.0	0.0	0.0	0.0	0.0	0.0	0.0	0.0	0.0	0.0	0.0	0.0	0.0	0.0	0.0	0.0	0.0	0.0	0.0	0.0	0.0	0.0	0.0
BHP	0.0	0.0	0.0	0.0	0.0	0.0	0.0	-0.0556474906037754	-0.124148515660029	0.0	0.0	0.0	0.0	-0.064866173294533	0.0	0.0	0.0	-0.1357595540185598	0.0	0.0	0.0	0.0	-0.090159752085031	0.0	0.0	0.0	0.0	0.0	0.0	0.0	-0.0897972507158198	0.0	0.0	0.0	0.0	0.0	0.0	-0.1155993367096422	-0.0808293029176273	-0.0711642753378018	0.0	0.0	0.0	0.0	0.0	0.0	0.0	0.0	0.0
BKNG	0.0	0.0680524285437505	0.0	0.0	0.0	0.0636264314777498	0.0	0.0	0.0	0.0	0.0	0.0	0.0	0.0	0.0	0.0	0.0	0.0	0.0	0.0	0.0	0.0	0.0	0.0488317860863095	0.0	0.0	0.0	0.0	0.0	0.0	0.0	0.0690799432056165	0.0	0.0	0.0	0.0	0.0	0.0	0.0	0.0	0.0	0.0	0.0445562565356628	0.0	0.0	0.0557742359971795	0.0	0.0	0.0
BKR	-0.0455253165868745	0.0	0.0	0.0	0.0	0.0	0.0	0.0	0.0	0.0	0.0	0.0	0.053203355951932	0.0	0.0	0.0	0.0	0.0	0.0	0.0	0.0	0.0	0.0	0.0	0.0	-0.0370355761522038	0.0	0.0	0.0	0.0	0.0	0.0	0.0	0.0	0.0	0.0	0.0	0.0	0.0	0.0	0.054178057565141	0.0	0.0	0.0	0.0	0.0	0.0	0.0	0.0
BLK	0.0	-0.100007276411812	0.0957671807091129	0.0	0.0	0.0	0.0	0.0	0.0	0.0	0.0	0.0	0.0	0.0	0.0	0.0	0.0	0.0	0.0	0.0	0.0	0.0	0.0	0.0	0.0	0.0	0.0	0.0	0.0	0.0	0.0	0.0	0.0	0.0	0.095946348581718	0.0	0.0	0.0	0.0	0.0	0.0	0.0	0.0	0.0	0.0	0.0	0.0	0.0	0.0
BMY	0.0	0.0	-0.0568890335658621	-0.0560397953343229	-0.0688929373969739	-0.0619851464737457	0.0	-0.0513947229549093	0.0	-0.0868694473626957	0.0	0.0	-0.0614055708791203	0.0	0.0	0.0	0.0	0.0	-0.0454063585667467	0.0	0.0	0.0	0.0	-0.0544997225923522	0.0	0.0	0.0	0.0	0.0	0.0	-0.1275263528463077	0.0	0.0	0.0	0.0	0.0	0.0	0.0	-0.0486680743140578	-0.0575631886617846	0.0	-0.0509439807545917	-0.0736431265537046	-0.0673131626242067	0.0	0.0	0.0	0.0	0.0
BP	0.0	0.0	0.0	0.0	0.0	0.0	0.0	0.0	0.0	0.0	0.0	0.0	0.0	0.0	0.0	0.0	0.0	0.0	0.0	0.0	0.0	0.0	0.0	0.1044606299113631	0.0	0.1329996438999421	0.0	0.0	0.0	-0.1333942168662388	0.0	0.0	0.0	0.0	0.1224842926472911	0.0	0.0	0.0	0.0	0.0	0.0	0.0922238318152677	0.0	0.0	0.0	0.1077127558091861	0.0	0.0	0.0
BSX	0.0	0.0	0.0	-0.0890138484431559	0.0	0.0	0.0	0.0	0.0	0.0	-0.0960572183191087	0.0	0.0	0.0	0.0	0.0	0.0	0.0	0.0	0.0	0.0	0.0	0.0	0.0	-0.0615387847170919	0.0	0.0	0.0	0.0	0.0	0.0	0.0	0.0	0.0	0.0	0.0	0.0	0.0	0.0	0.0	0.0	0.0	-0.0638384590236589	-0.0859018024505021	0.0	0.0	0.0	0.0	0.0
BTI	0.0	0.0	0.0	0.0	0.0	0.0	0.0	0.0437686635966633	0.0	0.0	0.0	0.0	0.0492322048140918	0.0	0.0	0.0	0.0	0.0	0.0	0.0	0.0	0.0	0.0	0.0	0.0	0.0	0.0	0.0	0.0	0.0	0.0	0.0	0.0	0.0	0.0557261499677294	0.0	0.0	0.0	0.0	0.0	0.0	0.0	0.0	0.0	0.0	0.0	0.0	0.0	0.0
BUD	0.0	0.0	0.0	0.0	0.0	0.0	0.0	0.0	0.0	0.0	0.0	0.0	0.0	0.0	0.0	0.0	0.0	0.0	-0.0363542266789868	0.0	0.0	0.0	0.0	0.0	0.0	0.0	0.0	0.0	0.0	0.0	0.0	0.0	0.0	0.0	0.0	0.0	0.0	0.0	0.0	0.0	0.0	0.0	-0.0553137633341326	0.0	0.0	0.0	0.0	0.0	0.0
BX	0.0	0.0	0.0	0.0	0.0	0.0	0.0	0.0	0.0	0.0	0.0	0.0	-0.0505007574410357	0.0552266145096306	0.0	0.0	0.0	0.0	0.0	0.0	0.0	-0.0503701183101132	0.0	0.0	0.0	0.0	0.0	0.0	0.0	0.0	0.0	0.0	0.0478772221483247	0.0	0.0	0.0	0.0	0.0	-0.0444063457876812	0.0	0.0	0.0	0.0	0.0	0.0	0.0	0.0	0.0	0.0
CAT	0.0919268590021036	0.0	0.0935413072945059	0.0	0.0	0.0	0.0	0.0	0.0	0.1087273793966448	0.0	0.0	0.0	0.0	0.0796593872490038	0.102068341972927	0.0	0.0	0.0	0.0	0.1565043882859305	0.0925671555757608	0.1335129358403867	0.0	0.1045595901875116	0.0991325699075603	0.0	0.1226497152694257	0.0	0.0	0.0	0.0	0.0	0.0	0.0865771787102396	0.0	0.1037411718724519	0.0	0.0	0.0	0.1547839321223087	0.0	0.0	0.0	0.0	0.0	0.0	0.0739274363881514	0.1169166273139886
CB	0.0	0.0	0.0	0.0	0.0	0.0	0.0	0.0	0.0	0.0	0.0	0.0	0.0	0.0	0.0	0.0	0.0	0.0	0.0	0.1159821965009427	0.1718286475355232	0.0	0.0	0.0	0.0	0.0	0.0	0.0	0.0	0.0	0.0	0.0	0.0968647551286743	-0.1271857231051139	0.0	-0.0625443901442848	0.114838047720184	0.0	0.0	0.0	0.0	0.0	0.0	0.0	0.0	0.0	0.0	0.0	0.0
CFR	0.0	0.0	0.0	0.0	0.0	0.0	0.0	0.0	0.0	0.0	0.1105992312528981	0.0	0.0	0.0	0.0	0.0	0.0	0.0	0.0	0.0	0.0	0.0	0.0	0.0	0.0	0.0	0.0	0.0	0.0	0.0	0.0	0.0851548038174667	0.0844129072771376	0.0	0.0	0.0	0.0	0.0	0.0	0.0	0.0	0.0	0.0	0.0	0.0	0.0	0.0	0.0	0.0
CI	0.0	0.0	0.0	0.0	0.0	0.0	0.0	0.0	0.0	0.0	0.0	0.0	0.0	0.0	0.0	0.0	0.0	0.0	0.0	0.0	0.0	0.0	0.0	0.0	0.0	0.0	0.0	0.0	0.0	0.0	0.0	0.0	0.0	0.0	0.0	0.0	0.0	0.0	0.0	0.0	0.0	0.0	0.0	0.0	0.0	0.0	0.0	0.0	0.0
CMCSA	0.0	0.0	0.0	0.0	0.0	0.0	0.0	0.0	0.0	0.0	0.0	0.0	0.0	0.0	0.0	0.0	0.0	0.0	0.0581683949329304	0.0	0.0	0.1079145182670026	0.0	0.0	0.0	0.0	0.0	0.0	0.0	0.0	0.0	0.0	0.0	0.1104254138746922	0.0	0.0622407722063787	0.0854234695208744	0.0	0.0691055384835473	0.0	0.0	0.0	0.0	-0.0834124291678098	0.0	0.0958302375089796	0.0988318407215616	0.0	0.0944900090297218
CNI	0.0956719970805869	0.2121665796646691	0.0	0.1151794001051132	0.0668303785592145	0.0	0.0	0.0	0.0	0.0	0.0	0.0	0.1125621754946972	0.0	0.0	0.0	0.0	0.0	0.0780618640977965	0.1306211662787955	0.0	0.0	0.0	0.1057289623982387	0.0	0.0	0.0	0.0	0.1226530858610665	0.0	0.0	0.0	0.0	0.0	0.0	0.0	0.0	0.1231009792629335	0.0	0.0709571373027616	0.0	0.0671819532323471	0.0	0.1195805188174895	0.1004220329375157	0.0	0.0	0.0	0.0
COP	0.0	0.0	0.0	0.0	0.0	0.0	0.0	0.0	0.0	0.0	0.0	0.0	0.0	0.0	0.0	0.0	0.0	0.0	0.0	0.0	0.0	0.0	0.0	0.0	0.0	0.0	0.0	0.0	0.0	0.0	0.0	0.0940083758344296	0.0	-0.0807645152258813	0.0	0.0	0.0	0.0	0.0	0.0	0.0	0.0	0.0	0.0	0.0	0.0	0.0	0.0	0.0
COST	0.0	0.0	-0.1068466982497098	0.0	0.0	-0.090145411994644	0.0	0.0	0.0	-0.1518287794451888	0.0	0.0	0.0	0.0	0.0	0.0	0.0	0.0	0.0	0.0	0.0	0.0	0.0	0.0	-0.0858231572350741	0.0	0.0	0.0	0.0	0.0	0.0	0.0	0.0	0.0	0.0	0.0	0.0	0.1280625225257601	0.0	0.0	0.0	0.0	0.0	0.0	0.0	0.0	0.0	0.0	0.0
CP	0.0	-0.0937433598175419	0.0	0.0	0.0	0.0	0.0	0.0	0.0	0.0	0.0	0.0	0.0	0.0	0.0	0.0	0.0	0.0	0.0	0.0	0.0	-0.1001410149974469	0.0	0.0	0.0	-0.077425938870282	0.0	-0.1110667707369792	0.0	0.0	0.076930662077726	0.0	0.0	0.0	0.0	0.0	0.0	0.0	0.0	0.0	0.0	0.0	0.0	0.0	0.0	0.0	0.0	0.0	0.0
CRM	0.0	0.0	0.0	0.0	0.0	0.0	0.0	0.0	0.1344552411663715	0.0	0.0	0.0	0.0	0.0481517225579453	0.0	0.0	0.0	0.0	0.0	0.0	0.0	0.0	0.0	0.0	0.0	0.0	0.0	0.0	0.0	0.0	0.0	0.0	0.0	0.0	0.0	0.0	0.0	0.0	0.0	0.0	0.0	0.0	0.0	0.0	0.0	0.0	0.0	0.0	0.0
CSCO	0.0	0.0	0.0	0.0	0.0	0.0	0.0	0.0	0.0	0.0884293450656692	0.0	0.0	0.0	0.0	0.0	0.0	0.0	0.0	0.0617186241124499	0.0	0.0	0.0920389921815926	0.0932871660340174	0.0	0.0	0.0	0.0	0.0633179083283909	0.0723350269651023	0.0714187420096251	0.0	0.0	0.0	0.1040611157946979	0.07117976343933	0.0	0.0	0.0	0.0	0.0	0.0	0.0	0.0	0.0	0.0787423920290912	0.063793324091186	0.0	0.0	0.0792463488065672
CSL	0.0	0.0	0.0	0.0	0.0	0.0	0.0	0.0	0.0	0.0	0.0855987918370113	0.0	0.0	0.0	0.0	0.0	0.0	0.0	0.0	0.09646940506519	0.0	0.0	0.0	0.0	0.0	0.0	0.0	0.0	0.0	0.0765524144578445	0.0	0.0	0.0	0.0	0.0	0.0	0.0	0.0	-0.0676261227252828	0.0	0.0842795119736412	0.0	0.0	0.0	0.0	-0.0619919407670273	0.0	0.0	0.0
CVS	0.0	0.0	0.0	0.0	0.0	0.0	0.0	0.0	0.0	0.0	0.0	0.0	0.0	0.0	0.0	0.0	0.0	0.0	0.0	0.0	0.0	0.0	0.0	0.0	0.0	0.0	0.0	0.0	0.0	0.0	-0.0572866454790258	0.0	0.0	0.0	0.0	0.0	0.0	0.0	0.0	0.0	0.0	0.0	0.0	0.0	0.0	0.0	0.0	0.0	0.0
CVX	0.0	0.0	0.1136194467982813	0.0	0.0	0.0	0.0	0.0	0.0	0.0	0.0	0.0	0.0	0.0	0.0	0.1263717989135684	0.0	0.0	0.0880714253762404	0.0	0.0	0.0	0.0	0.0	0.0938508003783198	0.0	0.0	0.0971100369290263	0.0	0.0	0.0	0.0	0.1064552317203255	0.0	0.0	0.0	0.0	0.0	0.0	0.0	0.135253180753912	0.0	0.0	0.0	0.0	0.0	0.0	0.0	0.1382671735699433
C	0.0	0.0	0.0	0.0	0.0	0.0	0.0	0.0	0.0	0.0	0.0	0.0	0.0	0.0	0.0	0.0	0.0	0.0	0.0	0.0	0.0	0.0	0.0	-0.0977809699529171	0.0	0.0	0.0	0.0	0.0	0.0	0.0	-0.1312655197014184	0.0	0.0	0.0	0.0	0.0	-0.1863816162843044	0.0	0.0	0.0	-0.0816062248930031	0.0	0.0	0.0	0.0	-0.1470081772564167	0.0	0.0
DEO	0.0	0.0	0.0	0.0	0.0	0.1223356242045794	0.0	0.0	0.0	0.0	0.0	0.0	-0.1515311767053496	0.1746645084829105	0.0	0.0	0.0	0.0	0.0	0.0	0.0	0.0	0.0	0.0	0.0	0.1183734559609336	0.0	0.0	0.0	0.0	0.0	0.0	0.0	0.0	0.0	0.0	0.0	0.0	0.0	0.0	0.0	0.0	0.0	0.0	0.0	0.0	0.0	0.0	0.0
DE	0.0	0.0	0.0	0.0	0.0	0.0	0.0	0.0	0.0	0.0	0.0	0.0	0.0	0.0	-0.054460054587656	0.0	0.0	0.0	0.0	0.0	0.0	0.0	-0.0665520906404106	0.0	0.0	0.0	0.0	-0.057815450076722	-0.064831385651713	0.0	0.0	0.0	0.0	0.0	0.0	0.0	0.0	0.0	0.0	-0.0643225630358548	0.0	0.0	-0.078764704874272	0.0	0.0	0.0	0.0	0.0	0.0
DHR	0.0	0.0	0.0	0.0	-0.0582238535038732	0.0	0.0	0.0	0.0	-0.1328394753531321	0.0	0.0	0.0	0.0	0.0	0.0	0.0	0.0	0.0	0.0818327008180399	0.0	0.0	0.0	0.0	0.0	0.0	0.0	0.0	0.0	0.0	0.0	0.0	0.0	0.0	0.0	0.0	0.0	0.0	-0.09168581642754	0.0	0.0	0.0	0.0	0.0	0.0	0.0	0.0	0.0	0.0
DIS	0.0	0.0	0.0	0.0	0.0	0.0	0.0	0.0	0.0	0.0	0.0	0.0	0.0	0.0	0.0	0.0	-0.106206534360745	0.0	0.0	0.0	0.0	0.0	0.0	0.0	0.0	-0.0872166708187928	0.0	0.0	0.0	0.0	0.0	0.0	0.0	0.0	0.0	0.0	0.0	0.0	0.0	0.0	0.0748693326609118	0.0	0.0	0.0	0.0	0.0	0.0	0.0	0.0
DTE	0.0	0.0	0.0	0.0994453203040367	0.0	0.0	0.0	0.0	0.0	0.0	0.0	0.0	0.0	0.0	0.0	0.0	0.0	0.0	0.0	0.0	0.0	0.1361187706299289	0.0	0.1208638626699879	0.0	0.0	0.0	0.0	0.0	0.0	0.1565512525837614	0.0	0.0	0.0	0.0	0.0	0.0	0.0	0.0	0.0	0.0	0.0	0.0	0.0	0.0	0.0	0.0	0.0	0.0
ELV	0.0	0.0	0.0	0.0	0.0	0.0	0.0	0.0	0.0	0.0	0.0	0.0	0.0	0.0	0.0	0.0	0.0	0.0	0.0	0.0	0.0	0.0	0.0	0.0	0.0	0.0	0.0	0.0	0.0	0.0	0.0	0.0	0.0	0.0	0.0	0.0	0.0	0.0	0.0	0.0	0.0	0.0	0.0	0.0	0.0	0.0	0.0	0.0	0.0
EL	0.0	0.0	0.0	0.0	0.0	0.0	0.0	0.0	0.0	0.0	0.0	0.0	0.0	0.0	0.0	0.0	0.0	0.0	0.0	0.0	0.0	0.0	0.0	0.0	0.0	0.0	0.0	0.0	0.0	0.0	0.0	0.0	0.0	0.0	0.0	0.0	0.0	0.0	0.0	0.0	0.0	0.0	0.0	0.0	0.0	0.0	0.0	0.0	0.0
EOG	0.0	0.0	0.0	0.0	0.0	0.0	0.0	0.0	0.0	0.0	0.0	0.0	0.0	0.0	0.0	0.0	-0.1084311473861674	0.0	0.0	0.0	0.0	0.0	0.0	0.0	0.0	0.0	0.0	0.0	-0.0625331468983371	0.0	0.0	0.0	0.0	0.0	0.0	0.0	0.0	-0.083018694546119	0.0	0.0	0.0	0.0	0.0	0.0	-0.0652268036766791	0.0	0.0	0.0	0.0
EQNR	0.0	0.0	0.0	0.0	0.0	0.0	0.0	0.0757178425260332	0.0	0.0	0.0	-0.1427031954877809	0.0	0.0	0.0	0.0	0.0	0.0	0.0	0.0	0.0	0.0	0.0	0.0	0.0	0.0	0.0	0.0	0.0	0.0	0.0	0.0882405917638824	0.0	0.0	0.0	0.0	0.0	0.0	0.0	0.0	0.0	0.0	0.0	0.0	0.0	0.0	0.0	0.0	0.0
ETN	0.0	0.0	0.0	0.0	0.0	0.0	0.0	0.0	0.0	0.0	0.0	0.0	0.0	0.0	0.0	0.0	0.0	0.0	0.0	0.0	0.0	0.0838398386489366	0.0917632884003164	0.0	0.0	0.0	0.0	0.0	0.0	0.0	0.0	0.0	0.0	0.0	0.0	0.0	0.0	0.0	0.0	0.0	0.0	0.0	0.0	0.0	0.0	0.0	0.0	0.0	0.0
GE	0.0	0.0	0.0	0.0	0.0	0.0	0.0	0.0	0.0	-0.0509833591953436	0.0	0.0	0.0	0.0	0.0	0.0	0.0	0.0	0.0	0.0	0.0	0.0	-0.0538323970715396	0.0	0.0	0.0	0.0	-0.0369358931731852	0.0	0.0	-0.0408133243417728	0.0	0.0	0.0	0.0	0.0	0.0	0.0	0.0	-0.0356377401318314	0.0	-0.0329988726440131	-0.0502454212714766	0.0	0.0	0.0	0.0	0.0	0.0
GILD	0.0	0.0	0.0	0.0	0.0	0.0	0.0	0.0	0.0	0.0	0.0	0.0	0.0	0.0514365897075917	0.0	0.0	0.0	0.0	0.0	0.0	0.0	0.0	0.0	0.0	0.0	0.0	0.0	0.0	0.0	0.0	0.0	-0.0774155308702823	0.0	0.0	0.0	0.0	0.0	0.0	0.0	0.0	0.0	0.0	0.0	0.0	0.0	0.0	0.0	0.0	0.0
GOOG	0.0	0.0	0.0	0.0	0.0	0.0	0.0	0.0	0.0	0.0	0.0	0.0	0.0	0.0	0.0	0.0	0.0	0.0	0.0	0.0	0.0	0.0	0.0	0.0	0.0	0.0	0.0	0.0	0.0	0.0	0.0	0.0	0.0	0.0	0.0	0.0	0.0	0.0	0.0	-0.1355783461054149	0.0	0.0	0.0	-0.1627747666817801	0.0	0.163750126811594	0.0	0.0	0.0
GS	0.0	0.0	0.0	0.1074405707754037	0.0	0.0	0.0	0.0	0.0	0.0	0.0	0.0	0.0	0.0	0.0	0.0	0.0	0.0	0.0	0.0	0.0	0.0	0.0	0.0	0.0	0.0	0.0	0.0	-0.1155966292899881	0.0	0.1055857785468093	0.0	0.0	0.0	0.0	0.0	0.0	0.0	0.0	0.0	0.1400302821168622	-0.0785721707401462	0.0	0.0	0.0	0.0	0.0	0.0	0.0
HCA	0.0	0.0	0.0	0.0	0.0	0.0	0.0	0.0	0.0801768524190606	0.1091084805401809	0.0	0.0	0.0	0.0	0.0	0.0	0.0	0.0	0.0	0.0	0.0	0.0	0.0	0.0	0.0	0.0	0.0	0.0	0.0	0.0	0.0	0.0	0.0	0.0	0.0	0.0	0.0	0.0	0.0	0.0	0.0	0.0	0.0	0.0	0.0	0.0	0.0	0.0	0.0
HDB	0.0	0.0	0.0	0.0678735669159747	0.0	0.0654565678254185	0.0	0.0	0.0	0.0	0.0	0.0	0.0	0.0	0.0	0.0	0.0	0.0	0.0	0.0	0.0	0.0	0.0615166370296212	0.0	0.0585578392624363	0.0	0.0	0.0	0.0558478157650204	0.0	0.0	0.0	0.0	0.0	0.0	0.0	0.0	0.0	0.0	0.0	0.0	0.0478517859962792	0.0	0.0792493705326452	0.0	0.0	0.0	0.0	0.0620591465980884
HD	0.1051152322774309	0.0	0.0	0.0	0.0	0.0	0.0	0.0	0.0	0.1163279542566752	0.0	0.0	0.0	0.0	0.0	0.0	0.0	0.0	0.0	0.0	0.0	0.0901246525423432	0.0	0.0	0.1330002453598287	0.0	-0.1344781008811889	0.1173089981496259	0.0	0.0848427094408431	0.0	0.0	0.0	0.0	0.0	0.0	0.0	0.0	0.0	0.0	0.1010256227168285	0.0	0.0	0.0	0.0	0.0	0.0	0.0	0.1043005957669452
HON	0.0	0.0	0.0	0.0	0.0	0.0	0.0	0.0	0.0	0.0	0.0	0.0	0.0	0.0	0.0	0.0	0.0	0.0	0.0	0.0	0.0	0.0	0.0	0.0	0.0	0.0	0.0	0.0	0.0	-0.0932063040338917	0.0	0.0	0.0	0.0	0.0	0.0	0.0	0.0	0.0	0.0	0.0	-0.0838619133104904	0.0	0.0	0.0	0.0	0.0	0.0	0.0
HSBC	0.0	0.0	0.0915970228270864	0.0	0.0	0.0	0.1468268162776307	0.0	0.0	0.2202926889613347	0.2230594957526919	0.2470758898220225	0.1010472094130793	0.0	0.0854718770844862	0.1440923034854519	0.1494988219400937	0.1442710078589233	0.0	0.0	0.1714771349175457	0.0	0.0	0.0	0.1111585139886421	0.1154956493934445	0.0	0.0	0.1177863540231779	0.0	0.0	0.0	0.1306235904935254	0.0	0.1041016547726671	0.0	0.1041857073884057	0.0	0.0	0.0	0.0	0.0	0.0	0.0	0.1094232177687107	0.0	0.0	0.0	0.0
IBM	0.0	0.0	0.0	0.0	0.0	0.0	0.0	0.0	0.0	0.1119707098994844	0.0	0.0	0.0	0.0	0.0	0.0	0.0	0.0	0.0	0.0	0.140031930126004	0.0	0.0855430058219719	0.0	0.0	0.0	0.0	0.0	0.0	0.0	0.0	0.0	0.0	0.0	0.0	0.0	0.0	0.0	0.0	0.0	0.0	0.0	0.0	0.0	0.0	0.0773638218080975	0.0	0.0	0.0
IBN	0.0	0.0	0.0399259534163911	0.0	0.0	0.0	0.0	0.0	0.0	0.0	0.0	0.0	0.0	0.0	0.0	0.0	0.0	0.0	0.0	0.0	0.0	0.0	0.0	0.0	0.0	0.0	0.0	0.0	0.0	0.0	0.0	0.0	0.0	0.0	0.0	0.0	0.0	0.0	0.0410384229479554	0.0	0.0	0.0	0.0	0.0	0.0703510093278027	0.0	0.0	0.0	0.0
IDEX	0.0	0.0	0.0	0.0	0.0	0.0	0.0	0.0	0.0	0.0	0.0	0.0	0.0	0.0	0.0	0.0	0.0	0.0	0.0	0.0	0.0	0.0	-0.0089464034940528	0.0	0.0	0.0	0.0	0.0	0.0	0.0	0.0	0.0	0.0	0.0	-0.0114636823057481	0.0	0.0	0.0	0.0	0.0	0.0	0.0	0.0	0.0095801347057557	0.0	0.0	0.0	0.0	0.0
INTC	0.0	0.0	0.0	0.0	0.0	0.0	0.0	0.0	0.0	0.0	0.0	0.0	0.0	0.0	0.0	0.0	0.0	0.0	0.0	0.0	0.0	0.0	0.0	0.0	0.0	-0.0737727124128117	0.0	0.0	0.0	0.0	0.0	0.0	0.0	0.0	0.0	0.0	0.0	-0.1002962280065462	0.0	0.0	0.0	0.0	0.0	0.0	0.0	0.0761456612573988	-0.0884727473133253	0.0	0.0
INTU	0.0	0.0	0.0	0.0	0.0	0.0	0.0	0.0	0.0	0.0	0.0	0.0	0.0	0.0	0.0	0.0	0.0	0.0	0.0	0.0	0.0	0.0	0.0	0.0	0.0	0.0	0.0	0.0	0.0	0.0	0.0	0.0	0.0	0.0	0.0	0.0	0.0	0.0	0.0	0.0	0.0	0.0	0.0	0.0	0.0	0.0618035251447005	0.0	0.0	0.0
ISRG	0.0	0.0	0.0	0.0	0.0	0.0	0.0	0.0	0.0	0.1354078273274647	0.0	0.0	-0.0806776952781806	0.0	0.0	0.0	0.0	0.0	0.0	0.0	0.0	0.0	0.0	0.0	0.0	0.0632094442978898	0.0	0.0	0.0601347768133338	0.0	0.0	0.0	0.0	0.0	0.0	0.0	0.0	0.0	0.0	0.0	0.0	0.0	0.0	0.0	0.0	0.0	0.0	0.0	0.0
ITW	0.0	0.0	0.0	0.0	0.0	0.0	0.0	0.0	0.0	0.0	0.0	0.0	0.0	0.0	0.0734921863771359	0.0	0.0	0.1251606942487424	0.0	0.0	0.0	0.0	0.0	0.093433456843515	0.0	0.0	0.0	0.0	0.0	0.1055215807460401	0.0970575747648282	0.120215747596231	0.0	0.0	0.0	-0.0598966073580588	0.0	0.1282933391080189	0.0	0.0	0.0	0.0	0.0	0.0	0.0	0.0	0.0	0.0	0.0
JNJ	0.0	0.0	0.0	0.0	-0.0533235867942888	0.0	0.0	0.0	0.0	0.0	0.0	0.0	0.0	0.0	0.0	0.0	0.0	0.0	0.0	0.0	0.0	0.0	0.0	0.0	0.0	0.0	-0.1076133902287288	0.0	0.0	0.0	0.0	0.0	0.0	0.0	0.0	0.0	0.0	0.0	0.0	0.0	0.0	0.0	-0.0797032049424464	0.0	0.0	0.0	0.0	0.0	0.0
JPM	0.1471787414397923	0.0	0.0	0.0	0.1300029883691357	0.0	0.2892188862646953	0.0	0.0	0.0	0.2286275191686765	0.3751236822219702	0.0	0.0	0.0	0.2498181181077123	0.2170458518282474	0.2777826767346437	0.0	0.1508854056207691	0.1816445177772562	0.0	0.0	0.0	0.1478217866740145	0.0	0.0	0.0	0.0	0.0	0.1893784767776513	0.2282717027341433	0.0	0.0	0.0	0.0	0.0	0.0	0.0	0.0	0.0	0.0	0.0	0.0	0.0	0.0	0.0	0.0	0.1477039116432276
KO	0.0	0.0	0.0	0.0	0.0	0.0	0.0	0.0	0.0	0.0	0.0	0.0	0.0	0.0	0.0	0.0	0.0	0.0	0.0	0.0	0.0	0.0	0.0	0.0	0.0	0.0	0.0	0.0	0.0	0.0	0.0	0.0	0.141142771354227	0.0	0.0	0.0	0.0	0.0	0.0	0.0	0.0	0.0	0.0	0.0	0.0	0.0	0.0	0.0	0.0
LIN	0.0	0.0	-0.1088347908474967	0.0	0.0	0.0	0.0	0.0	0.0	-0.1324584597674231	0.0	0.0	0.0	0.0688739992693212	0.0	0.0	0.0	0.0	0.0	0.0	0.0	0.0	0.0	0.0	0.0	0.0	0.0	0.0	0.0	0.0	0.0	0.0	0.0	-0.0816639281160027	0.0	0.0	0.0	0.0	0.0	0.0	0.0	0.0	0.0	0.0	0.0	0.0	0.0	0.0	0.0
LLY	0.0	0.0	0.0	0.0	0.0	0.0	0.0	0.0	0.0	0.0	0.0	0.0	0.0	0.0	0.0	0.0	0.0	0.0	0.0	0.0	0.0	0.0	0.0	0.0	0.0	0.0	0.0	0.0	0.0	0.0	0.0	0.0	0.0	0.0	0.0	0.0	0.0	0.0	0.0	0.0	0.0	0.0	0.0	0.0	0.0	0.0	0.0	0.0	0.0
LMT	0.0	0.0	0.0	0.0	0.0	0.0	0.0	0.0	0.0	0.0	0.0	0.0	0.0	0.0	0.0	0.0	0.0	0.0	0.0	0.0	0.0	0.0971582548892294	0.0	0.0	0.0	0.0	0.0	0.0	0.0	0.0	0.0	0.0	0.0	0.0	0.0	0.0	0.0	0.0	0.0	0.0	0.0	0.0	0.0	0.0	0.0	0.0	0.0	0.0	0.093876231885269
LOW	0.0	0.0	-0.0469648908971857	0.0	-0.0370328644933015	-0.073252617384508	-0.0619361654245683	-0.0560663804111277	0.0	0.0	0.0	0.0	0.0	0.0	0.0	0.0	-0.0781760404846778	0.0	0.0	0.0	0.0	-0.0523653508148013	-0.1063555289457874	0.0	0.0	0.0	0.0	-0.0519728577180638	0.0	0.0	0.0	0.0	0.0	0.0	0.0	-0.0433434578555043	0.0	0.0	0.0	-0.0520834660343674	0.0	-0.039152013036926	0.0	-0.0658859924115793	0.0	0.0	0.0	0.0	-0.0555778259553005
LRCX	-0.1124035367910041	0.0	0.0	-0.064468988111824	0.0	-0.1140191101642277	0.0	-0.0847565827881049	0.0	0.0	0.0	-0.1936894715696773	-0.0706469411842568	0.0	0.0	0.0	0.0	0.0	0.0	0.0	0.0	0.0	0.0	-0.0672924233317067	0.0	0.0	0.0	0.0	0.0	0.0	-0.10371424561285	0.0	-0.0787091307381462	0.0	0.0	0.0	0.0	-0.0961022301640454	0.0	0.0	0.0	0.0	0.0	-0.1106148758507706	-0.0675714174807917	0.0	0.0	0.0	0.0
MA	0.0	0.0	0.0	0.0	0.0	0.0	0.0	0.0	0.0	0.0	0.0	0.0	0.0	0.0	0.0	0.0	0.0	0.0	0.0	0.0	0.0	0.0	0.0	0.0	0.0	0.0	0.0	0.0	0.0	0.0	0.0	0.0	0.0	0.0	0.0	0.0	0.0	0.0	0.0	0.0	0.0	0.0	-0.1057684615054157	0.0	0.0	0.0	0.0	0.0	0.0
MCD	0.0	0.0	0.0	0.0995970508379255	0.0	0.0	0.0	0.0	0.0	0.2763566398611421	0.0	0.0	0.0	0.0	0.0	0.0	0.0	0.0	0.0851271485637117	0.0	0.0	0.0	0.0	0.0	0.0	0.0	-0.2185909683044225	0.109005283494198	0.0	0.0	0.0	0.1331594199827869	0.2237578339566993	0.0	0.0	0.0	0.0	0.0	0.0	0.0	0.0	0.0	0.0	0.0	0.0	0.0	0.0	0.0	0.0
MC	0.0	0.0	0.0	0.0	0.0	0.0	0.0	0.0	0.0	0.0	0.0	0.0	0.0	0.0	0.0	0.0	0.0	0.0	0.0	0.0	0.0	0.0	0.0	0.0	0.0	0.0	0.0	0.0	0.0	0.0	0.0	0.0	0.0	0.0	0.0	0.0	0.0	0.0	0.0	0.0	0.0	0.0	0.0	0.0	0.0	0.0	0.0	0.0	0.0
MDLZ	0.0	0.0	0.0	0.0	0.0	0.0	0.0	0.0	0.0	0.0	0.0	0.0	0.0	0.0	0.0	0.0	0.0	0.0	0.0	0.0	0.0	0.0	0.0	0.0	0.0	0.0	0.0	0.0	0.0	0.0	0.0	0.1124503841410123	0.0	0.0	0.0	0.0	0.0	0.0	0.0	0.0	0.0	0.0	0.0	0.0	0.0	0.0	0.0	0.0	0.0
MDT	0.0	0.0	0.0	0.0	0.0	0.0	0.0	0.0	0.0	0.0	0.0	0.0	0.0	0.0	0.0	0.0	0.0	0.0	0.0	0.0	0.0	0.0	0.0	0.0	0.0	0.0	-0.1522792895308988	0.0	0.0	0.0	0.0	0.0	0.0	-0.1035273013816168	0.0	0.0	-0.0921962109383549	0.0	0.0	0.0	0.0	0.0	0.0	0.0	0.0	0.0	0.0	0.0	0.0
META	0.0	0.0	-0.0955091534039087	-0.081811208861451	-0.0797209121361366	0.0	0.0	0.0	0.0	0.0	0.0	-0.2162948104749856	0.0	0.0	-0.1042415216205347	0.0	0.0	0.0	0.0	0.0	0.0	0.0	0.0	0.0	0.0	0.0	0.0	0.0	0.0	0.0	-0.1021443648782622	0.0	0.0	0.0	0.0	0.0	0.0	0.0	0.0	-0.0604179058712522	0.0	0.0	0.0	-0.1272353446540835	0.0	0.0	0.0	0.0	0.0
MMC	0.0	0.0	0.0	0.0	0.0	0.0	0.0	-0.090336988350954	0.0	0.0	0.0	0.0	0.0	0.0	0.0	0.0	0.0	0.0	0.0	0.0	0.0	0.0	0.0	0.0	0.0	0.0	0.0	0.0	0.1324611738160101	0.0	0.0	0.0	0.0	0.0	0.0	0.0	-0.1039631076382288	0.0	0.0	0.0	0.0	0.0	0.0	-0.1211107462993942	0.0	0.0	0.0	0.0	0.0
MO	-0.0521878852193849	0.0	0.0	0.0	0.0	0.0	0.0	-0.0473383416687439	0.0	0.0	0.0	0.0	0.0	0.0	0.0	0.0	0.0	0.0	0.0	0.0	0.0	-0.052962392279911	0.0	-0.0527282458121726	0.0	0.0	0.0	0.0	0.0	0.0	0.0	-0.0815159092159045	0.0	0.0	0.0	0.0	-0.0539845768252371	0.0	0.0	0.0	0.0	0.0	0.0	-0.061201080546751	-0.0537361987311196	0.0	0.0	0.0	0.0
MRK	0.0	0.0	0.0	0.0	0.0	0.0	0.0	0.0	-0.1157403110634296	0.0	0.0	0.0	0.0	0.0	0.0	0.0	0.0	0.0	0.0	0.0	0.0	0.0	0.0	0.0	0.0	0.0	0.0	0.0	0.0	0.0	0.0	0.0	0.0	0.0	0.0	0.0	0.0	0.0	0.0	0.0	0.0	0.0	0.0	0.0	0.0	-0.0845404075198371	-0.0956187727397859	0.0	0.0
MSFT	0.0	0.0	0.0	0.0	0.0	0.0	0.0	0.0	0.0	0.0	0.0	0.0	0.0	0.0	0.0	0.0	0.0	0.0	0.0	0.0	0.0	0.0	0.0	0.0	0.0	0.2144755841596473	0.0	0.0	0.217867303523226	0.0	0.0	0.0	0.0	0.2090234821297137	0.0	0.0	0.0	-0.2626391066275415	0.0	0.0	0.0	0.0	0.0	-0.2369895193197851	0.0	0.2748947932238135	0.0	0.0	0.0
MS	0.0	0.0	0.0	0.0	0.0	0.0	0.0	0.0	0.0	-0.1614940720177278	0.0	0.0	0.0	0.0	0.0	0.0	-0.1399420771270434	0.0	0.0	0.0	0.0	0.0	0.0	0.0	0.0	0.0	-0.2390154540368216	0.0	0.0	0.0	-0.1086788008397176	0.0	0.0	0.0	0.0	0.0	0.0	0.0	0.0	0.0	0.0	0.0	0.0	0.0	0.0	0.0	0.0	0.0	0.0
MUFG	-0.1397005158630281	0.0	-0.1134357537933406	0.0	0.0	0.0	0.0	-0.0672435502976406	0.0	-0.0987129529775178	0.0	0.0	0.0	0.0	-0.0650209275725029	0.0	0.0	0.0	-0.0549968241093394	0.0	0.0	-0.0962838851401574	-0.0797219015243884	0.0	0.0	-0.0730424891075916	0.0	-0.076218459875261	0.0	0.0	0.0	0.0	0.0	-0.0788891456229851	0.0	0.0	0.0	0.0	0.0	0.0	0.0	-0.0517839521931146	0.0	0.0	0.0	-0.1031074747402276	-0.0903926703167359	0.0	-0.0890069426951538
MU	0.0	0.0	0.0	0.0	0.0	0.0	-0.1056596172861787	0.0	0.0	0.0	0.0	-0.0996722772702375	0.0	0.0	0.0	-0.0597294586366376	0.0	0.0	0.0	0.0	0.0	0.0	0.0	0.0	0.0	0.0	0.0	0.0	0.0	0.0	0.050829631113262	0.0	0.0	-0.0536213381364623	0.0	0.0	0.0	-0.0662569232606967	0.0	-0.032384919770208	-0.0541242668868399	0.0	-0.0532961757034225	0.0	0.0	0.0	0.0	0.0	0.0
NEE	0.0	0.0	0.0	0.0	0.0	0.0	0.0	0.0	0.0	0.0	0.0	0.0	0.0	0.0	0.0	0.0	0.0	0.0	0.0	0.0	0.0	0.0	0.0	0.0	0.0	0.0	0.0	0.0	0.0	0.0	0.0	0.0	0.0	0.0	0.0	0.0	0.0	0.0	0.0	0.0	0.0	0.0	-0.1169051608942913	0.0	0.0	0.0	0.0	0.0	0.0
NFLX	0.0	0.0	0.0	0.0	0.0	0.0	0.0	0.0	0.0	0.0	0.0	0.0	0.0	0.0	0.0	0.0	0.0	0.0	0.0	0.0	0.0	0.0	0.0780910969471238	-0.0535721474396982	0.0	0.0	0.0843879744507781	0.0452477635108348	0.0459127701042773	0.0	0.0	0.0	0.0	0.067635054147674	0.0	0.0	0.0	0.0	0.0	0.0	0.0	0.0	0.0	0.0	0.0	0.0473917953978337	0.0	0.0	0.0
NKE	0.0	0.0	0.0	0.0	0.0	0.0	0.0	0.0670545420982508	0.0	0.0	0.0	0.0	0.0	0.0	0.0	0.0	0.0	0.0	0.0	0.0	0.0	0.0	0.0	0.0	0.0	0.0	0.0	0.0	0.0	0.0	0.0	0.0	0.0	0.0792685725104313	0.0	0.0	0.0	0.0	0.0	0.0	0.0	0.0	0.0	0.0	0.0	0.0	-0.0862231449598656	0.0	0.0
NOW	0.0	0.0	-0.0588975180800156	0.0412283759463259	0.0	0.0	0.0	0.0	-0.1006375864451104	0.0	0.0	0.0	0.0	0.0544509699647417	0.0	0.0	0.0	-0.0735974546338551	-0.0337649934931107	0.0	0.0	0.0	0.0	0.0658389919744151	0.0	0.0	-0.1166662131652415	0.0	0.0514154408380624	0.0	0.0	0.0	0.0	0.0	-0.0523147857755184	0.0	-0.060970620476626	0.0	0.0	-0.0328032750407201	0.0	0.0	0.0	0.0	0.0	0.0	0.0	0.0	-0.0489486976491835
NVDA	-0.0701055701990253	0.0	-0.0663522650424925	0.0	-0.0590614959599017	0.0	-0.0961138836746028	-0.0666278020767993	0.0	0.0	0.0	0.0	0.0	0.0	-0.0546366222199011	0.0	0.0	0.0	0.0	0.0	0.0	0.0	0.0	-0.0836193318486329	0.0	0.0	0.0	0.0	0.0	0.0	0.0	0.0	0.0	0.0	-0.0763404852505633	-0.0627646782392411	0.0	-0.0995007632397969	-0.0499529334764882	0.0	0.0	0.0	0.0	-0.0727258583499308	0.0	-0.0756283809303998	0.0	0.0	0.0
NVO	0.0768926798598245	0.0861201275326956	0.0783359098267287	0.0	0.0	0.0	0.0	0.0	0.0	0.0	0.0	0.1367029137197963	0.0663944553493043	0.0	0.0	0.0	0.0	0.0	0.0451261574092412	0.0	0.0	0.0	0.0	0.0536754316979039	0.0	0.0	0.0	0.0	0.0	0.0	0.0	0.0	0.0683175709587977	0.0	0.0	0.0	0.0916260534501677	0.0	0.0	0.0626590834275083	0.0	0.0	0.0	0.0	0.0	0.0	0.0653501752874839	0.0	0.0671027369749812
NVR	0.0	0.0	0.0	0.0	-0.0393996760857575	0.0	0.0	0.0	0.0	0.0	0.0	0.0	0.0	0.0	0.0	0.0	0.0	0.0	0.0	0.0	0.0	0.053463509979234	0.0572279812539554	0.0	0.0	0.0	0.0	0.0	0.0	0.0	0.0	0.0	0.0	0.0	0.0572114754608641	0.0	0.0	0.0	0.0	0.0	0.0	0.0	0.0	0.0	0.0	0.0	0.0	0.0	0.0596045710515385
NVS	0.0	0.0	0.0	0.0	0.0	0.0	0.0	0.0	0.0	0.0	0.0	0.0	0.0887930706050432	0.0	0.0	0.0	0.0	0.0	0.0	0.0	0.0	0.0	0.0	0.0	0.0	0.0	0.0	0.0	0.0987633941795687	0.0	0.0	0.0	0.0	0.0	0.0	0.0561539936714599	0.0	0.0	0.0	0.0	0.0	0.0	0.0	0.0	0.0	0.0	0.0	0.0	0.0
ORCL	0.0	0.0	0.0	0.0	0.0	0.0	0.0	0.0	0.0	0.0	0.0	0.0	0.0	0.0607840753761576	0.0	0.0	0.0	0.0	0.0	0.0	0.0	-0.0662276899403519	0.0	0.0562709663706148	0.0	0.0	0.0	0.0	0.0	0.0	0.0	0.0	0.0	0.0	0.0	0.0	0.0	0.0	0.0	-0.0593929966290791	0.0	0.0	0.0	0.0	0.0	0.0	0.0	0.0	0.0
PANW	0.0	0.0	0.0	0.0	0.0	0.0	0.0	0.0	0.0	0.0	0.0	0.0	0.0	-0.0454489129456309	0.0	0.0	0.0	0.0	0.0	0.0	0.0	0.0	0.0	0.0	0.0	0.0	0.0	0.0414619086559256	0.0	0.0	0.0	0.0	0.0	0.0	0.0	0.0	0.0	0.0	0.0	0.0	0.0	0.0	0.0	0.0	0.0	0.0	0.0	0.0	0.0500643234700816
PBR	0.0	0.0	0.0	0.0	0.0	0.0	0.0	0.0	0.0	0.0	0.0	0.0	0.0	0.0	0.0	0.0	0.0	0.0	0.0	0.0	0.0	0.0	0.0	0.0	0.0	0.0	0.0	0.0	0.0	-0.0302872625830877	0.0	0.0	-0.0486014057457633	0.0	0.0	0.0	0.0	0.0	0.0	0.0	0.0	0.0	-0.0299361152137175	0.0	0.0	0.0	0.0	0.0	0.0
PDD	0.0	0.0	0.0	0.0	0.0207350258065558	0.0	0.0	0.0	0.0	0.0	0.0	0.0	0.0	0.0	0.0	0.0	0.0	0.0	0.0	0.0	0.0	0.0	0.0	0.0	0.0	0.0	0.0	0.0	0.0	0.0	0.0	0.0	0.0	0.0	0.0	0.0	0.0	0.0	0.0	0.0	0.0	0.0	0.0	0.0	0.0	0.0	0.0	0.0	0.0
PEP	0.0	0.0	0.0	-0.1124872588212254	-0.140711584061499	0.0	0.0	0.0	0.0	0.0	0.0	0.0	0.0	0.0	0.0	0.0	0.0	0.0	0.0	0.0	0.0	0.0	0.0	-0.1238985206153359	0.0	0.0	0.0	0.0	0.0	0.0	-0.1402431727585702	0.0	0.0	0.1409767702463603	0.0	0.0	0.0	0.0	0.0	-0.1264818686453558	0.0	0.0	0.0	0.0	0.0	0.0	0.0	0.0	0.0
PFE	0.0	0.0	0.0	0.0	0.0	0.0	0.0	0.0	0.0	0.0	0.1143399755265159	0.0	0.0	0.0	0.0	0.0	0.0	0.0	0.0	0.0	0.0	0.0	0.0	0.0	0.0	-0.091000826443984	0.1149719552969189	0.0	0.0	0.0	0.0	0.0	0.0	0.0	0.0	0.0	0.0	0.0	0.0	0.0	0.0	0.0	0.0	0.0	0.0	0.0	0.0	0.0	0.0
PG	0.0	0.0	0.0	0.0	0.0	0.0	0.1424412028119089	0.0	0.0	0.0	0.0	0.0	0.0	0.0	0.0	0.0	0.0	0.0	0.0	-0.1216519520393974	0.0	0.0	0.0	0.0	0.0	0.0	0.0	0.0	0.0	0.0	0.0	0.0	0.0	0.0	0.0	0.0	0.0	0.0	0.0	0.0700750304846126	0.0	0.0	0.0	0.0	0.0	0.1245272331971124	0.0	0.0	0.0
PLD	-0.1252992685779162	0.0	-0.1155645738388749	0.0	0.0	0.0	0.0	-0.0947822104944746	-0.186414735215553	0.0	-0.2140213206350945	-0.2261946865092038	0.0	0.0	0.0	0.0	0.0	0.0	0.0	0.0	-0.1756586325977374	0.0	-0.1235715909898825	0.0	-0.1218212409831923	0.0	0.0	-0.0926310119358042	0.0	0.0	0.0	0.0	0.0	0.0	-0.1177703768721219	-0.082690647687957	-0.1321909036926669	0.0	0.0	0.0	0.0	0.0	-0.124525838341452	0.0	-0.1241578672282861	0.0	0.0	0.0	-0.1083786618294304
PM	0.0	0.0	0.0	0.0	0.0	0.0	0.0	0.0	0.0	0.0	0.0	0.0	0.0	0.0	0.0	0.0	0.0	0.0	0.0426941697186345	0.0	0.0	0.0	0.0	0.0	0.0	0.0	0.0	0.0	0.0	0.0	0.0	0.0	-0.1109828750448903	-0.0729415912558119	0.0	0.0	0.0	0.0	0.0	0.0	0.0	0.0	0.0	0.0	0.0	0.0	0.0541535348171086	0.0	0.0
PYPL	0.0	0.0	0.0	0.0	0.0	0.0	0.0	0.0	0.0	0.0	0.0	0.0	0.0	0.0	0.0	0.0	0.0	0.0988484062758129	0.0	0.0	0.0	0.0	0.0	0.0	0.0	-0.0845403760914661	0.0	0.0	0.0	0.0	0.0	0.0	0.0	0.0785548195947339	0.0	0.0	0.0	0.0	0.0	0.0	0.0	0.0	0.0	0.0	0.0	0.0	0.0	0.0	0.0
QCOM	0.0	0.0	0.0	0.0	0.0	0.0	0.0	0.0	0.0	0.0	0.0	0.0	0.0	0.0	0.0	0.0	0.0	0.0	0.0	0.0	0.0	0.0	0.0	0.0	0.0	0.0	0.0	0.0	0.0509648359843035	0.0	0.0	0.0	-0.0457364172453545	0.0	0.0	0.0	0.0	-0.0781522638335039	0.0	0.0	0.0	0.0	0.0	0.0	0.0	0.0	0.0	0.0	0.0
SAP	0.0	0.0	0.0	0.0	0.0	0.0	0.0	0.0	0.0	0.0	0.0	0.0	0.0	0.0450567509102918	0.0	0.0	0.0	0.0	0.0	-0.0471621104448924	0.0	0.0	0.0	0.0	0.0	0.0	0.0	0.0	0.0	0.0	0.0	0.0	0.0	0.0	0.0	0.0	0.0	0.0	0.0	0.0419307480394601	-0.0570303448262862	0.0	0.0406615907827463	0.0	0.0	0.0	0.0	0.0	0.0
SBUX	0.0788390898373336	0.0	0.0	0.0	0.0	0.0	0.0	0.0	0.0	0.0	0.0	0.0	0.0	0.0	0.0	0.0	0.0	0.134856992437678	0.0	0.0	0.0	0.0	0.0	0.0	0.0	0.0	0.0	0.0	0.0	0.0	0.1295101888635928	0.0	0.0	0.0	0.0	0.0	0.0	0.0	0.0	0.0	0.0	0.0	0.0	0.0	0.0	0.0	0.0	0.0	0.0
SCHW	0.0	0.0	0.0	0.0	0.0	0.0	0.0811993279978342	0.0	0.0	0.0	0.0	0.0	0.0	0.0	0.0	0.0545793941796497	0.0	0.0	0.0342101819666388	0.0	0.0	0.0760953483358182	0.0	0.0	0.0	0.0	0.0	0.0	0.0	0.0	0.0	0.0	0.0	0.0	0.0	0.0	0.0582399584514078	0.0	0.0	0.0530331555454757	0.0599741632978447	0.0	0.0	0.0	0.0	0.0	0.0	0.0	0.0528881100086307
SHEL	0.0	0.0	0.0	0.0	0.0	0.0	0.0	0.0	0.0	0.0	0.0	0.0	0.0	0.0	0.0	0.0	0.0	0.0	0.0	0.0	0.0	0.0	0.0	0.0	0.0	0.0	0.0	0.0	0.0	0.0	0.0	0.0	0.0	0.0	0.0	0.1375617311106451	0.0	-0.1385336669475955	0.0	0.0	0.0	0.0	0.0	0.0	0.0	0.0	0.0	0.0	0.0
SHOP	0.0	0.0384388548680391	0.0356464001471901	0.0	0.0	0.0	0.0	0.0	0.0	0.0	0.0	0.0	0.0	0.0	0.0	0.0	0.0	0.0	0.0	0.0	0.0	0.0	0.0	0.0	0.0	0.0	0.0	0.0	0.0	0.0	0.0	0.0	0.0	0.0	0.0	0.0	0.0	0.0	0.0343018997730456	0.0	0.0	0.0	0.0	0.0	0.0	0.0	0.0	0.0	0.0
SLB	0.0	0.0	0.0504392616534714	0.0	0.0	0.0	0.0	0.0	0.0	0.0	0.0	0.0	0.0	0.0	0.0	0.0	0.0	0.0	0.0	0.0	0.0	0.0	0.0	0.0	0.0	0.0	0.0	0.0	0.0	0.0	0.0	0.0	0.0	0.0	0.0	0.0	0.0	0.0	0.0	0.0	0.0	-0.053553960958419	0.0	0.0	0.0	0.0642051389461154	0.0	0.0	0.0
SNY	0.0	0.0	0.0	0.0	0.0	0.0	0.0	0.0	0.0	0.0	0.0	0.0	0.0	0.0	0.0	0.0	0.0	0.0	0.0	0.0	0.0	0.0614113074262397	0.0	0.0	0.0652983214671964	0.0	0.0916862040278598	0.0617278750084886	0.0	0.0	0.0	0.0	0.0	0.0	0.0	0.0	0.0	0.0	0.0	0.0	0.0955503954867411	0.0	0.0516128515277156	0.0	0.0	0.0	0.0	0.0	0.0
SONY	-0.0643660696931078	0.0	0.0	-0.0500782922851537	0.0	0.0	0.0	0.0	0.0	0.0	-0.1362174815753106	0.0	0.0682082445558838	0.0	0.0	0.0	0.0	0.0	0.0	0.0	0.0	0.0	0.0	0.0	0.0	0.0	0.0	0.0	0.0	0.0	-0.0655439906466543	0.0	0.0	-0.0720009144996512	0.0	0.0	0.0	0.0	0.0	0.0	0.0	-0.0444364597878207	0.0	0.0	0.0	0.0	0.0	0.0	0.0
SO	0.0	0.0	0.0	0.0	0.0	0.0	0.0	0.0	0.0	0.0	0.0	0.0	0.0	0.0	0.0	0.0	0.0	0.0	0.0	-0.1218233104956026	-0.1571514087276259	0.0	0.0	0.0	0.0	0.0	0.0	0.0	0.0	0.0	0.0	0.0	0.0	0.0	0.0	0.0	0.0	0.0	0.1050552265101773	0.0	0.0	0.0	0.0	0.0	0.0	0.0	0.0	0.0970151370334069	0.0
SYK	0.0	0.0	0.0	0.0	0.0	0.0	0.0	0.0	0.0	0.0	0.0	0.230202221361554	0.0	-0.1220816231771379	0.0	0.0	0.0	0.0	0.0	0.0	0.1515860629903065	0.1019845018137838	0.0	0.0	0.0	0.0	0.1716589879979306	0.0	0.0	0.0	0.0	0.0	0.0	0.0	0.0	0.0	0.0	0.0	0.0834699181151938	0.070614030001549	0.1253721088555549	0.0	0.0	0.0	0.0	0.084617470697726	0.0	0.0	0.1219237368846763
TD	0.0	0.0	0.0	0.0	0.0	0.0	0.0	0.0	0.0	0.0	0.0	0.0	0.0	0.0	0.0	0.0	0.0	0.0	0.0	0.0	0.0	0.0	0.0	0.0	0.0	0.0	-0.1588057996570333	0.0	0.0	0.0	0.0	0.0	0.0	0.0	0.0	0.0	0.0	0.0	0.0	0.0	0.0	0.0	0.0	0.0	0.0	0.0	0.0	0.0	0.0
TJX	0.0	-0.0825873207012752	0.0	-0.072540700046386	0.0	0.0	0.0	-0.0608656431631708	0.0	0.0	0.0	0.0	0.0	0.0	0.0	0.0	0.0	0.0	0.0	0.0	0.0	0.0	0.0	0.0	0.0	0.0	0.0	0.0	0.0693274903031084	0.0	0.0	0.0	0.0	0.0	0.0	0.0	0.0	-0.1064966235537242	0.0	0.0	0.0	0.0477600096083736	0.0	-0.0718221769121677	0.0	0.0	0.0	0.0	0.0
TMO	0.0	-0.0951915896787991	0.0	0.0	0.0	0.0	-0.1058800563713305	0.0	0.0	0.0	0.0	0.0	0.0	0.0	0.0	0.0	0.0	0.0	0.0	0.0	0.0	-0.0959301915099726	0.0	0.0	0.0	0.0	0.0	0.0	0.0	0.0	0.0	0.0	0.0	0.0	0.0	0.0	0.0	0.0	0.0	0.0	0.0	0.0	0.0	-0.0800348213834357	0.0	-0.0727837220560908	0.0	0.0	-0.0983006627155113
TMUS	0.0	0.0	0.0	0.0	0.0	0.0	0.0	0.0	-0.093583420193545	-0.1186635630624547	0.0	0.0	-0.0735692278016882	0.0	0.0	0.0	0.0	0.0	0.0	0.0	0.0	0.0	0.0	0.0	0.0	0.0	0.0	0.0	0.0	0.0	0.0	-0.0759848651079777	0.0	0.0	0.0	0.0	0.0	-0.0916534698459277	0.0	0.0	0.0	0.0	0.0	0.0	0.0	0.0	0.0	0.0	0.0
TM	0.0	0.0	0.0	0.0	0.0	0.0	0.0	0.0944478827652257	0.0	0.0	0.1538041864605593	0.0	0.0	0.0	0.0	0.0	0.0	0.0	0.0	0.0	0.0	0.0	0.0	0.0	0.0	0.0	0.0	0.0	0.0	0.0	0.0	0.0	0.0	0.1244562421888214	0.0	0.0	0.0	0.0	0.0	0.0	0.0	0.0729545971710522	0.0	0.0	0.0	0.0	0.0	0.0954674834200563	0.0
TSLA	0.0	0.0	0.0	0.0	0.0	0.0	0.0	0.0	0.0	0.0	0.0	0.0	0.0	0.0	0.0	0.0	0.0	0.043746392711321	0.0	0.0	0.0	0.038397997168544	0.0	0.0	0.0	0.0	0.0730934727242681	0.0314587659897359	0.0	0.0	0.0	0.0	0.0	0.0358430256503174	0.0	0.0	0.0	0.0	0.0	0.0	0.041186683167904	0.0	0.0	0.0	0.0	0.0	0.0	0.0	0.043224273751913
TSM	0.0	-0.1668235740077787	0.0	0.0	0.0	0.0	0.0	0.0	0.0	0.0	0.0	0.0	0.0	0.0	-0.0772196967234693	0.0	0.0	0.0	-0.0723071906710001	0.0	0.0	0.0	0.0	0.0	0.0	0.0	0.0	0.0	0.0	0.0	0.0	0.0	0.0	0.0	0.0	0.0	0.0	0.0	0.0	0.0	0.0	-0.0648198890661595	0.0	0.0	0.0	0.0	0.0	0.0	0.0
TTE	0.0	0.0	0.0	0.0	0.0	0.0	0.0	0.0	0.0	0.0	0.0	0.0	0.0	0.0	0.0	0.0	0.0	0.0	0.0	0.0	0.0	0.0	0.0	0.0	0.0	-0.0919287955972964	0.0	0.0	-0.149742176178088	0.0	-0.0857724234186813	0.0	0.0	0.0	0.0	-0.0601371899395135	0.0	0.0	0.0	0.0	0.0	0.0	0.0	0.0	0.0	0.0	0.0	0.0	0.0
TXN	-0.1273976973300997	-0.110981804623249	-0.0778953470907531	0.0	0.0	0.0	-0.1095347118106371	0.0	0.0	-0.1339699745283494	-0.1390799506430469	0.0	0.0	0.0	0.0	-0.1282207247705001	0.0	0.0	0.0	0.0	-0.153394283501371	0.0	0.0	0.0	0.0	0.0	0.0	0.0	0.0	-0.0707829390093796	-0.0916099232585314	0.0	0.0	0.0	0.0	0.0	0.0	0.0	0.0	0.0	0.0	0.0	-0.0678371752361203	0.0	0.0	-0.0998885532768484	0.0	0.0	0.0
T	0.0	0.0	-0.0832412893051966	0.0	0.0	0.0	0.0	0.0	0.0	0.0	0.1138961670819778	0.0	0.0897099191784778	0.0	0.0	0.0	0.0	0.0	0.0	0.0	0.0	0.0	0.0	0.0	0.0	0.0	0.0	0.0	0.0	0.0	0.0	0.0	0.0	0.0	0.0	0.0	0.0	0.0	0.0	0.0	0.0	0.0	0.0	0.0	0.0	0.0	0.0	0.0	0.0
UL	0.0	0.0	0.0	0.0	0.0	-0.0795112119435214	0.0	0.0	-0.1134316547060219	0.0	0.0	0.0	0.0	-0.0774700884720928	0.0	0.0	0.0	0.0	0.0	0.0	0.0	0.0	0.0	0.0	0.0	-0.0770030426962501	0.0	0.0	0.0	0.0	0.0	0.0	0.0	0.0	0.0	-0.0448968364102394	0.0	0.0	0.0	0.0	0.0	-0.0613088720467903	0.0	-0.0987054486114584	-0.0910673597932998	0.0	0.0	0.0	0.0
UNH	0.0	0.0	0.0	0.0	0.0	0.0	0.0	0.0	0.0	0.0	0.0	0.0	0.0	0.0	0.0	0.0	0.0	0.0	0.0	0.0	0.0	0.0	0.0	0.0	0.0	0.0	0.0	0.0892334764108377	0.0	0.0	0.0	0.0	0.0	0.0	0.0	0.0	0.0	0.0	0.0	0.0	0.1438752060666242	0.0	0.0	0.0	0.0	0.0	0.0	0.0	0.0
UNP	0.0	0.0	0.0	-0.0906792887635542	0.0	0.0	0.0	0.0	0.0	0.0	0.0	0.0	0.0	0.0	0.0	0.0	0.0	0.0	0.0	0.0	0.0	0.0	0.0	-0.0950640849789094	0.0	0.0	0.0	0.0	-0.0800266527591909	0.0	-0.0883620173028007	0.0	0.0	0.0	0.0	0.0	0.0	0.0	0.0	0.0	0.1168390985361959	0.0	0.058245319945141	0.0	0.0	0.0	0.0	0.0	0.0
UPS	0.0	0.0	0.0	0.0	0.0	0.0	0.0812955999960921	0.0	0.0	0.1159815274745916	0.0	0.1842995568968935	0.0	0.0	0.0	0.0784287946844348	0.0	0.0	0.0	0.0	0.0895227629262733	0.0639937959218489	0.0	0.0	0.0	0.0736902427171567	0.1370431778585938	0.0	0.0660237658076343	0.0	0.0	0.0	0.0	0.09304988026296	0.0682203340858204	0.0479330761023866	0.0824556908210059	0.0	0.0598789750345174	0.0	0.1051686125759043	0.0530005285074836	0.0	0.0	0.0	0.1153532374304316	0.0	0.0	0.065546926555299
VRTX	0.0	0.069368103811836	0.0	0.0	0.0	0.0	0.0	0.0	0.0	0.0	0.1166078470205879	0.0	0.0	0.0	0.0	0.0	0.0797090321960218	0.0946773198519174	0.0	0.0690495383584041	0.1287791484731354	0.0	0.0	0.0	0.0	0.0	0.1078332682555928	0.0	0.0	0.0	0.0	0.0	0.0	0.0	0.0	0.0	0.0	0.0	0.0	0.0	0.0	0.0	0.0	0.0	0.0	0.0618936694442988	0.0	0.0	0.0
VZ	0.0	0.0	0.0	0.0	0.0	-0.1264719158808102	0.0	0.0	0.0	0.0	-0.1876695554603192	0.0	0.0	0.0	0.0	-0.1055263660273685	0.0	0.0	0.0	0.0	0.0	0.0	0.0	0.0	0.0	0.0	0.0	0.0	0.0	0.0	0.0	0.0	0.0	0.0	0.0	0.0	0.1075316690010915	0.0	0.0	0.0	0.0	0.0	0.0	0.0	0.0	0.0	0.0	0.0	0.0
V	0.0	0.0	0.0	0.0	0.0	0.0	0.0	0.0	0.0	0.0	0.0	0.0	0.0	0.0	0.0	0.0	-0.3617036932130326	0.0	0.0	0.0	0.0	0.0	0.0	0.0	0.0	0.0	-0.2725204476680778	0.0	-0.2405403626078706	0.0	0.0	0.0	0.2030098268925521	0.0	0.0	0.0	0.0	0.0	0.0	0.0	0.0	0.0	0.0	0.0	0.0	0.0	0.0	0.0	0.0
WFC	-0.192477845432398	0.0	-0.1147294060496788	0.0	-0.1255106425898478	-0.1632795533596949	-0.133150639933931	-0.0719000619360152	0.0	-0.2405828770233561	-0.1689803034754807	-0.3184690956900854	0.0	0.0	0.0	-0.1696918923972918	0.0	-0.1367408391682591	0.0	0.0	-0.165993604533802	0.0	0.0	-0.0733476425588885	0.0	-0.1344400304849142	0.0	0.0	-0.129693961525504	0.0	-0.1179709070174925	-0.1502024224960415	0.0	0.0	0.0	0.0	0.0	0.0	-0.1111004135662755	0.0	0.0	0.0	0.0	-0.1150912657040003	0.0	0.0	0.0	0.0	0.0
WMT	0.0	0.1514891006681527	0.0	0.0	0.0	0.0	0.0	0.0	0.0	0.0	0.0	0.0	0.0	0.0	0.0	0.0	0.0	0.0	0.0	0.0	0.0	0.0	0.0	0.0	0.0	0.0	0.0	0.0	0.0	0.0	0.0	0.0	0.0	0.0	0.0	0.0	0.0	0.0	0.0	0.0	0.0	0.0	0.0	0.0	0.0	0.0	0.0	0.0	0.0
XOM	0.0	0.0	0.0	0.0	0.0	0.0	0.0	0.0	0.0	0.0	0.0	0.0	0.0	0.0	0.0	0.0	0.0	0.0	0.0	0.0	0.0	0.0	0.0	0.0	0.0	0.0	0.0	0.0	0.0	0.0	-0.1913611426856284	0.0	0.0	0.0	0.0	0.0	0.0	0.0	0.0	0.0	0.0	0.0	0.0	0.0	0.0	0.0	0.0	0.0	0.0
ZTS	-0.0773509187329146	0.0	0.0	0.0	-0.0532176673221344	0.0	0.0	0.0	0.0	-0.0937717248129816	0.0	0.0	0.0	0.0	0.0	0.0	-0.1020679996444279	0.0	-0.0501739316564661	0.0	0.0	0.0	-0.0814182656719597	-0.083831710653562	-0.0756333253156627	0.0	0.0	-0.0921229880490867	0.0	0.0	0.0	0.0	0.0	0.0	0.0	0.0	-0.0748315823492318	0.0	0.0	0.0	-0.0959017824818267	-0.0553594189328506	0.0	0.0	-0.0959307979072807	0.0	0.0	-0.0639994095443193	0.0
ADA	0.0	0.0	0.0	0.0	0.0	0.0	0.0	0.0	0.0	0.0	0.0	0.0332844327532321	0.0	0.0	0.0	0.0	0.0	0.0	0.0	0.0	0.0	0.0	0.0	0.0155334431594609	0.0	0.0	0.0	0.0	0.0	0.0	0.0	-0.0277312690055879	0.0	0.0336135670084627	0.0	0.0	0.0	0.0	0.0	0.0	0.0	0.0	0.0	0.0	0.0	0.0	0.0	0.0	0.0
BAT	0.0144943653997393	0.0	0.0	0.0	0.0	0.0	0.0	0.0	0.0	0.0142246597063203	0.0	0.0	0.0	0.0	0.0	0.0	0.0	0.0	0.0	0.0	0.0	0.011627380834989	0.0	0.0	0.0	0.0	0.0195868202231716	0.0122179052885523	0.0	0.0	0.0	0.0	0.0	0.0111566132733657	0.0	0.0	0.0	0.0	0.0	0.0	0.0	0.0	0.0	0.0	0.0	0.0	0.0	0.0	0.0138980215826154
BCH	0.0	0.0	0.0	0.0	0.0	0.0	0.0	0.0	0.0	0.0	0.0	0.0	0.0	0.0	0.0	0.0	0.0	0.0	0.0	0.019398489675401	0.0	0.0	0.0	0.0	0.0	0.0	0.0	0.0	0.0	0.0	0.0	0.0	0.0	0.0	0.0	0.0	0.0	0.0	0.0	0.0	0.0	0.0	0.0	-0.0236433387424986	0.0	0.0	0.0247543072380107	0.0	0.0
BNT	0.0	0.0	-0.0188865104240732	0.0176642391257205	0.0	0.0	0.0	0.0	0.0	0.0	0.0	0.0	0.0224762918229229	0.0174236489086893	0.0	0.0	0.0	0.0	0.0	0.0230402302766948	0.0	0.0	0.0	0.019817429493276	0.0	0.0	0.0	0.0	0.0	0.0	0.0	0.0250409100819076	0.0	0.0	0.0	0.0	0.0	0.0	0.0	0.0157049198722737	0.0	0.0	0.0	0.0	0.0	0.0	0.0	0.0	0.0
BSV	0.0	0.0	0.0	0.0	0.0	0.0	0.0	0.0	0.0	0.0	0.0	0.0	0.0	0.0	0.0	0.0	0.0	0.0	0.0	0.0	0.0	0.0	0.0	0.0	0.0	0.0	0.0	0.0	0.0117015468309264	0.0	0.0	0.0	0.0	0.0	0.0	0.0	0.0	0.0	0.0	0.0	0.0	0.0	0.0	0.0	0.0161773979578179	0.0	0.0	0.0	0.0
BTC	-0.0387819239880364	0.0	-0.0179854897888959	-0.0197329516772604	0.0	-0.0203738847990598	0.0	0.0	0.0	0.0	0.0	0.0	0.0	0.0	-0.024823408151416	0.0	0.0	0.0	0.0	-0.0191663713164251	-0.031195029411939	-0.0201682933004761	0.0	0.0	0.0	0.0	0.0	0.0	0.0	0.0	0.0	0.0	-0.0231142505451933	0.0	-0.0286772356509003	0.0	-0.0216465303110266	0.0	0.0	-0.0190911351990828	0.0	-0.0181812309160677	0.0	-0.0283178366266896	-0.0289614120578345	0.0	-0.0255611942705722	0.0	0.0
DAI	0.0	0.0	0.0	0.0	0.0	0.0	0.0	0.0	0.0	0.0	0.0	0.0	0.0	0.0	0.0	0.0	0.0	0.0	0.0	0.0	0.0	0.0	0.0	-0.0404369147251577	0.0	0.0	0.0	0.0	0.0	0.0	0.0	0.0	0.0	0.0	0.0	0.0	0.0	0.0	0.0	0.0	-0.0603940532221033	0.0	0.0	0.0	0.0	0.0	0.0	0.0	0.0
DASH	0.0	0.0	0.0225766408374143	0.0	0.0	0.0	0.0	0.0	0.0	0.0	0.0	0.0	0.0	0.0	0.0	0.0	0.0471493496854881	0.0	0.0	0.0	0.0	0.0	0.0	0.0	0.0	0.0	0.0	0.0	0.0	0.0	0.0	0.0	0.0	0.0	0.0	0.0	0.0	0.0	0.0	0.0	0.0	0.0	0.0	0.0	0.0	0.0	0.0	0.0	0.0258761732576108
DOGE	0.0	0.0	0.0	-0.0043899502783564	0.0	0.0	0.0	0.0	0.0	-0.0051986291864406	0.0	0.0	0.0	0.0	0.0	0.0	0.0	0.0	0.0	0.0	0.0	0.0	0.0	0.0	0.0	0.0	0.0	0.0	0.0	0.0	0.0	0.0	0.0	0.0	-0.0049577848453142	-0.002197601752549	0.0	-0.0063231618132702	0.0	0.0	0.0	-0.0029391761392351	-0.0026626584167127	0.0	0.0	0.0	-0.0036354220438896	0.0	0.0
EOS	0.0	0.0	0.0	0.0	0.0	0.0	0.0	0.0	0.0	0.0	0.0	0.0	0.0	0.0	0.0	0.0	0.0	0.0	0.0	0.0	0.0	0.0200165182240536	0.0	0.0	0.0	0.0	0.0	0.0	0.0	0.0	0.0	0.0	0.0177477864308469	0.0	0.0	0.0	0.0	0.0	0.0	0.0	0.0	0.0	0.0	0.0	0.0	0.0	0.0	-0.0144957951692826	0.023808332910171
ETC	0.0	-0.0187289697805382	0.0	0.0	0.0	0.0	0.013792466441822	0.0	0.0	0.01885165046524	0.0	0.0	0.0	0.0	0.0	0.0	0.0	0.0	0.0	0.0	0.0	0.0	0.0	0.0	0.0	0.0	0.0	0.0	0.0	0.0	0.0	0.0	0.0	0.0	0.0174260971587256	0.0	0.0	0.0136695310088959	0.0	0.0	0.0	0.0	0.0	0.0	0.0	0.0	0.0	0.0	0.0
ETH	0.0	0.0	0.0	0.0	0.0	0.0	0.0	0.0	0.0	0.0	0.0	0.0	0.0	0.0	0.0	0.0	-0.0246322850330888	0.0	0.0	0.0	0.0	0.0	0.0	0.0	0.0	0.0	0.0	0.0	0.0	0.0	0.0	0.0	0.0	0.0	0.0	0.0	0.0	0.0	0.0	0.0	0.0	0.0	0.0	0.0	0.0	0.0	0.0	0.0	0.0
LTC	0.0	0.0	0.0	0.0	0.0	0.0	0.0	0.0	0.0	0.0	0.0	0.0	0.0	0.0	0.0	0.0	0.0	0.0	0.0	0.0	0.0	0.0	0.0	0.0	0.0	0.0	0.0	0.0	0.0	0.0	0.0	0.0	0.0	0.0	0.0	0.0	0.0	0.0	0.0	0.0	0.0	0.0	-0.0155088517898518	0.0	0.0	0.0	0.0	0.0	0.0
NEO	0.0	0.0	0.0	0.0	0.0	0.0	0.0	0.0	0.0	0.0	0.0	0.0	0.0	0.0124491915823683	0.0151177720820723	0.0	0.0	0.0	0.0	0.0	0.0	0.0	0.0	0.0	0.0	0.0	0.0	0.0	0.0	0.0	0.0	0.0	0.0	0.0	0.0	0.0	0.0	0.0	0.0	0.0	0.0	0.0	0.0	0.0	0.0	0.0	-0.0155585062205658	0.0	0.0
OMG	0.0	0.0	0.0	-0.0198956854888863	0.0	-0.0181358674287112	0.0	0.0	0.0	0.0	0.0	0.0	0.0	0.0	0.0	0.0	0.0	0.0	0.0	0.0	0.0	0.0	-0.0264244821904706	-0.0226859004166768	0.0	0.0	0.0	0.0	0.0	0.0	-0.016355427459572	0.0	0.0	0.0	0.0	0.0	0.0	0.0	0.0	0.0	0.0	0.0	0.0	0.0	0.0	0.0	0.0170098930299794	0.0	0.0
QTUM	0.0	0.0	0.0	0.0	0.0	0.0	0.0	0.0	0.0274613088259684	0.0	0.0	0.0	0.0	-0.013668759989728	0.0	0.0	0.0	-0.0299837020736341	0.0	0.0	0.0	0.0	0.0	0.0	0.0	0.0	0.0	0.0	0.0	0.0	0.0	-0.019553758952904	0.0	0.0	0.0	-0.0215314857689754	0.0	0.0228673249891239	0.0	0.0	0.0	0.0	0.0	0.0	0.0	0.0	0.0	0.0	0.0
REP	0.0121904743277153	0.0	0.0097082637228482	0.0	0.0122568880342951	0.014222539850155	0.0	0.0	0.0190816862919425	0.0268835767143067	0.0220763692299607	0.0	0.0106925004452749	0.0	0.010996816218758	0.016791667906048	0.0	0.0223117828248794	0.0	0.0	0.0230823853215955	0.0128058239148526	0.0154105340473446	0.0	0.0147162156774195	0.0110584953366182	0.0265691062058955	0.0	0.0	0.0	0.0	0.0	0.0	0.0223352856264898	0.0171454604838754	0.0	0.0154760182657737	0.0	0.0	0.0146971731075225	0.0128698764957107	0.0	0.0095428372418776	0.0	0.0	0.0148219094357195	0.0	0.0	0.0124752181823556
TRX	0.0	0.0	0.0	0.0	0.0	0.0	0.0	0.0	0.0	0.0	0.0	0.0	0.0	0.0	0.0	0.0	0.0	0.0	0.0	0.0	0.0	0.0	0.0	0.0	0.0	0.0	0.0	0.0	0.0	0.0	0.0	0.0	0.0	0.0	0.0	0.0	0.0	0.0	0.0	0.0	0.0	0.0	0.0	0.0	0.0	0.0	0.0	0.0	0.0
USDT	0.0	-0.3827174908597015	0.0	0.0	-0.152356127787228	-0.1739756945253948	-0.25062473479439	-0.1673163991746482	0.0	0.0	-0.3229033942387276	0.0	0.0	0.0	0.0	-0.2192493215724692	-0.2333740028980618	0.0	-0.1898980651422181	0.0	0.0	-0.1956407690212493	0.0	0.0	0.0	0.0	0.0	0.0	0.0	0.0	0.0	0.0	0.0	0.0	0.0	0.0	0.0	0.0	0.0	-0.1178310564535705	0.0	0.0	0.0	0.0	0.0	0.0	0.0	0.0	-0.1989122061517443
UST	0.0	0.0	0.0	0.0	0.0	0.0	0.0	0.1886331415270591	0.0	0.0	0.3112471101206353	0.0	0.0	0.0	0.0	0.0	0.0	0.0	0.0	0.1978295592585962	0.0	0.0	0.2208072585163965	0.0	0.0	0.0	0.0	0.0	0.163681176165276	0.0	0.0	0.0	0.0	0.0	0.0	0.0	0.0	0.0	0.0	0.0	0.0	0.0	0.1474425152820768	0.0	0.0	0.0	0.0	0.0	0.0
XLM	0.0	0.0	0.0	0.0	0.0	0.0	0.0	0.0	0.0	0.0	0.0	0.0	0.0158841663593154	0.0	0.0	0.0	0.0	0.0	0.0	0.0	-0.0209616889791601	0.0	0.0	0.0	0.0	0.0	0.0	0.0	0.0	0.0	0.0	0.0	0.0	0.0	-0.0176426259562557	0.0	0.0	0.0	0.0	0.0	0.0	0.0	0.0	0.0	0.0	0.0	0.0	0.0	0.0
XMR	0.0	0.0	0.0	0.0	0.0	0.0	0.0	0.0	0.0	0.0	0.0	0.0	-0.0254890135145759	0.0	0.0	0.0	0.0	0.0	0.0	0.0	0.0	0.0	0.0	-0.0162547233820992	0.0	0.0	0.0	0.0	0.0	0.0	0.0	-0.0224919338515449	-0.0205894927920732	0.0	0.0	-0.0119717944278635	0.0	0.0	0.0	0.0	0.0	0.0	0.0	0.0	0.0	0.0	0.0	0.0	0.0
XRP	0.0	0.0	0.0	0.0140780928423911	0.0	0.0	0.0	0.0	0.0	0.0	0.0	0.0	0.0	0.0	0.0	0.0	-0.0265618842003156	0.0	0.0	0.0	0.0	0.0	0.0	0.0	0.0	0.0	0.0	0.0	0.0	0.0	0.0	0.0275399464061475	0.0	0.0	0.0	0.0	0.0	0.0	0.017577632706815	0.0	0.0	0.0168692891768067	0.0	0.0174183658726273	0.0	0.0	0.0	0.017208237400791	0.0
XTZ	0.0	0.0	0.0	0.0	0.0	0.0	0.0	0.0	0.0	0.0	0.0	-0.011569620611943	0.0	0.0	0.0	0.0	0.0	0.0	0.0	0.0	0.0	0.0	0.0	0.0	0.0	0.0	0.0	0.0	0.0	0.0	0.0	0.0	0.0	0.0	-0.0064194282844099	0.0	0.0	0.0	0.0	0.0	0.0	0.0	0.0	0.0	0.0	0.0	0.0	0.0	0.0
XVG	0.0	0.0	0.0	0.0	0.0	0.0	0.0	0.0	0.0	0.0	0.0	0.0	0.0	0.0	0.0	0.0	0.0	0.0	0.0	0.0	0.0	0.0	0.0	0.0	0.0	0.0	0.0	0.0	0.0	0.0	0.0	0.0	0.0	0.0	0.0	0.0	0.0	0.0	0.0	0.0	0.0	0.0	0.0	0.0	0.0	0.0	0.0	-0.0037858138365249	0.0
ZEC	0.0	0.0	0.0	0.0	0.0	0.0	0.0	0.0	0.0	0.0	0.0	0.0	0.0	0.0	0.0	0.0	0.0	0.0	0.0	0.0	-0.0265345963281733	-0.0203976659433577	0.0	0.0	0.0	0.0	0.0	0.0	0.0	0.0	0.0	0.0	0.0	0.0	-0.0234374484218976	0.0	0.0	0.0	0.0	0.0	0.0	0.0	0.0	0.0	0.0	0.0	0.0	0.0	-0.0219550754770906
ZRX	0.0	0.0	0.0	0.0	0.0	0.0	0.0	0.0	0.0	0.0209659461975394	0.0	0.0	0.0	0.0	0.0	0.0	0.0	0.0	0.0	0.0	0.0	0.0	0.0	0.0	0.0	0.0	0.0	0.0	0.0	0.0	0.0	0.0	0.0	0.0	0.0	0.0	0.0	0.0	0.0	0.0	0.0	0.0	0.0	0.0	0.0	0.0	0.0	0.0	0.0
CIBR	0.0	0.0	0.1046847199599546	0.0	0.0	0.0	0.0	0.0	0.0	0.1563802255692634	0.0	0.2646974447917176	0.0	0.0	0.0	0.0	0.0	0.0	0.0	0.0	0.0	0.0	0.0	-0.1296391878969083	0.1276942406931741	0.1219300057807445	0.0	0.0	0.0	0.0	-0.143893571509969	0.0	0.0	0.0	0.0	0.0	0.1619608639185147	0.0	0.0	0.0	0.0	0.0	0.0	0.0	0.0	0.0	0.0	0.1177124446652552	0.0
DIA	-1.0037116052010613	0.0	0.0	-1.09659598853791	0.0	0.0	0.0	-0.8515161671890089	0.0	-1.609247759261244	0.0	0.0	-0.8742627603899747	0.0	0.0	0.0	0.0	0.0	0.0	0.0	-1.7905923364183824	0.0	0.0	0.0	-0.7952157291487203	0.0	0.0	-0.9758076841063404	0.0	0.0	0.0	0.0	0.0	0.0	0.0	0.0	0.0	0.0	0.0	0.0	0.0	0.0	0.0	0.0	0.0	0.0	0.0	0.0	0.0
DJD	0.0	-0.2381163874365246	0.0	0.0	-0.1276219252638959	0.0	0.0	-0.1198709455206812	0.0	0.0	0.0	0.0	0.0	0.0	0.0	0.0	0.0	0.0	0.0	0.0	0.0	-0.1327665807008745	0.0	-0.2422700555322882	0.0	-0.1539284856568622	0.0	0.0	-0.1241575708255159	0.0	-0.1956446814859087	0.0	0.0	0.0	0.0	-0.0791634951798458	-0.1527169369268502	0.0	-0.1461907558261085	0.0	0.0	-0.0992269913411454	0.0	0.0	0.0	0.0	0.0	0.0	-0.1344903863350557
DJP	0.0	0.0	0.1015845349077889	0.099600091227571	0.0	0.0	0.138270967709465	0.0	0.0	0.0	0.0	0.0	0.0	0.0	0.0946404479125369	0.0	0.2045823771268444	0.0	0.0	0.0	0.0	0.0	0.1162166236421686	0.0	0.1189646026023427	0.0	0.0	0.0	0.0	0.0987826611362692	0.0	0.0	0.0	0.0	0.1429450171075286	0.0	0.0	0.0	0.0	0.0	0.0	0.0	0.0	0.0	0.0	0.1099297188418892	0.0	0.0	0.0
DVY	0.0	0.0	0.0	0.0	0.0	0.0	-0.6350432505578448	0.0	0.0	0.0	0.0	-1.1427325398364216	0.0	0.0	0.0	0.0	0.0	0.0	0.0	0.0	0.0	0.0	0.0	0.0	0.0	0.0	0.0	-0.3899747403537309	0.0	0.0	0.0	0.0	0.0	-0.4639194569850561	0.0	-0.3754116583956082	0.0	-0.5485159553438145	0.0	0.0	0.0	-0.4125016674812188	-0.4304246032985791	-0.5823716760145036	0.0	0.0	-0.4372347040456399	-0.3457497467175597	0.0
FDLO	0.0	0.0	0.0	0.0	0.0	0.0	0.0	0.0	0.0	0.0	0.0	0.0	0.0	0.0	0.0	0.0	0.0	0.0	0.0	0.0	0.0	0.0	0.0	0.0	0.0	0.2353013493675255	0.0	0.0	0.0	0.0	0.0	0.0	0.0	0.0	0.0	0.0	0.0	0.0	0.0	0.0	0.0	0.0	0.0	0.0	0.0	0.0	0.0	0.0	0.0
FDN	0.0	0.0	0.0	0.0	0.0	0.0	0.0	0.0	0.0	0.0	0.0	0.0	0.0	-0.2393290145231934	0.0	0.0	0.0	0.0	0.0	0.0	0.0	0.0	0.0	0.0	0.0	0.0	0.337549142920618	0.0	0.0	0.0	0.0	0.0	0.0	0.0	0.0	0.0	0.0	0.0	0.0	0.0	0.0	0.0	0.0	0.0	0.0	0.0	0.0	0.0	0.0
FNGU	0.0	0.0	0.0	0.0	0.0	0.0	0.0	0.0	0.0	0.0	0.0	0.0	0.0	0.0	0.0	0.0	0.0	0.0	0.0	0.0	0.0	0.0	0.0	0.0483885163301916	0.0	0.0	0.0	0.0	0.0	0.0	0.0	0.0	0.0	0.0	0.0	0.0	0.0	0.0	0.0	0.0	0.0	0.0	0.0	0.0	0.0	0.0	0.0	0.0	0.0
FTXO	0.0	0.0	0.0	0.0	0.0	0.0	0.0	0.0	0.0	0.0	0.0	0.0	0.0	0.0	0.0	0.0	0.0	0.0	0.0	0.0	0.0	0.0	0.0	0.0	0.0	0.0	0.0	0.0	0.0	0.0	0.0	0.0	0.0	0.0	0.0	0.0	0.0	0.0	0.0	0.0	0.0	0.0	0.0	0.0	0.0	0.0	0.0	0.0	0.0
IBB	0.0	0.0	0.0	0.0	0.0	0.0	0.0	0.0	0.0	0.0	0.0	0.0	-0.2191129944044167	0.0	0.0	0.0	0.0	0.0	0.0	0.0	0.0	0.2015840587029344	0.0	0.0	0.0	0.0	0.0	0.0	0.1855322724771727	0.0	0.0	0.0	0.0	0.0	0.0	0.0	0.2067504867245942	0.0	0.0	0.0	0.0	0.0	0.1698469577710223	0.0	0.0	0.0	0.0	0.0	0.1726789607519776
IDU	0.0	0.0	0.0	0.0	0.0	0.0	0.0	0.0	0.0	0.0	0.0	0.0	0.0	0.0	0.0	0.0	0.0	0.0	0.0	0.0	0.0	0.0	0.0	0.0	0.0	0.0	0.0	0.0	0.0	0.0	0.0	0.0	0.0	0.0	0.0	0.0	0.0	0.0	0.0	0.0	0.0	0.0	0.0	0.0	0.0	0.0	-0.2470798431174885	0.0	0.0
IEO	-0.1496425081009196	0.0	0.0	0.0	0.0	0.0	0.0	0.0	0.0	0.0	0.0	0.0	0.0	0.1042795742045317	0.0	0.0	0.0	0.0	0.0	0.0	-0.1783496103494186	0.0	0.0	0.0	0.0	0.0	0.0	0.0	0.0	0.0	0.0	0.0	0.0	0.0	0.0	0.0	0.0	0.0	0.0	0.0	0.0	0.0	0.0	-0.1430024229451036	0.0	0.0	0.0	0.0	0.0
IJH	0.0	0.0	0.0	0.0	0.0	0.0	0.0	0.0	0.0	0.0	0.0	0.0	0.0	0.0	0.0	0.0	0.0	0.0	0.0	-0.4946262408098898	0.0	0.5222620234701434	0.0	-0.4160235428110264	0.4909064920636228	0.0	0.0	0.0	0.0	0.0	-0.5515118705342604	0.0	0.0	0.0	0.0	0.3940599232450745	0.0	0.0	0.5324360763505671	0.0	0.0	0.0	0.4313835678525217	0.0	0.0	0.0	0.0	0.0	0.0
IJJ	0.0	0.0	0.0	0.0	0.0	0.0	0.3665993098493826	0.0	0.0	0.0	0.499545234110525	0.0	0.0	0.0	0.0	0.0	0.4012918430687118	0.4233726908623492	0.0	0.0	0.0	0.0	0.0	0.0	0.0	0.0	0.0	0.0	0.0	0.0	0.0	-0.357236921645001	0.0	0.0	0.0	0.0	0.0	0.0	0.0	0.0	0.0	0.0	0.0	0.0	0.0	0.0	0.0	0.0	0.0
IJK	0.0	0.0	0.0	0.0	-0.242862685936829	0.0	-0.3370597455829539	0.0	0.0	0.0	-0.4865038726986214	0.0	0.0	0.0	-0.333467517275246	0.0	0.0	0.0	0.0	0.0	0.0	-0.2935670821463581	0.0	0.0	0.0	0.0	0.0	0.0	0.0	0.0	0.0	0.0	0.0	0.0	-0.4389782559427851	0.0	-0.2895606907129726	0.0	-0.3228955156190214	-0.192038019505619	0.0	-0.2535972394712172	-0.2906522905335758	0.0	-0.4615025626806466	0.0	0.0	0.0	-0.3532855245237832
IJR	0.0	0.0	0.0	0.0	0.0	0.0	0.0	0.0	0.0	0.0	0.0	0.0	0.0	0.0	-0.5679110946441515	0.0	0.0	0.0	0.0	0.0	-0.9751930561882832	0.0	0.0	0.0	0.0	0.0	0.0	0.0	0.0	0.0	0.0	0.0	-0.6176429146370105	0.0	0.0	0.0	0.0	0.0	0.0	0.0	0.0	0.0	0.0	0.0	-0.6797135712643491	0.0	0.0	0.0	0.0
IJS	0.0	0.4108235996284327	0.0	0.0	0.0	0.0	0.0	0.0	0.0	0.0	0.0	0.0	0.0	0.0	0.3113200422617263	0.0	0.0	0.0	0.0	0.0	0.0	0.0	0.0	0.0	0.0	0.0	0.5334971818771129	0.0	0.0	0.0	0.0	0.0	0.0	0.0	0.0	0.0	0.0	0.0	0.0	0.0	0.0	0.0	0.0	0.0	0.0	0.0	0.0	0.0	0.0
IJT	0.0	0.0	0.0	0.0	0.0	0.0	0.0	0.0	0.0	0.0	0.0	0.0	0.0	0.0	0.0	0.0	0.0	0.0	0.0	0.0	0.0	0.0	0.0	0.0	0.0	0.0	0.0	0.0	0.0	0.0	0.0	0.0	0.0	0.0	0.0	0.0	0.0	0.0	0.0	0.0	0.0	0.0	0.0	0.0	0.0	0.0	0.0	0.0	0.0
ITB	0.0	0.0	0.0	0.0	0.0	0.0	0.0	0.0	0.0	0.0	0.0	0.0	0.0	0.0	0.0	0.0	0.0	0.0	0.0	0.0	0.0	0.0	0.0	0.0	0.0	0.0	0.0	0.0	0.0	0.0	0.0	-0.1208533886301437	0.0	0.0	0.0	0.0	0.0	0.0	0.0	0.0	0.0	0.0	0.0	0.0	0.0	0.0	0.0	0.0	0.0
ITOT	0.0	0.0	0.0	0.0	0.0	0.0	0.0	0.0	0.0	1.7450908313855296	1.5177995488167175	0.0	1.617417555260455	0.8240359848025418	0.0	1.6823704055107649	0.0	0.0	0.0	0.0	0.0	0.0	0.0	0.0	0.0	0.0	0.0	0.0	0.0	0.0	0.0	0.0	0.0	0.0	0.0	0.0	0.0	0.0	0.0	0.0	0.0	0.0	0.0	0.0	0.0	0.0	0.0	0.0	0.0
IUSG	0.0	0.0	0.0	0.0	0.0	0.0	1.0712034370367431	0.0	0.0	0.0	0.0	0.0	0.0	-0.9572259299568656	0.0	0.0	2.001933821144626	1.361893892547223	0.0	0.0	0.0	0.0	0.0	0.0	0.0	0.0	0.0	0.0	0.0	0.0	0.0	0.0	0.0	-0.9698757348786154	0.8751568044596811	-0.4874485458769725	0.0	0.0	0.0	0.0	0.0	0.0	0.0	0.0	0.0	0.0	0.0	0.0	0.0
IVE	0.0	0.0	0.0	0.0	0.0	0.0	0.0	0.0	0.0	0.0	0.0	0.0	0.0	0.0	0.0	0.0	0.0	0.0	0.0	0.0	0.0	0.0	0.0	0.0	0.0	0.0	0.0	0.0	0.0	0.0	0.0	0.955819701487574	0.0	0.0	0.0	0.0	0.0	0.0	0.0	0.0	0.0	0.0	0.0	0.0	0.0	0.0	0.0	0.0	0.0
IWB	-1.2343836208756254	0.0	0.0	0.0	0.0	0.0	-1.6449574765986847	0.0	0.0	0.0	0.0	-1.9597853944860184	0.0	0.0	0.0	0.0	0.0	0.0	0.0	0.0	0.0	0.0	0.0	0.0	0.0	0.0	0.0	0.0	-0.9676330688509468	0.0	0.0	0.0	0.0	0.0	0.0	0.0	0.0	0.0	0.0	0.0	0.0	-0.6222454582995584	0.0	0.0	0.0	0.0	0.0	0.0	0.0
IWM	0.0	0.0	0.0	0.0	0.0	0.0	0.0	0.0	0.0	0.7884504203659047	0.0	0.0	0.7219162632975223	0.0	0.4607932980789841	0.0	0.0	0.0	0.0	0.0	0.8450614037629897	0.0	0.0	0.0	0.0	0.0	0.8529259706564776	0.0	0.0	0.5485036636828742	0.0	0.0	0.8931065859389338	0.0	0.6397544470275316	0.0	0.0	0.0	0.0	0.0	0.0	0.0	0.0	0.0	0.7268291463519978	0.0	0.0	0.0	0.0
IWV	0.0	0.0	0.0	0.0	0.4265049590763393	0.0	0.0	0.0	0.0	0.0	0.0	0.0	0.0	0.0	0.0	0.0	0.0	0.0	0.0	0.0	0.0	0.0	0.0	0.0	0.0	-0.7267537089152566	0.0	0.0	0.0	0.0	0.0	0.0	0.0	0.0	0.0	0.0	0.0	0.0	0.0	0.0	0.0	0.0	0.0	0.0	0.0	0.0	0.0	0.0	0.0
IYE	0.0	0.0	0.0	0.0	0.0	0.0	0.0	0.0	0.0	0.0	0.0	0.6516671077050039	0.0	0.0	0.0	0.0	0.0	0.0	0.0	0.0	0.0	0.0	0.0	0.0	0.0	0.0	0.0	0.0	0.0	0.0	0.0	0.0	0.0	0.0	0.0	0.0	0.0	0.0	0.0	0.0	0.0	0.0	0.0	0.0	0.0	0.0	0.0	0.0	0.0
IYF	0.0	0.0	0.0	0.0	0.0	0.0	0.0	0.0	0.0	0.0	0.0	0.0	0.0	0.3520907506559832	0.0	0.0	0.0	0.0	0.0	0.0	0.0	0.0	0.0	0.0	0.0	0.0	0.0	0.0	0.0	0.0	0.0	0.0	0.0	0.0	0.0	0.0	0.0	0.0	0.0	0.0	0.0	0.0	0.0	0.0	0.0	0.0	0.0	-0.38406904171233	0.0
IYJ	0.0	0.0	0.0	0.0	0.0	0.0	0.0	0.0	0.0	0.0	0.0	0.4118873813141816	0.0	0.0	0.1614459725353042	0.0	0.0	0.0	0.0	0.0	0.0	0.0	0.0	0.0	0.0	0.0	0.0	0.0	0.0	0.0	0.0	0.0	0.0	0.0	0.0	0.0	0.0	0.0	0.0	0.0	0.0	0.0	0.0	0.0	0.0	0.0	0.0	0.0	0.0
IYR	0.0	0.0	0.0	0.0	0.0	0.0	0.0	0.0	0.0	0.0	0.36600452197693	0.0	0.0	0.0	0.0	0.0	0.0	0.0	0.0	0.0	0.0	0.0	0.0	0.0	0.0	0.0	0.0	0.0	0.0	0.0	0.2716112991949971	0.0	0.0	0.0	0.0	0.0	0.2197496987421648	0.0	0.0	0.0	0.0	0.0	0.0	0.0	0.0	0.0	0.0	0.0	0.0
IYT	0.0	0.0	0.0	0.0	0.0	0.0	0.0	0.0	0.0	0.0	0.0	0.0	0.0	0.0	0.0	0.0	0.0	0.0	0.0	-0.2062485347087953	-0.1830634320593556	0.0	0.0	0.0	0.0	0.0	0.0	0.0	-0.1555757727144694	0.0	0.0	0.0	0.0	0.0	0.0	0.0	0.0	0.0	0.0	0.0	0.0	0.0	-0.1366141435030615	0.0	0.0	-0.1683837319371511	0.0	0.0	0.0
IYW	0.0	0.0	0.3272879241310051	0.0	0.0	0.0	0.0	0.0	0.0	0.3925850854345458	0.0	0.0	0.0	-0.2928203928043872	0.0	0.0	0.0	0.0	0.0	0.0	0.0	0.329684439023995	0.0	0.0	0.0	0.0	0.5004576093608347	0.0	0.0	0.0	0.0	0.0	0.0	0.0	0.0	0.0	0.3625944532963504	0.0	0.2305047053731576	0.0	0.0	0.0	0.2734766539850001	0.3550355632525545	0.0	0.0	0.3149867259846753	0.0	0.4061669611638341
IYY	0.0	0.2707476079631094	0.0	0.1894324509049736	0.0	0.0	0.0	0.0	0.0	0.0	0.4888531310634903	0.6580654710411452	0.0	0.0	0.0	0.0	0.0	0.0	0.0	0.0	0.0	0.2671840566562344	0.0	0.0	0.0	0.2457045132048846	0.0	0.0	0.0	0.0	0.0	0.0	0.0	0.0	0.0	0.0	0.0	0.0	0.2246330721609729	0.0	0.0	0.0	0.0	0.0	0.0	0.0	0.2446119364540459	0.0	0.2401132654304826
KBWB	0.0	0.0	0.0	0.0	0.0	0.0	0.0	0.0	0.0	0.0	0.0	0.0	0.0	0.0	0.0	0.0	0.0	0.0	0.0	-0.2222796082435951	0.0	0.0	0.0	0.0	0.0	0.0	0.0	0.0	0.0	0.0	0.0	0.0	0.0	0.0	0.0	-0.1533868247648579	0.0	0.0	0.0	0.0	0.0	0.0	0.0	0.0	0.0	0.0	0.0	0.0	0.0
OEF	0.0	0.0	0.0	0.549053763017429	0.5584672478318343	1.0425969630938894	0.0	0.0	0.0	0.0	0.0	0.0	0.0	0.0	0.6638764853142882	0.0	0.0	0.0	0.0	0.0	0.0	0.0	0.0	0.0	0.0	0.0	0.0	0.0	0.0	0.0	0.0	0.0	0.0	0.0	0.7393452619895734	0.6510985501064056	0.0	0.0	1.018938678098082	0.6151039504407911	0.0	0.0	0.5622873166810487	1.040960176375909	0.0	0.0	0.0	0.0	0.0
ONEQ	0.0	0.0	0.0	0.0	0.0	0.0	0.0	0.0	0.0	0.0	0.0	0.0	0.0	0.1661982727717506	0.0	0.0	0.0	0.0	0.0	0.0	0.0	-0.2042931951547243	0.0	0.0	0.0	0.0	-0.2550423389027156	0.0	0.0	0.0	0.2241518060668452	0.0	0.0	0.2384911379284704	0.0	0.0	0.0	0.0	0.0	0.0	0.0	0.0	0.0	0.2416576660758862	0.0	0.0	0.0	0.0	0.0
PNQI	0.0	0.0	0.0	0.0	0.0	0.0	-0.159769069910896	0.0	0.0	0.0	0.0	-0.2231012963079967	-0.1386476076921703	0.0902212190315432	0.0	0.0	0.0	0.0	0.0	0.0	0.0	0.0	0.0	0.0	0.0	0.0	0.0	0.0	0.0	0.0	0.0	0.0	0.0	0.0	0.0	0.0	-0.19374553230731	0.0	0.0	0.0	0.0	0.0	0.0	-0.1275398172536918	0.0	0.0	0.0	-0.0992396465059607	0.0
QQQ	0.0	0.0	0.0	0.0	0.0	-1.2907047527366475	0.0	0.0	0.0	0.0	0.0	0.0	0.0	0.0	0.0	0.0	0.0	0.0	0.0	0.0	0.0	0.0	0.0	0.0	0.0	0.0	-1.842982441091975	0.0	-1.6022521093574815	0.0	0.0	0.0	0.0	-1.5352962169615614	0.0	0.0	0.0	0.0	0.0	0.0	0.0	0.0	0.0	0.0	0.0	-1.6881325876719138	-1.7759701446616911	0.0	0.0
QTEC	0.0	0.4532712290668353	-0.2866393538321751	0.0	0.0	0.0	0.0	0.0	0.0	-0.354803114984291	0.0	0.0	0.0	0.0	-0.2808558782963714	0.0	0.0	0.0	0.0	0.0	-0.3693035286521888	0.0	0.0	0.0	-0.2468920787690206	-0.258489927930873	0.0	0.0	0.0	0.0	0.0	0.0	0.0	0.0	0.0	0.0	-0.3568310741483992	0.0	0.0	0.0	0.0	0.0	0.0	0.0	0.0	0.0	0.0	0.2078304411268371	-0.2610942850533327
QYLD	-0.2410492481278174	-0.2460772329002497	0.0	0.0	0.0	0.0	0.0	0.0	0.0	-0.2590542926162869	0.0	0.0	0.0	0.0	0.0	0.0	0.0	-0.277773951370556	0.0	0.0	-0.2341166402893051	0.0	-0.1940607824196509	0.0	0.0	0.0	0.0	-0.2183874499233686	0.0	0.0	0.0	0.0	0.0	0.0	-0.1994529885212631	0.0	0.0	0.0	0.0	0.0	0.0	0.0	0.0	0.0	0.0	0.0	0.0	0.0	0.0
ROBT	0.0	0.0	0.0	0.0	0.0	-0.1080511795203608	0.0	0.0	0.0	0.0	0.0	0.0	0.0	0.0	0.0	0.0	0.1450116450152036	0.0	0.0	0.0	0.0	0.0	0.0	0.0	0.0	0.0	0.0	0.0	0.0	0.0	0.0	-0.1265976547733481	0.0	0.0	0.0	0.0	0.0	0.0	0.0	0.0	0.0	0.0	0.0	0.0	-0.1320044892037584	0.0	0.0	0.0	0.0
RPG	0.0	0.0	-0.2988601367256778	0.0	0.0	0.0	0.0	-0.2267964621381587	0.0	0.0	0.0	0.0	0.0	0.0	0.0	-0.3273309254017904	0.0	0.0	0.0	0.0	0.0	0.0	-0.4000659728475218	0.0	0.0	0.0	0.0	0.0	0.0	0.0	0.0	0.0	0.0	0.0	0.0	0.0	0.0	-0.3818876456064276	0.0	0.0	0.0	0.0	0.0	0.0	0.0	0.0	0.0	0.0	0.0
RPV	0.0	0.0	0.0	0.0	0.0	0.0	0.0	0.0	0.0	0.0	0.0	0.0	0.0	0.0	0.0	0.0	0.0	0.0	0.0	0.0	0.0	0.2580361465749923	0.0	0.0	0.291133407416613	0.0	0.5834960100098914	0.0	0.0	0.0	0.0	0.0	0.0	0.3033979732989594	0.0	0.0	0.0	0.0	0.0	0.0	0.0	0.2495513753338637	0.0	0.0	0.0	0.0	0.0	0.0	0.0
SLYG	0.0	0.0	-0.2745398703229472	0.0	0.0	0.0	-0.3787729780053287	0.0	0.0	-0.3896631724483875	-0.5355718333224031	0.0	0.0	0.0	0.0	0.0	-0.4714800772110738	-0.4006264945033607	0.0	0.0	-0.3845171771513288	0.0	0.0	0.0	0.0	0.0	-0.5346160659309617	-0.3828318662764218	-0.3680575482518945	-0.3844140259733591	0.0	0.0	0.0	0.0	0.0	0.0	0.0	0.0	0.0	0.0	0.0	-0.2455784965853655	0.0	0.0	0.0	0.0	0.0	0.0	0.0
SLYV	0.0	0.0	0.0	0.0	0.0	0.0	0.0	0.0	0.0	0.0	0.0	0.0	0.0	0.0	0.0	0.0	0.0	0.0	0.0	0.0	0.0	0.0	0.0	-0.274879087542387	0.0	0.0	0.0	0.0	0.0	0.0	0.0	0.0	0.0	0.0	-0.3994097691669985	0.0	0.0	0.0	-0.4341025830667936	0.0	0.0	0.0	0.0	0.0	-0.3339784898348124	0.0	0.0	0.0	-0.3509701330785892
SLY	0.0	0.0	0.0	0.0	0.0	0.0	0.0	0.0	0.0	0.0	0.0	0.0	0.0	0.0	0.0	0.0	-0.2885068076553021	0.0	0.0	0.0	0.0	0.0	0.0	0.0	0.0	0.0	0.0	0.0	0.0	0.0	0.0	0.0	0.0	0.0	0.0	0.0	0.0	0.0	0.0	0.0	0.0	0.0	0.0	0.0	0.0	0.0	0.0	0.0	0.0
SOXX	0.3329613976496401	0.0	0.0	0.0	0.0	0.0	0.508295771024594	0.0	0.0	0.5316558672238821	0.0	0.0	0.0	0.0	0.0	0.0	0.0	0.0	0.0	0.0	0.0	0.0	0.3835690667401689	0.0	0.0	0.0	0.0	0.0	0.0	0.0	0.0	0.0	0.4770841277231731	0.0	0.0	0.0	0.0	0.6495786607378483	0.0	0.0	0.0	0.2547299897434036	0.0	0.0	0.0	0.0	0.3334476843596125	0.0	0.344985375465741
SPY	0.0	0.0	0.0	1.8863498112923585	1.8240544360676645	3.4097823475846707	0.0	0.0	0.0	0.0	0.0	0.0	0.0	0.0	0.0	0.0	0.0	0.0	0.0	0.0	0.0	0.0	0.0	2.128712165363446	0.0	0.0	0.0	0.0	0.0	0.0	0.0	0.0	0.0	0.0	0.0	0.0	0.0	0.0	0.0	1.2743229670598886	0.0	0.0	2.4895798213168834	3.027338616719282	0.0	0.0	2.4548113743279805	0.0	0.0
SVXY	-0.1263043916662478	0.0	0.0	-0.0569642658013362	-0.105111502338152	0.0	-0.1397333072012671	-0.0685242377162905	0.0	0.0	0.0	0.0	0.0	0.0	-0.0776171184027769	-0.0831429712983702	0.0	-0.116102123395023	-0.0517386688681931	0.0	0.0	-0.1364370195626936	0.0	0.0	0.0	0.0	0.0	-0.0713888124825428	0.0	0.0	0.0	0.0	-0.09737985200754	0.0	0.0	-0.051279930047949	0.0	0.0	-0.107876119229056	-0.055620218755853	0.0	0.0	0.0	0.0	0.0	0.0	0.0	-0.0783335485603785	-0.1068840739614024
XTN	0.0	0.0	-0.0713378474985107	0.0	0.0	0.0	0.0	0.0	0.0	0.0	0.0	0.0	0.0	0.0	0.0682086595772078	0.0	0.0	0.0	0.0	0.0	0.0	0.0	0.0	0.0	0.0	0.0	0.0	0.0	0.0	0.0	0.0	0.0998217748823416	0.0	0.0	0.0	0.0	0.0	0.0	0.0	0.0	0.0	0.0	-0.072646080393252	0.0	0.0	0.0	0.0	0.0	0.0
[truncated: 173 more columns]
