# Supplementary material for: Herding unmasked: Insights into cryptocurrencies, stocks and US ETFs
Source: PLoS One. 2025 Feb 3;20(2):e0316332. doi: 10.1371/journal.pone.0316332 (PMC11790157; doi:10.1371/journal.pone.0316332)
Supplement: S1 File — (ZIP) [file pone.0316332.s008.zip › S1 File/Contagion_Bull_Time_3.csv]

Transmitter	AAPL	ABBV	ABB	ABT	ACN	ADBE	ADI	ADP	AIR	ALV	AMAT	AMD	AMGN	AMT	AMZN	ASML	ASX	AVGO	AXP	AZN	BABA	BAC	BA	BDX	BHP	BKNG	BKR	BLK	BMY	BP	BSX	BTI	BUD	BX	CAT	CB	CFR	CI	CMCSA	CNI	COP	COST	CP	CRM	CSCO	CSL	CVS	CVX	C
AAPL	0.0	0.0	0.0	0.0	0.0	0.0	0.0	0.0	0.0	0.0	0.0	0.0	0.0	0.0	-0.2735296613627807	0.0	0.0	0.0	0.0	0.0	0.0	0.0	0.0	0.0	0.0	0.0	0.0	0.0	0.0	0.0	0.0	0.0	0.0	0.0	0.0	0.0	0.0	0.0	0.0	0.0	0.0	0.0	0.0	0.0	0.0	0.0	0.0	0.0	0.0
ABBV	0.0	0.1008581009958595	0.0	0.0	0.0916782024810875	0.0	0.0	0.0856677800065118	0.0	0.0	0.1340326917991321	0.1752374986079497	0.0	0.0	0.1008930864804416	0.1365839216872335	0.1286868890319382	0.1206991340131219	0.0	0.0	0.0	0.0	0.1582632049573688	0.0	0.0	0.1694119930914221	0.0	0.1010788223959791	0.0	0.1221119698058164	0.0912460765592704	0.0	0.0	0.0	0.0	0.0	0.0	0.0	0.0	0.0	0.0	0.0752818251791149	0.0	0.0	0.0	0.0	0.0	0.12544708451565	0.0
ABB	0.0	0.0	0.0	0.0	0.0	0.0	0.0	-0.0967313248740454	0.0	0.0	0.0	0.0	0.0	0.0	0.0	0.0	0.0	0.0	0.0	0.0	0.0	0.0	0.0	0.0	0.0	0.0	0.0	0.0	0.0	0.0	0.0	0.0	0.0	0.0	0.0	0.0	0.0	-0.1689657409708756	0.0	0.0	0.0	0.0	0.0	0.0	0.0	0.0	0.0	0.0	0.0
ABT	0.0	0.0	0.0	0.0	0.0	0.0	0.0	0.0	0.0	0.0	0.0	0.0	0.0	0.0	0.0	0.0	0.0	0.0	0.0	0.0	0.2524357261705766	0.0	0.0	0.0	0.0	0.0	0.0	0.0	0.0	0.0	0.0	0.0	0.0	0.0	0.0	0.0	0.0	0.0	0.0	0.1234886112819476	0.0	0.0	0.0	0.0	0.0	0.0	0.0	0.0	0.0
ACN	0.0	0.1135803225797432	0.0	0.0	0.0	0.0	0.1318470773159644	0.0	0.0	0.0	0.0	0.0	0.0	0.0	0.0	0.0	0.0	0.0	0.0	0.0	0.0	0.0	0.0	0.1264287759161585	0.0	0.0	0.0	0.0	0.0	0.0	0.0	0.0	0.0	0.0	0.0	0.0	0.0	0.0	0.0	0.0	0.0	0.0	0.0	0.0	0.0	0.1239476030423653	0.0	0.1026615742913101	0.0
ADBE	0.0	0.0	0.0	0.0	0.0	0.0	0.0	0.0	0.0	0.0	0.0	0.0	0.0	0.0	0.0	0.0	0.0	0.0	0.0	0.0	0.0	0.0	0.0	0.0	0.0	0.0	0.0	0.0	0.0	0.0	0.0	0.0	0.0	0.0	0.0	0.0	0.0	0.0	0.0	0.0	0.0	0.0	0.0	0.0	0.0	0.0	0.0	0.0	0.0
ADI	0.1560800256941328	0.0	0.0	0.0	0.1450105825461618	0.0	0.1830473052710933	0.0	0.0	0.1848282233831199	0.0	0.0	0.0	0.0	0.3006075326209586	0.2355937362826687	0.0	0.1373611875318421	0.0	0.0	0.0	0.0	0.0	0.0	0.0	0.0	0.2260967061789357	0.1310613631851225	0.0	0.0	0.0	0.0	0.1464642688719616	0.220447484323362	0.0	0.0	0.0	0.0	0.0	0.1854964983344583	0.2230578626499618	0.0	0.119317135792834	0.166349921342546	0.2320044505180875	0.0	0.0	0.0	0.0
ADP	0.0	0.0	0.0	0.0	0.0	0.0	0.0	0.0	0.0	0.1954031509324457	0.0	0.0	0.0	0.0	0.0	0.0	0.0	0.0	0.1667743804479524	0.0	0.0	0.0	0.0	0.0	0.0	0.0	0.1525776037765228	0.0	0.0	0.1366276063108782	0.0	0.0	0.1350415158170298	0.0	0.1206209883393758	0.0	0.0	0.0	0.0	0.0	0.0	-0.0814761188634967	0.0	0.0	0.0	0.0	0.0	0.0	0.0
AIR	-0.1036173625929772	0.0	0.0	0.0	0.0	0.0	-0.0699127279086825	0.0	0.0	0.0	0.0	0.0	0.0	0.0	0.0	0.0	0.0	0.0	0.0	0.0	0.0	0.0	0.0	0.0	0.0	0.0	0.0	0.0	0.0	0.0	-0.0782583633614546	0.0	0.0	0.0	0.0	0.0	0.0	0.0	0.0	0.0	0.0	0.0	0.0	0.0	0.0	0.0	0.0	0.0	0.0
ALV	0.0	0.0	0.0	0.0	0.0	0.0	0.0	0.0	0.0	0.0	0.0	0.0	0.0	0.0	0.0	0.0	0.0	0.0	0.0	0.0	0.0	0.0	0.0	0.0	0.0	0.0	0.0	0.0	0.0	0.0	0.0	0.0	0.0	0.0	0.0	0.0	0.0	0.0776502538218512	0.0	0.0	0.0	0.0	0.0	-0.0885270925031345	0.0	0.0	0.0	0.0	0.0
AMAT	0.0	-0.1018064349030518	0.0	0.0	0.0	0.0	0.0	0.0	0.0	0.1301491464150796	0.0	0.1870234462338833	0.0	0.0	0.0	0.0	0.0	0.0	0.0	0.0	0.0	0.0	0.0	0.0	0.0	0.0	0.0	0.0	0.0	0.0	0.0	0.0	0.0	0.0	0.0	0.0	0.0	0.0	0.0	0.1118017191672952	0.0	0.0	0.1713820215239716	0.0	0.0	0.0	0.0	0.0	0.0
AMD	0.0	0.0	0.0	0.0778806879328109	0.0	0.15846436909431	0.1102497739412122	0.0	0.0	0.0	0.1512966400865462	0.1550875935804765	0.0	0.0	0.0	0.1335810856168921	0.0	0.0849932786008858	0.0	0.0	0.1631860645811365	0.0	0.0	0.0	0.0	0.0	0.1059449569265601	0.0	0.0	0.0	0.0	0.0	0.0	0.0	0.0	0.0664743864068722	0.0	0.0	0.0	0.0	0.0	0.0	0.0	0.0870697702818701	0.1012157165351572	0.0	0.0	0.0	0.0
AMGN	0.0	0.0	0.0	0.0	0.0	0.0	0.1758198415334626	0.0	0.0	0.0	0.0	0.3529243791013057	0.0	0.0	0.0	0.0	0.0	0.0	0.0	0.0	0.0	0.0	0.0	0.0	0.0	0.0	0.0	0.0	0.0	0.0	0.0	0.0	0.0	0.0	0.1537013462977	0.0	0.0	0.0	0.0	0.0	0.177767802417142	0.0	0.0	0.0	0.0	0.0	0.0	0.0	0.0
AMT	0.0	0.0	0.0	0.0	0.0	0.0	0.0	0.0	0.0	0.0	0.0	0.0	0.0	0.0	0.0	0.0	0.0	0.0	0.0	0.0	0.0	0.1577038354540969	0.0	0.0	0.0	0.0	0.0	0.0	0.0	0.0	0.0	0.0	0.0	0.0	0.1498936727923	0.0	0.1205973427258146	-0.128060743628879	0.0	0.1669664632752308	0.0	0.0	0.0	0.0	0.0	0.0	0.0	0.0	0.1816593650751447
AMZN	-0.1768243448125304	-0.1692434999953914	0.0	0.0	0.0	0.0	0.0	-0.17574818916888	0.0	0.0	0.0	0.0	0.0	0.0	0.0	0.0	0.0	0.0	0.0	0.0	0.0	0.0	0.0	0.0	0.0	0.0	0.0	0.0	0.0	0.0	-0.1444948919081377	0.0	0.0	0.0	0.0	0.0	0.0	-0.1945061675941572	0.0	0.0	0.0	-0.1483736149900056	0.0	0.0	0.0	0.0	0.0	0.0	0.0
ASML	0.0	0.0	0.0	0.0	0.0	0.0	0.0	0.0	-0.1332965603541667	0.0	0.0	0.0	0.0	0.0	0.0	0.0	0.0	0.0	-0.1328843215089729	0.0	0.0	0.0	0.0	0.0	0.0	0.0	0.0	0.0	-0.0863614011531636	-0.1131637499436722	0.0	0.0	-0.094238961444074	0.0	0.0	0.0	0.0	-0.1084457830292438	-0.0943930454285605	-0.0742841619767268	-0.1166976098612867	0.0	0.0	0.0	0.0	0.0	-0.08150609403179	-0.0831904410523014	0.0
ASX	0.0	0.0	0.0778526276027764	0.0994048193926921	0.0993794782210154	0.0	0.0	0.0942493675894624	0.0	0.0	0.0	0.0	0.0	0.0770478432424996	0.0	0.0	0.0	0.0923311370007297	0.0	0.0	0.0	-0.0744072921300864	0.0	0.0	0.0	0.0	-0.1090402168284281	0.0	0.0	-0.1293179563718798	0.0	0.0	0.0	0.1006947226699968	0.0	0.0	-0.0758807180998226	0.0	0.0	0.0	-0.1508720726586343	0.1301096954976902	0.0	0.0	0.0695708362418217	0.0	0.0	-0.1025052112665775	0.0
AVGO	0.0	0.0	0.0	0.0	0.0	0.2256712532054395	0.0	0.1031866614638606	0.1507506627213217	0.1601161853043885	0.0	0.0	0.0	0.0	0.0	0.0	0.0	0.0	0.0	0.0	0.0	0.0	0.0	0.0	0.0	0.0	0.0	0.0	0.0	0.0	0.0	0.0	0.0	0.0	0.0	0.1073834165724069	0.0	0.0	0.0	0.1370643328261422	0.0	0.0	0.1703321496107409	0.0	0.1376419116474992	0.0	0.0	0.0	0.0
AXP	0.0	0.0	0.0	0.0	0.0	0.0	0.0	0.0	0.0	0.0	0.0	0.0	0.0	0.0	0.0	0.0	0.0	0.0	0.0	0.0	0.0	0.0	0.0	0.0	-0.1413623174003755	0.0	0.0	0.0	0.0	0.0	0.0	0.0	0.0	0.0	0.0	0.0	0.0	0.0	0.0	0.0	0.0	0.0	0.0	-0.1218402924233303	0.0	0.0	0.0	0.0	0.0
AZN	0.0	0.0859365440706603	0.0	0.0	0.0	0.0	0.0	0.0	0.0	0.0	0.0	0.0	0.0	0.0	0.0	0.0	0.0	0.0	0.0	0.0	0.0	0.1005128614492757	0.0	0.0	0.1207555102501655	0.0	0.0	0.0	0.0	0.1200773598140109	0.0	0.0906415565944983	0.1610177778262522	-0.1283690052715269	0.0	0.0	0.0	0.0	0.1063436073746529	0.0	0.1274836969358894	0.0	0.0	0.0	0.0	0.0	0.0	0.1208409811060708	0.0
BABA	0.0	0.0	0.0	0.0768354051342271	0.0	0.0	0.0	0.0	0.0	0.0	0.0	0.0	-0.0758349788568353	0.0	0.0	0.1118936261779063	0.0	0.0	0.0	0.0	0.0	0.0	0.0	0.0	0.0	0.0	0.0	0.0	0.0	0.0	0.0	0.0	0.0	0.0	0.0	0.0	0.0	0.0	0.0	0.0	0.0	0.0	0.0	0.1182963217212814	0.0	0.0	0.0	0.0	0.0
BAC	0.0	0.0	0.0	0.0	0.0	0.0	0.0	-0.1607407555784349	0.0	0.0	0.0	0.0	0.0	0.0	0.0	0.0	0.0	0.0	0.0	0.0	0.0	0.0	0.0	0.0	0.0	0.0	0.0	0.0	0.0	0.0	0.0	0.0	0.0	0.0	0.0	0.0	0.0	0.0	0.0	0.0	0.0	0.0	0.0	0.0	0.0	0.0	0.0	0.0	0.0
BA	0.0	0.0	0.0	0.0	0.0	0.0	0.0	0.0	0.0	0.0	0.0	0.0	0.0	0.0	0.0	0.0	0.0	0.1198065698988959	0.0	0.0	0.0	0.0	0.0	0.0	0.0	0.0	0.0	0.0	0.0	0.0	0.0	0.0	0.0	0.0	0.0	0.0	0.0	0.0	0.0	0.0	0.0	0.0	0.0	0.0	0.0	0.0	0.0	0.0	0.0
BDX	-0.1069947438828928	0.0	0.0	0.0	-0.1221480551240829	0.0	-0.2112956820230885	0.0	0.0	0.0	0.0	0.0	0.0	0.0	0.0	0.0	0.0	0.0	-0.1340059251520693	0.0	0.0	0.0	0.0	0.0	0.0	0.0	0.0	0.0	0.0	0.0	-0.1108796747973537	0.0	-0.1209128470096116	-0.2778142820853413	-0.1267182554953581	0.0	-0.1546617098169683	0.0	0.0	0.0	0.0	0.0	-0.1132166353606088	-0.2560522454757958	0.0	0.0	0.0	-0.1257240111440462	0.0
BHP	0.0	0.0	0.0	0.0	0.0	0.0	-0.0795446188789399	0.0	0.0	0.0	0.0	0.0	0.0	0.0	0.0	0.0	0.0	-0.0828071848686779	0.0	0.0	0.0	0.0	0.0	0.0	0.0	0.0	0.0	0.0	0.0	0.0	0.0	0.0	0.0	0.0	0.0	0.0	0.0	0.0	0.0	0.0	0.0	0.0	0.0	0.0	0.0755761702715392	0.0	0.0	0.0	0.0
BKNG	0.0	0.0	0.0	0.0	0.0	0.0	0.0	0.0	0.0	0.0	0.0	0.0	0.0	0.0	0.0	0.0	0.0	0.0	0.0	0.0	0.0	0.0	0.0	0.0572445984037412	0.0	0.0	0.0	0.0	0.0	0.0	0.0	0.0	0.0	0.0	0.0	0.0	0.0	0.0	0.0	0.0	0.0	0.0	0.0	0.0	0.0	0.0	0.0	0.0	0.0
BKR	0.0	0.0	0.0	0.0	0.0	0.0	0.0	0.0	0.0	0.0	0.0	0.0	0.0	0.0	0.0	0.0	0.0	0.0	0.0	0.0	0.0	0.0	0.0	0.0	-0.0897789859759549	0.0	0.0	0.0	0.0	0.0	0.0	0.0	0.0	0.0	0.0	0.0	0.0	0.0	0.0	0.0	0.0	0.0	0.0	0.0	0.0	0.0	0.0	0.0	0.0
BLK	0.0	0.0	0.0	0.0	0.0	0.0	0.0	0.0	0.1611131724169469	0.1621439147016864	0.0	-0.2108977271891169	0.0	0.0	0.0	0.0	0.0	0.0	0.0	0.0	0.0	0.14005648144686	0.0	0.0	0.0	0.0	0.2713553540747584	0.0	0.0	0.153644843421477	0.0	0.0736581458934767	0.0	0.0	0.0	0.1378933884268242	0.1579654960436815	0.0	0.0	0.0	0.1938162788478432	0.0	0.0	0.0	0.145459334410721	0.0	0.1012791035917317	0.1717779541647304	0.1200271908919471
BMY	0.0	-0.1039854605233882	0.0	-0.1351141081199147	-0.2289259749322284	0.0	0.0	0.0	0.0	0.0	0.0	0.0	0.0	0.0	0.0	0.0	0.0	0.0	0.0	0.0	0.0	0.0	0.0	0.0	0.0	0.0	0.0	0.0	-0.1039982150976514	0.0	-0.1344953721393885	0.0	0.0	0.0	0.0	0.0	0.0	0.0	-0.1321501546290027	-0.1727518095395997	-0.2563357414528194	0.0	0.0	0.0	0.0	0.0	-0.096867111302314	-0.1048387431546214	0.0
BP	0.0	0.0	0.0	0.0	0.0	0.0	0.0	0.0	0.0	0.0	0.0	0.0	0.0	0.0	0.0	0.0	0.0	0.0	0.0	0.0	0.0	0.0	0.0	0.0	0.0	0.0	0.0	0.0	0.0	0.0	0.1986251689818683	0.0	0.0	0.0	0.0	0.0	0.0	0.0	0.0	0.0	0.0	0.13250863393077	0.0	0.0	0.0	0.0	0.0	0.0	0.0
BSX	0.0	0.0	0.0	0.0	0.0	0.0	0.0	-0.1126480912444061	0.0	-0.1813948072893292	0.0	0.0	0.0	0.0	0.0	-0.1848622772421714	-0.2093451694830749	0.0	0.0	0.0	-0.3141547538306272	-0.1321791675552122	-0.2057306347386534	0.0	0.0	0.0	0.0	-0.1293426142479772	0.0	0.0	0.0	0.0	0.0	0.0	-0.1394585131595388	0.0	-0.1162678073317228	0.0	0.0	0.0	0.0	0.0	-0.114260140848027	-0.1568699854325725	0.0	0.0	0.0	0.0	-0.1296933126859283
BTI	0.0	0.0	0.0	0.0	0.0	0.0	0.0	0.0	0.0	0.0	0.0	0.0	0.0	0.0	0.0	0.0	0.0	0.1661321522003933	0.0	0.0	0.0	0.0	0.0	0.0	0.0	0.0	0.0	0.0	0.0	0.0	0.0	0.0	0.0	0.0	0.0	0.0	0.0	0.0	-0.2469620386760563	0.0	0.0	0.0	0.0	0.0	0.0	0.0	0.0	0.0	0.0
BUD	0.0	0.0	0.0	0.0	0.0	0.0	0.0	0.0	0.0	0.0	0.0	0.0	0.0	0.0	0.0	0.0	0.0	0.0	0.0	0.0	0.0	0.0	0.0	0.0	0.0	0.0	0.0	-0.0989469133820601	0.0	0.0	0.0	0.0	0.0	-0.1332909347512735	0.0	0.0	0.0	0.0	0.0881006850040903	0.0	0.0	-0.0757631048849562	0.0	0.0	0.0	0.0	0.0	0.0	0.0
BX	0.0	0.0	0.0712391603838717	0.0	0.0	0.0	0.0	0.0	0.0	0.0	0.0	0.0	0.0	0.0	0.0932890492509016	0.0	0.0	0.0852388971239696	0.0	0.0	0.0	0.0	0.0	0.0	0.0	0.0	0.0	0.0	-0.0522570262368878	0.0	0.0	0.0	0.0	0.0	0.0	0.0	0.0	0.0	0.0	0.0	0.0	0.0	0.0	0.1551935722202837	0.0	0.0	0.0	0.0	0.0
CAT	0.0	0.0	0.0	0.0	0.0	0.0	0.0	0.0	0.0	0.0	0.0	0.0	0.0	0.0	0.0	0.0	0.0	0.0	0.0	0.0	0.0	0.0	0.0	0.0	0.0	0.0	0.0	0.0	0.0	0.0	0.0	0.0	0.0	0.0	0.0	0.0	0.0	0.0	0.0	0.0	0.0	0.0	0.0	-0.1978038667929582	0.0	0.0	0.0	0.0	0.0
CB	0.1290284065436097	0.0	0.0	0.0	0.0	0.0	0.0	0.0	-0.1688638399149553	0.0	0.0	0.0	0.0	0.0	0.0	0.0	0.0	0.0	0.0	0.0	0.0	0.0	0.0	0.0	0.0	0.0	0.0	0.0	0.0	0.0	0.0	0.0	0.0	0.0	0.0	0.0	0.0	0.0	0.0	0.0	0.0	0.0	0.0	0.0	0.0	0.0	0.0	0.0	0.0
CFR	0.0	0.0	0.0	0.0	0.0	0.0	0.0	0.0	0.0	0.0	0.0	0.0	-0.0911684280071792	0.0	0.0	0.0	0.0	0.0	0.0	0.0	0.0	0.0	0.0	0.0	0.0	0.0	0.0	0.0	0.0	0.0	0.0	0.0	0.0	0.0	0.0	-0.1114198436778034	0.0	0.0	-0.0983896004097518	0.0	0.0	0.0	0.0	0.0	0.0	0.0	0.0	0.1153628437471778	0.0
CI	0.0	0.0	0.0	0.0	0.0	0.0	0.0	0.0	0.0	0.0	0.0	0.0	-0.1206825620640282	0.0	0.0	0.0	0.0	0.0	0.0	0.0	-0.3190515105954079	0.0	0.0	0.0	0.0	0.0	0.0	0.0	-0.0897346284020781	0.0	0.0	0.0	0.0	0.0	0.0	0.0	0.0	0.0	0.0	-0.1045696095481068	0.0	0.0	0.0	0.0	0.0	0.0	0.0	0.0	-0.1050756109587408
CMCSA	0.0	0.0	0.0	0.0	0.0	0.0	0.0	0.0	0.0	0.0	0.0	0.0	0.0	0.0	0.0	0.0	0.0	0.0	0.0	0.0	0.0	0.1367715327901828	0.0	0.0	0.0	0.0	0.0	0.0	0.0	0.1120934682684158	0.0	0.0	0.0	0.0	0.0	0.0	0.1121720522611861	0.0	0.0	0.0	0.1340761809401459	0.0	0.0	0.1101391748962948	0.0	0.0	0.0	0.0970595410327899	0.1653866715067945
CNI	0.0	0.0	0.0	0.0	0.0	0.0	-0.0949210493443503	0.0	0.0	0.0	0.0	-0.1836885914982366	0.0	0.0	0.0	0.0	0.0	0.0	0.0	0.0	0.0	0.0	0.0	0.0	0.0	0.0	0.0	0.0	0.0	0.0	0.0	0.0	0.0	0.0	0.0	0.0	0.0	0.0	-0.0849314135780502	0.1047998909102466	0.0	0.0	0.0877416742453249	0.0	0.0	0.0	0.0	0.0	0.0
COP	0.0	0.0	0.0	0.0	0.0	0.0	0.0	0.0	0.0	0.0	0.0	0.0	0.0	0.0	0.0	0.0	0.0	0.0	0.0	0.0	0.0	0.0	0.0	0.0	0.0	0.0	0.0	0.0	0.0	0.0	0.0	0.0	0.0	0.0	0.0	0.0	0.0	0.0	0.0	0.111705145463646	0.0	0.0	0.1187481791606811	0.0	0.0	0.0	0.0	0.0	0.0
COST	0.0	0.0	0.0	0.0	-0.1340534440040889	0.0	0.0	-0.1369149311202045	0.0	0.0	0.0	0.0	-0.1552695849696715	-0.2270290284234492	0.0	0.0	0.0	0.0	0.0	0.0	0.0	0.0	0.0	0.0	0.0	0.0	0.0	0.0	0.0	0.0	-0.1281711118613411	0.0	0.0	0.0	0.0	0.0	0.0	0.0	0.0	-0.126523019971432	0.0	0.0	-0.1096655846648552	0.0	0.0	0.0	0.0	0.0	0.0
CP	0.0	0.0	0.0	0.0	0.0	0.0	0.0	0.0	0.0	0.0	0.0	0.1665103992885695	0.0	0.0	0.0	0.0	0.0	0.0	0.0	0.0909835375901673	0.0	0.0	0.0	0.0	0.0	0.0	0.0	0.0	0.0	0.0	0.0	0.0	0.0	0.0	0.0	0.0	0.0	0.0	0.0	0.0	-0.158947622734954	0.0	0.0	0.0	0.0	0.0	0.0	0.0	0.0
CRM	0.0	0.0	0.0	0.0	0.0	0.0	0.0	0.0	0.0	0.0	0.0	0.0	-0.1029818633843111	0.0	0.0	0.0	0.0	0.0	0.0	0.0	0.0	-0.1346874674758303	0.0	0.0	-0.1965733741526818	0.0	0.0	0.0	-0.096708683306601	0.0	0.0	0.0	0.0	0.0	0.0	0.0	0.0	0.0	0.0	0.0	0.0	0.0	0.0	0.0	0.126184445791099	0.0	0.0	0.0	-0.1224762312910624
CSCO	0.0	0.0	0.0	0.0	0.0	0.0	0.0	0.0	0.0	0.0	0.0	0.0	-0.0805292245607061	0.0	0.0	0.0	0.0	0.0	0.0	0.0	0.0	0.0	0.0	0.0	0.0	0.0	0.0	0.0	-0.0728062571824736	0.0	0.0	0.0	-0.1135172148884324	0.0	0.0	0.0	0.0	0.0	0.0	0.0	0.0	0.0	0.0	0.0	0.0	0.0	0.0	0.0	0.0
CSL	0.0	0.0	0.0	0.0	0.0	0.0	0.0	0.0	0.0	0.0	0.0	0.0	0.0	0.0	0.0	0.0	0.0	0.0	0.0	0.0	0.0	0.0	0.0	0.0908551420902924	0.0	0.0	0.0	0.0	0.0	0.0	0.0	0.0	0.0	0.0	0.0	0.0	0.0	0.0	0.0	0.0	0.0	0.0	0.0	0.0	0.0	0.0	0.0	0.0	0.0
CVS	0.0	0.0	0.0	0.0	0.0	0.0	0.0	-0.108616653769884	0.0	0.0	-0.1638610358956229	0.0	0.0	0.0	0.0	0.0	-0.1486679613327114	0.0	0.0	0.0	0.0	0.0	0.0	0.0	0.0	0.0	0.0	0.0	0.0	0.0	0.0	0.0	0.0	0.0	0.0	0.0	0.0	0.0	0.0	0.0	0.0	0.0	0.0	0.0	0.0	-0.1323140424069374	0.0	0.0	0.0
CVX	0.0	0.0	0.0	0.0	0.0	0.0	0.0	0.0	0.0	0.0	-0.3788796813125777	0.0	0.0	0.0	0.0	0.0	-0.2796934709067656	0.0	0.0	0.1906032164184898	0.0	0.0	0.0	0.0	0.0	0.0	0.0	0.0	0.0	0.2310522280528602	0.1889742924812156	0.0	0.0	0.2725768772247784	0.2436495609284149	0.0	0.0	0.0	0.0	0.0	0.3726476586492295	0.0	0.0	0.0	0.0	0.0	0.2159878249866705	0.2171531581005249	0.0
C	0.0	0.0	0.0	0.115311817268208	0.0	0.0	0.0	0.0	0.0	0.0	0.2251572665065655	0.0	0.0	0.0	0.0	0.2089046610550836	0.0	0.0	0.0	0.0	0.0	0.0	0.0	0.0	0.0	0.0	0.0	0.0	0.0	0.0	0.0	0.0	0.0	0.0	0.0	0.0	0.0	0.0	0.0	0.0	0.0	0.0	0.0	0.0	0.0	0.0	0.0	0.1395332286521795	0.0
DEO	0.0	0.0	0.0	-0.1235707267365567	0.0	0.0	0.0	-0.1416514608330232	0.0	0.0	0.0	0.0	0.0	-0.1549351673394293	0.0	0.0	0.0	0.0	0.0	0.0	-0.3901065626405398	0.0	-0.238507392086712	-0.1114430817115053	0.0	0.0	0.0	0.0	0.0	0.0	0.0	0.0	0.0	0.0	0.0	0.0	0.0	0.0	0.0	0.0	0.0	0.0	0.0	0.0	-0.1963757378895672	0.0	0.0	0.0	0.0
DE	0.0	0.0	0.0	0.0	0.0	0.0	0.0	-0.1233517376824906	0.0	0.0	-0.1658810107141927	0.0	-0.0962421701054832	-0.0796650612912018	0.0	0.0	0.0	0.0	0.0	0.0	0.0	0.0	0.0	0.0	0.0	0.0	0.0	0.0	0.0	0.0	0.0	0.0	-0.0978992290553051	0.0	0.0	0.0	0.0	0.0	0.0	0.0	0.0	0.0	0.0	0.0	0.0	0.0	0.0	0.0	0.0
DHR	0.0	0.0	0.0	0.0	0.0	0.0	0.0	-0.1265131211321223	0.0	0.0	0.0	0.0	0.0	0.0	0.0	0.0	0.0	0.0	0.0	0.0	0.0	0.0	0.0	0.0	0.0	0.0	0.0	0.0	0.0	0.0	0.0	0.0	0.0	0.0	0.0	0.0	0.0	0.0	0.0	-0.1228859545596805	0.0	0.0	0.0	0.0	0.0	0.0	0.0	0.0	0.0
DIS	0.0	0.0	0.0	0.0	0.0	0.0	0.0	0.0	0.0	0.0	0.0	0.0	-0.1160073872095957	0.0	0.0	0.0	0.0	0.0	0.0	0.0	0.0	-0.1343067791526862	0.0	0.0	-0.1207010612321871	0.0	-0.1449938192992357	0.0	0.0	0.0	0.0	0.0	0.0	0.0	0.0	0.0	0.0	0.0	0.0	0.0	0.0	0.0	0.0	0.0	0.0	0.0	0.0	0.0	-0.0956715675046277
DTE	0.0	0.0	0.1868178016435861	0.0	0.0	0.0	-0.1827015753341353	0.0	0.0	0.1978193958656303	0.0	0.0	0.0	0.0	0.0	0.0	0.0	0.0	0.2397942353602873	0.0	0.0	0.0	0.0	0.0	0.0	0.2280115082773919	0.0	0.0	0.0	0.0	0.0	0.0	-0.228856269053138	0.0	0.0	0.0	0.0	0.0	0.0	0.0	0.0	0.0	0.0	0.0	0.0	0.0	0.0	0.0	0.2157901830263139
ELV	0.0	0.0	0.0	0.0	0.0	0.0	0.134246951513539	0.0	0.0	0.0	0.0	0.0	0.0	0.0	0.0	0.0	0.0	0.0	0.0	0.0	0.0	0.1272073319749813	0.0	0.0	0.0	0.0	0.0	0.0	0.0	0.0	0.0	0.0	0.0	0.1933875830313556	0.0	0.0	0.0	0.0	0.0	0.0	0.0	0.0	0.0	0.0	0.0	0.0	0.0	0.0	0.0
EL	0.0	0.0	0.0	0.0	0.0	0.0	0.0	0.0835758364278774	-0.1485102527940415	0.0	0.0	0.0	0.0	0.0	0.0	0.0	0.0	0.0	0.0	0.0	0.0	0.0	0.0	0.0	0.1190541647518834	0.0	0.0	0.0	0.0	0.0	0.0	0.0	0.0	0.0	0.0	0.0	0.0	0.0	0.0	0.0824824036236447	0.0	0.0	0.0	0.0	0.0	0.0	0.0	0.0	0.0
EOG	0.0	0.0	0.0	0.0	0.0	0.0	0.0	0.0	0.0	0.0	0.0	-0.2423724584054434	0.0	0.0	0.0	-0.1621363908056723	0.0	0.0	-0.1394979235904798	0.0	0.0	0.0	0.0	0.0	0.0	0.0	0.0	0.0	0.0	0.0	0.0	0.0	0.0	0.0	0.0	0.0	0.0	0.0	0.0	-0.1198586101457648	0.0	0.0	0.0	-0.1459948894211508	0.0	0.0	-0.1022120593852902	0.0	0.0
EQNR	0.0	0.0	0.0	0.0	0.0	-0.1070883755915856	0.0	0.0	0.0	0.0	0.0	-0.1504258801570582	0.0	0.0	0.0	0.0	0.0	0.0	0.0	0.0	0.0	0.0	0.0	0.0	0.0	0.0	0.0	0.0	0.0	0.0	0.0	0.0	0.0	0.0	0.1017220255651655	0.0	0.0	0.0	0.0	0.0	0.0	0.0	0.0	-0.1046288284492292	0.0	0.0	0.0	0.0	0.0
ETN	0.0	0.0	0.0	0.0	0.0	0.0	0.0	0.0	0.0	0.0	0.0	0.0	0.0	0.0	0.0	0.0	0.0	0.0	0.0	0.1275643566686153	0.3417430644976697	0.1620969499901315	0.0	0.0	0.0	0.0	0.0	0.1244264307080607	0.0	0.0	0.0	0.0	0.0	0.2122711901363933	0.0	0.0	0.0	0.0	0.1285570531555718	0.0	0.0	0.0	0.116554435156369	0.0	0.177954510390412	0.0	0.0	0.0	0.0
GE	0.0	-0.0844058363668374	0.0	0.0	0.0	0.0	0.0	0.0	0.0	0.0	0.0	0.0	-0.0978013137221303	0.0	0.0	0.0	0.0	0.0	0.0	0.0	0.0	-0.0938542871632609	0.0	0.0	0.0	0.0	0.0	0.0	0.0	0.0	0.0	-0.0626896285163072	0.0	0.0	0.0	0.0	-0.1016294886242722	0.0	-0.0871104984204681	-0.0977802358358097	0.0	0.0	-0.0847846608350066	0.0	-0.1485135348020214	0.0	0.0	0.0	0.0
GILD	0.0	0.0	0.0	0.0	0.0	0.0	0.1800918657955343	0.1228203584109728	0.0	0.2319228133948591	0.2578868095339126	0.3703396566213315	0.0	0.0	0.0	0.0	0.0	0.0	0.0	0.0	0.0	0.0	0.0	0.0	0.0	0.0	0.0	0.0	0.0	0.0	0.0	0.0	0.0	0.2100239565475836	0.0	0.0	0.0	0.0	0.139182507849513	0.0	0.0	0.143233094695679	0.0	0.1736498749398656	0.0	0.0	0.0	0.0	0.0
GOOG	-0.268954744874835	-0.1412575530651091	0.0	0.0	0.0	0.0	0.0	0.0	0.0	0.0	0.0	0.0	0.0	0.0	-0.2914013621800964	0.0	0.0	-0.2231663326714993	0.0	0.0	0.0	0.0	0.0	0.0	0.0	0.0	0.0	0.0	0.0	0.0	0.0	0.0	0.0	0.0	0.0	0.0	-0.177154830768149	-0.1715904401473403	-0.1929388598172462	0.0	0.0	-0.1469137904481851	0.0	0.2355827073186201	0.0	-0.2822440299454627	0.0	0.0	0.0
GS	0.0	0.0	0.0	0.0	0.0	0.0	0.0	0.0	0.0	0.0	0.293760486572964	0.0	0.0	0.0	0.0	0.0	0.0	0.0	0.0	0.0	0.0	0.0	0.0	0.0	0.0	0.0	0.0	0.0	0.0	0.0	0.0	0.0	0.0	0.0	0.0	0.0	0.0	0.0	0.0	0.0	0.0	0.0	0.0	0.0	0.0	0.0	0.0	0.0	0.0
HCA	0.0	0.0	0.0	0.0	0.0	0.0	0.0	0.0	0.0	0.0	0.0	0.0	0.0	0.0	0.0	0.0	0.0	0.0	0.0	0.0	0.0	0.0	0.0	0.0655805940161476	0.0	0.0	0.0	0.0	0.0	0.0	0.0	0.0617530920810465	0.1059301111368562	0.0	0.0	0.0	0.1313860894732264	0.0	0.0	0.0	0.106647300741485	0.0	0.0	0.0	0.0	0.0	0.0	0.0	0.0
HDB	0.0	0.0	0.0	0.0	0.0	0.0	0.0	0.0	0.0	0.0	0.0	0.0	0.0	0.0	0.0	0.0	0.0	0.0	0.1146360938609982	0.0	0.0	0.1498425554733567	0.0	0.103810479514404	0.1295193426987845	0.0	0.1371343663684072	0.0	0.0898071555916539	0.0	0.0	0.0	0.0	0.0	0.0	0.0	0.0	0.0	0.1436031296192718	0.0	0.0	0.0	0.0957229051693993	0.0	0.0	0.1293810388669661	0.0	0.0994937546079174	0.1392990517264263
HD	0.0	0.0	0.0	0.0	-0.1810959069494316	0.0	0.0	0.0	0.0	0.0	0.0	-0.3059480012929192	-0.2210791853904589	0.0	0.0	0.0	0.0	0.0	0.0	-0.2210442589639683	0.0	0.0	0.0	-0.140139671629044	0.0	0.0	0.0	0.0	0.0	0.0	-0.2331523005785687	0.0	0.0	0.0	0.0	0.0	0.0	0.0	0.0	0.0	0.0	0.0	0.0	-0.4312531161998344	0.0	0.0	0.0	0.0	-0.1863454480912446
HON	0.0	0.0	0.0	0.0	0.0	0.0	0.0	0.0	0.2254455751006504	0.0	0.0	0.0	0.0	0.0	0.0	0.0	0.0	0.0	0.0	0.0	0.0	0.0	0.2257294800665	0.0	0.0	0.0	0.0	0.0	0.0	0.0	0.0	0.0	0.0	0.0	0.0	0.0	0.0	0.1749368452102515	0.0	0.0	0.220469195166678	0.0	0.0	0.0	0.0	0.0	0.0	0.1608989420796349	0.0
HSBC	0.0	0.0	0.0	0.0	0.0	0.0	0.0	0.0	0.0	0.0	0.0	0.0	0.0	0.1245155198952688	0.0	0.0	0.0	0.1502124346306625	0.0	0.0	0.0	0.0	0.0	0.0	0.0	0.0	0.0	0.0	0.0	0.0	0.0	0.0	0.0	0.1792208746507445	0.0	0.0	0.0	0.0	0.0	0.0	0.0	0.0	0.0	0.0	0.0	0.0	0.0	0.0	0.0
IBM	0.0	0.0	-0.1170979177354324	0.0	0.0	0.0	0.0	0.0	0.0	0.0	0.0	0.0	0.0	0.0	0.0	0.0	0.0	0.0	0.0	-0.1082119212499396	0.0	0.0	0.0	-0.0979319300747763	0.0	0.0	0.0	0.0	0.0	0.0	0.0	0.0	0.0	0.0	0.0	0.0	0.0	0.1289804045496127	0.0	0.0	0.0	0.0	0.0	0.0	0.0	0.0	0.0	0.0	0.0
IBN	0.0	0.0	0.0	0.069658149273893	0.0	0.0	0.0	0.0	-0.1584780020806133	-0.1442356354492256	0.0	0.0	0.0	0.0	0.0	0.0	0.0	0.0	-0.1260562510423629	0.0	0.0	-0.1014217880832113	-0.128052668853227	0.0	0.0	0.0	0.0	0.0	0.0	0.0	0.0	0.0	0.0	0.0	0.0	0.0	0.0	0.0	0.0	-0.0978781012411759	0.0	0.0	0.0	0.0	0.0	-0.1010665441451527	0.0	0.0	-0.0988077942606512
IDEX	0.0	0.0	0.0	0.0	0.0396127021894971	0.0	0.0	0.0	0.0390528978877556	0.054905024168392	0.0	0.0	0.0	0.0	0.0	0.0	0.0387878028892643	0.0	0.0506445679187239	0.0	0.0	0.0	0.0	0.0	0.0	0.0	0.0403255600006256	0.0339103700639069	0.0328041559499275	0.0389719391715894	0.0428142310329157	0.0	0.0	0.0	0.0391966503701984	0.0	0.0	0.0	0.0	0.0	0.0360782656775102	0.0	0.0	0.0	0.0	0.0	0.0	0.0337989720989779	0.0346236034700228
INTC	0.0	0.0	0.1246843096383724	0.075577962343284	0.1216655076830166	0.2537521493306379	0.1452179267011959	0.0	0.0	0.1446580996942816	0.1538918756600396	0.4175429887514426	0.0	0.0	0.1182722064993656	0.1294949040314135	0.1376731049963753	0.1160310355638395	0.0	0.0	0.0	0.0	0.0	0.0	0.0	0.0	0.0	0.1244409401579691	0.0	0.0	0.0	0.0	0.0	0.1282279122645254	0.0	0.0	0.0	0.0	0.0	0.0	0.0	0.1052095526886265	0.0	0.1738500938460847	0.0	0.0	0.0	0.0	0.0
INTU	0.0	0.0	0.0	0.0	0.0	0.0	-0.1333774342772517	0.0	-0.1544371744915182	0.0	-0.133557136896266	0.0	0.0	0.0	-0.0997561946379641	-0.1207225342618287	0.0	-0.0950149169003317	0.0	0.0	0.0	0.0	-0.1112260596118712	0.0	0.0	0.0	-0.1788690141023682	0.0	0.0	-0.1126694153242026	0.0	0.0	0.0	0.0	0.0	0.0	0.0	-0.1217999688732042	-0.1092807505295629	0.0	-0.1909898775591245	0.0	0.0	0.0	0.0	-0.098381758421949	-0.0878327682736898	-0.084756054569398	0.0
ISRG	0.0	0.0	0.0	0.0	0.0	0.0	0.0	0.0	0.0	0.1253182280686738	0.0	0.0	0.0	0.0	0.0	0.0	0.0	0.0	0.0	0.0	0.0	0.0	0.1071606353397367	0.0	0.0	0.0	0.1686741005156812	0.1066076519611295	0.0	0.106640878984721	0.0	0.0592634686311653	0.0	0.0	0.1062418284750533	0.1285271595430676	0.0910546159640467	0.0977629162456567	0.0	0.0	0.1371706163566525	0.0	0.0	0.0	0.0	0.0	0.0759062702489649	0.0	0.1125676911759369
ITW	0.0	-0.1249715325168605	0.0	0.0	0.0	0.0	0.0	0.0	0.0	0.0	0.0	0.0	0.0	0.0	0.0	0.0	0.0	0.0	0.0	0.0	0.0	0.0	0.0	0.0	0.0	0.0	0.0	0.0	0.0	0.0	0.0	0.0	0.0	0.0	0.0	0.0	0.0	0.0	0.0	0.0	0.0	0.0	0.0	0.0	0.0	0.0	0.0	0.0	0.0
JNJ	0.0	0.0	0.0	0.1496474357704316	-0.1852872958137084	0.0	0.0	0.0	0.0	0.0	-0.3237398638472744	0.0	-0.1768973044115394	0.0	0.0	0.0	0.0	0.0	0.0	-0.2809554651344827	0.0	-0.2054810674894615	0.0	-0.1320267414220617	-0.2174986201150082	0.0	0.0	0.0	-0.2338149285627311	0.0	0.0	0.0	0.0	0.0	0.0	0.0	-0.2123690505169812	0.0	0.0	0.0	0.0	0.0	0.0	0.0	0.0	-0.1791750770960385	0.0	0.0	-0.2590858159885971
JPM	0.0	0.0	0.0	0.0	0.0	0.0	0.0	0.0	0.0	0.0	0.0	0.0	0.0	0.2153638440477197	0.0	0.0	0.0	0.0	0.0	0.0	0.0	0.0	0.0	0.0	0.0	0.0	0.0	0.0	0.0	0.0	0.0	0.0	0.2185982790668025	0.0	0.0	0.0	0.0	0.0	0.0	0.0	0.0	0.0	0.0	0.0	0.0	0.0	0.0	0.0	0.0
KO	-0.2462083290640312	0.0	0.0	0.0	-0.1964491867661892	0.0	-0.2261973140966808	0.0	0.0	0.0	0.0	0.0	0.0	0.0	0.0	-0.2893854200034562	0.0	0.0	0.0	0.0	0.0	0.0	-0.2590713114602576	0.0	0.0	0.0	0.0	0.0	-0.1292760069356819	0.0	-0.2041903134841338	0.0	-0.2011218264836098	0.0	0.0	0.0	0.0	-0.2076040980370248	0.0	0.0	0.0	0.0	0.0	0.0	0.0	0.0	0.0	0.0	0.0
LIN	0.0	0.0	0.0	0.0	0.0	0.0	0.0	0.0	0.0	0.0	0.0	0.0	0.0	0.0	0.0	0.0	0.1916646027828862	0.1554570494758589	0.0	0.0	0.0	0.0	0.0	0.0	0.0	0.0	0.0	0.0	0.0	0.0	0.0	0.0	0.0	0.0	0.0	0.0	0.0	0.1500445070462553	0.0	0.0	0.0	0.0	0.0	0.0	0.0	0.0	0.0	0.0	0.0
LLY	-0.1017013157030396	0.0	0.0	-0.0750179674223908	0.0	-0.1765363277843924	0.0	0.0	0.0	0.0	0.0	-0.2264356283278009	0.0	0.0	0.0	0.0	0.0	0.0	0.0	0.0	0.0	0.0	0.0	0.0	0.0	0.0	0.0	0.0	0.0	0.0	0.0	0.0	0.0	0.0	0.0	0.0	0.0	0.0	0.0	0.0	0.0	0.0	0.0	0.0	0.0	0.0	0.0	0.0	0.0
LMT	0.0	0.0	0.0	0.0	0.0	0.0	0.0	0.0	0.0	0.0	0.0	0.0	-0.0687308409314497	0.0	0.0	0.0	0.0	0.0	0.0	0.0	0.0	0.0	0.0	0.0	0.0	0.0	0.0	0.0	0.0	0.0	0.0	0.0	-0.1025063320082085	0.1204576754964245	0.0	0.0	0.0	0.0	0.0	0.0	0.0	0.0	0.0	0.0	0.0	0.0	0.0	0.0	0.0
LOW	0.0	0.0	0.0	0.0	0.0	0.0	0.0	0.0	0.0	0.0	0.0	0.0	0.0	0.0	0.0	0.0	0.0	0.0	0.0	0.0	0.0	0.0	0.0	0.0958662422383841	-0.1487084006302547	0.0	0.0	0.0	0.0	0.0	0.0	0.0	0.0	0.0	0.0	0.0	0.0	0.0	0.0	0.0	0.0	0.0	0.0	0.0	0.0	0.0	0.0	0.0	0.0
LRCX	0.0	0.0	0.0951130511042957	0.0	0.0	0.0	0.0	0.0	0.0	0.0	0.0	0.0	0.0	0.0	0.0	0.0	0.0	0.0	0.0	0.0	0.0	0.0	0.0	0.0	0.0	0.0	0.0	0.0	0.0	0.0	0.0	0.0	0.0	0.0	0.0	0.0	0.0	0.0	0.0	0.0	0.0	0.1166885092449642	0.0	0.0	0.0	0.0	0.0934627570028851	0.0	0.0
MA	-0.1044169569612085	0.0	0.0	0.0	0.0	0.0	-0.1050535819460228	0.0	-0.1283108765538857	0.0	0.0	-0.1851110695302496	-0.0787100218683872	0.0	-0.2276157190226417	0.0	0.0	-0.1117341280947297	0.0	0.0	0.0	0.0	0.0	0.0	-0.1252519342378942	0.0	-0.1671271243850527	-0.091887284771827	0.0	-0.1206610179498114	0.0	0.0	-0.1216251602562668	0.0	0.0	0.0	-0.1290676195922205	0.0	0.0	0.0	-0.1950113109313802	0.0	0.0	0.0	0.0	0.0	-0.1158964004481318	-0.1015698671414226	-0.1007434818918803
MCD	0.0	0.0	0.0	0.0	0.0	0.0	0.0	0.0	0.0	0.0	0.0	0.0	0.0	0.0	0.0	0.0	0.0	0.0	-0.2119541032722635	-0.195379207567221	0.0	0.0	0.0	0.0	0.0	-0.2337240673528395	-0.3649348683296899	-0.1628238526906927	-0.1568463890315792	0.0	-0.2782752756408719	0.0	0.0	0.0	0.0	0.0	0.0	0.0	0.0	0.0	0.0	0.0	0.0	0.0	0.0	-0.1934030619751403	0.0	0.0	-0.2041691273394195
MC	0.0	0.0	0.0	0.0	0.0	0.0910777277011544	0.0	0.0	0.0	0.0	0.0	0.0	0.0	0.0654941092012734	0.0	0.0	0.0	0.0	0.0	0.0	0.0	0.0	0.0	0.0	0.0	0.0	0.0	0.0	0.0	0.0	0.0	0.0	0.0	0.1506814267729218	0.0	0.0	0.0	0.0	0.0	0.0	0.0	0.0	0.0	0.0980825655824191	0.0	-0.0916444853500762	0.0	0.0	0.0
MDLZ	0.0	0.0	0.0	0.0	0.0	0.0	0.0	0.0	0.0	0.0	0.0	0.0	0.0	0.0	0.0	0.0	0.0	0.1902702312968277	0.0	0.0	0.0	0.0	0.0	0.0	0.0	0.0	0.0	0.0	-0.1290884242211932	0.0	0.0	0.0	0.0	0.0	0.0	0.0	0.0	0.0	0.0	0.0	0.0	0.0	0.0	0.0	0.0	0.0	0.0	0.0	0.0
MDT	0.0	0.0	0.0	-0.091122232082836	0.0	0.0	0.0	0.0	0.0	0.0	0.0	0.0	0.0	0.0	0.0	0.0	0.0	0.0	0.0	0.0	0.2282746230339107	0.0	0.0	0.0	0.0	0.0	0.0	0.0	0.0	0.0	0.1197242342287694	0.0	0.0	0.0	0.0	0.0	0.0	0.0	0.0	0.0	0.0	0.0	0.0	0.0	0.0	0.0	0.0	0.0	0.0
META	0.0	-0.1382419657225264	0.0	0.0	0.0	0.0	0.0	0.0	0.0	0.0	0.0	0.0	0.0	0.0	0.0	0.0	0.0	0.0	0.0	0.0	0.0	0.0	0.0	0.0	0.0	0.0	0.0	0.0	0.0	0.0	-0.112825090626515	0.0	0.0	0.0	0.0	0.0	0.0	-0.1415667824076551	0.0	0.0	0.0	0.0	0.0	0.0	0.0	0.0	0.0	0.0	0.0
MMC	-0.1271077857869231	0.0	0.0	0.0	0.0	0.0	0.0	0.0	0.0	0.0	0.0	0.0	0.0	0.0	0.0	0.0	0.1936823685217532	0.0	0.0	0.0	0.0	0.0	0.0	0.0	0.0	0.0	0.0	0.0	0.0	0.0	0.0	0.0	0.0	0.0	0.0	0.0	0.0	0.1370962822512998	0.0	0.0	0.0	0.0	0.0	0.0	0.0	0.0	0.0	0.0	0.0
MO	0.0	0.0	0.0	0.0	0.0	0.0	0.0	0.0	0.0	0.0	0.0	0.0	0.0	0.0	0.0	0.0	0.0	0.0	0.1495699459796968	0.0	0.0	0.0	0.0	0.0	-0.1874077691307892	0.0	0.0	0.0	0.0	0.0	0.0	0.0	0.0	0.0	0.0	0.0	0.0	0.0	0.1300035184540571	0.0	0.0	0.0	0.0	0.0	0.0	0.0	0.0	0.0	0.0
MRK	0.0	0.0	0.0	0.0	0.0	0.0	0.0	0.0	0.0	0.0	0.0	0.1598602269364818	0.0	0.0	0.1092763658643816	0.0	0.0	0.0	0.0	0.0	0.0	0.0	0.106541368911015	-0.0601099896859573	0.0	0.0	0.0	0.0	0.0	0.0	0.0848538980739306	0.0	0.0	0.0	0.0	0.0	0.0	0.0	0.0	0.0	0.0	0.0	0.0	0.0	0.0	0.0	0.0	0.0	0.0
MSFT	-0.3805535160953933	0.0	0.0	0.0	0.0	0.0	0.0	0.0	0.0	0.0	0.0	0.0	-0.3163406325940406	0.0	-0.4670671134964799	0.0	0.0	0.0	0.0	0.0	0.0	-0.3410304763932776	0.0	0.0	0.0	0.0	0.0	0.0	0.0	0.0	-0.2707184959463962	0.0	0.0	-0.4607603960951252	0.0	-0.2116706492138338	-0.3119438020329724	0.0	0.0	-0.2261071417157641	0.0	0.0	0.0	0.0	0.0	-0.2907111551260248	0.0	0.0	0.0
MS	0.0	0.0	0.0	0.0	0.0	0.0	0.0	0.0	0.0	0.0	0.0	0.0	0.0	0.0	0.0	0.0	0.0	0.0	0.0	0.0	0.0	0.0	0.0	0.0	0.0	0.0	0.0	0.0	0.0	0.0	0.0	0.0	0.0	0.0	0.0	0.0	0.0	0.0	0.1844668881834032	0.0	0.0	0.0	0.0	0.0	0.0	0.0	0.0	0.0	0.0
MUFG	0.0	0.0	0.0	0.0	0.1201385226132037	0.0	0.1238465137252369	0.0	0.0	0.0	0.0	0.0	0.0	0.0	0.1707354718881133	0.0	0.0	0.0	0.0	0.0	0.0	0.0	0.0	0.0	0.0	0.153609650997316	0.0	0.0	0.0	0.0	0.0	0.0	0.0	0.0	0.0	0.0	0.0	0.0	0.0	-0.0991725474971059	0.0	0.0	0.0	0.0	0.0	0.0	0.0	0.1007542539953201	0.0
MU	0.0	0.0	0.0845561498764554	0.0	0.0	0.0	0.0	0.0	0.0	0.0	0.0	0.0	0.0	0.0672863196490909	0.0	0.0	0.0991218059494925	0.0	0.0	0.0	0.0	0.0	0.0	0.0895062629012074	0.0	0.0	0.0	0.0	0.0	0.0	0.0	0.0	0.0	0.0	0.0	0.0	0.0	0.0	0.0682275028762741	0.0	0.0	0.0	0.0	0.0	0.0	0.0	0.0	0.0	0.0
NEE	0.0	0.0	0.0	0.0	0.0	0.0	0.0	0.2011146253869949	0.0	0.1698522750966128	0.0	0.0	0.0	0.0	0.0	0.0	0.0	0.0	0.0	0.0	0.0	0.0	0.0	0.0	0.0	0.0	0.0	0.0	-0.168502821661072	0.0	0.0	0.0	0.0	0.0	0.0	0.0	0.0	0.0	0.0	0.1515647874269026	0.0	0.0	0.1032253751958381	0.0	0.0	0.0	0.0	0.0	0.0
NFLX	0.0	0.0	0.0	0.0	0.0	0.0	0.0	0.0	0.0	0.0	0.0	0.0	0.0	0.0	0.0	0.0	0.0	0.0	0.0	0.0	0.0	0.0	0.0	0.0	0.0	0.0	0.0	0.0	0.0	0.0	0.0	0.0	0.0	0.0	0.0	0.0	0.0	0.0	0.0	0.0	0.0	0.0	0.0	0.0	0.0	0.0	0.0	0.0	0.0
NKE	0.0	0.0	0.0	0.0	0.0	0.0	0.0	0.0	0.0	0.0	0.0	0.0	0.0	0.0	0.0	0.0	0.0	0.0	0.0	0.0	0.0	0.0	0.1705161013761685	0.0	0.0	0.1596219636940547	0.0	0.1349800108074563	0.0	0.0	0.0	0.0	0.0	0.0	0.0	0.0886553120861089	0.0	0.0	0.0	0.1090697501544015	0.0	0.0	0.0	0.0	0.0	0.1110584460693081	0.0	0.0	0.0
NOW	0.0	0.0	0.0	0.0	0.0	0.0	0.0	0.0	0.1276588310581223	0.0	0.1521065385231741	0.0	0.0	0.0	0.0	0.135980159326462	0.0	0.0	0.0	0.0	0.0	0.0	0.0	0.0	0.0	0.0	0.0	0.0	0.0	0.0	0.0	0.0	0.0	0.0	0.0	0.0	0.0	0.0	0.1677912728340433	0.0	0.0	0.0	0.0	0.0	0.0769946572962674	0.0	0.0	0.0	0.0
NVDA	0.0	0.0	0.0	0.0	0.1318807001648487	0.1416406302805705	0.1600155605444552	0.0	0.0	0.1252115463105693	0.205917951444602	0.4146757532534383	0.0	0.0	0.0	0.2006211609500988	0.0	0.0	0.0	0.0	0.0	0.0	0.0	0.0	0.0	0.0	0.0	0.0	0.0	0.0	0.0	0.0	0.0	0.1752264110424337	0.0	0.0	0.0	-0.0993730215389336	0.0	0.0	0.0	0.0	0.0	0.2177936223199147	0.0	0.0	0.0	0.0	0.1260600556592411
NVO	0.0	0.0	0.0	0.0695708370630392	0.0	0.0	0.0	0.0	0.0	0.0	0.0	0.0	-0.0654156624234077	0.0	0.0	0.0	0.0	0.0	0.0	0.0	0.0	-0.1167896688896362	0.0	0.0	0.0	0.0	0.0	0.0	0.0	0.0	0.0	0.0	0.0	0.0	0.0	0.0	0.0	0.0	0.0	0.0	0.0	0.0	0.0	0.1259134692726305	0.0	0.0	0.0	0.0	-0.0892683026905682
NVR	0.0891436315602409	0.0	0.0	0.0	0.0	0.0	0.0	0.0	0.0	0.0	0.0	0.1459718178877371	0.0	0.0	0.0	0.0	0.0	0.0	-0.1307176625069809	0.0	0.0	0.0	0.0	0.0	0.0	0.0	0.0	0.0	0.0	0.0	0.0	0.0	0.0	0.0	0.0	0.0	0.0	0.0	0.0	0.0	0.0	0.0	0.0	0.0	0.0	0.0	0.0709988869360117	0.0	0.0
NVS	0.0	0.0	0.0	0.0	-0.1798367368264364	-0.2035485739805075	-0.2613873810884745	0.0	0.0	-0.1979249815504936	-0.3652379475827441	-0.296822643066356	0.0	0.0	-0.2192372392320256	-0.3456372453870792	0.0	-0.2210113879317914	0.0	0.0	0.0	0.0	-0.2327530332057423	0.0	0.0	0.0	0.0	-0.1492547897557031	0.0	0.0	0.0	0.0	-0.1967847968521233	-0.2593303083774136	0.0	0.0	0.0	0.0	0.0	0.0	0.0	-0.2273433392556914	0.0	-0.2167137916043338	0.0	-0.1739361006043608	0.0	0.0	0.0
ORCL	0.0	-0.0887570601166379	0.0	-0.0543008806517492	0.0	0.0	0.0	-0.0569486398680489	0.0	0.0	0.0	0.0	-0.0518253714162326	0.0	0.0	0.0	0.0	0.0	-0.0908811088644415	0.0	0.0	0.0	0.0	0.0	0.0	0.0	-0.1227434446413517	0.0	-0.0890776579288907	0.0	0.0	0.0	0.0	-0.1033438334419518	-0.087428296848714	-0.077756360833742	0.0	-0.1069763643148109	0.0	-0.1001363160737015	0.0	0.0	-0.061888808009405	0.0	0.0	0.0	-0.0900682559812211	-0.0632365939693297	0.0
PANW	0.0	0.0	0.0	0.0	0.0674965756174789	0.0	0.0	0.0	0.0	0.1246917307886514	0.0	0.0	0.0	0.0	0.0	0.0	0.0	0.0	0.0	0.0	0.0	0.1073723678741248	0.0	0.0	0.0949512704282002	0.0	0.116591613310809	0.0690367772804935	0.0	0.0798571735593794	0.0	0.0	0.0904224395928367	0.0	0.0777244245373898	0.0	0.0	0.0965697564302342	0.0	0.0	0.0	0.0	0.0622104380165708	0.0	0.0	0.0925156819436772	0.0	0.0963524779430831	0.1147054030504826
PBR	0.0	0.0	0.0	0.0	0.0	0.0	0.0	0.0	0.0	0.0	0.0	0.0	-0.0567189133968207	-0.0531562684407721	0.0	0.0	0.0	0.0	0.0	0.0	0.0	0.0	0.0	0.0	0.0	0.0	0.0	0.0	0.0	0.0777483919096184	0.0	0.0	0.0	0.0739802254157395	0.0	0.0	0.0	-0.0550194657327326	0.0	0.0	0.0	0.0	0.0	0.0601454111281662	0.0	0.0	0.0	0.0	0.0
PDD	0.0	0.0	0.0	0.0	0.0	0.0	0.0538549309731218	0.0	0.0	0.0	0.0	0.0	0.0	0.0	0.0598174467327676	0.0	0.0	0.0	0.0	0.0	0.0	0.0	0.0	0.0	0.0	0.0	0.0	0.0	0.0	0.0541717704899343	0.0	0.0	0.0	0.0804210129657438	0.0	0.0	0.0	0.0	0.0	0.0	0.0736664715537627	0.0	0.0	0.0	0.0	0.0	0.0	0.0492578580741617	0.0
PEP	0.0	0.0	0.0	0.0	0.0	0.0	0.0	0.0	0.0	-0.3794742063882346	0.0	0.0	0.0	0.0	-0.2820588005734257	0.0	0.0	0.0	0.0	0.0	0.0	0.0	0.0	0.0	-0.2716481003351747	0.0	0.0	0.0	0.0	0.0	0.0	0.0	0.0	0.0	0.0	0.0	0.0	0.0	0.0	0.0	0.0	0.0	0.0	0.0	0.0	0.0	0.0	-0.1940558585338139	0.0
PFE	0.0	0.0	0.0	0.0	0.0	0.0	0.0	0.0	0.0	0.0	0.0	0.0	0.0	0.0	0.0	0.0	0.0	0.0	0.0	0.0	0.0	0.0	0.0	0.115412701556963	0.0	0.0	0.0	0.0	0.0	0.0	0.0	0.0	0.0	0.0	0.0	0.0	0.0	0.0	0.0	0.0	0.0	0.0	0.0	0.0	0.0	0.0	0.0	0.0	0.0
PG	0.0	0.0	0.0	0.0	0.0	0.0	0.0	0.0	0.0	0.0	0.0	0.0	0.0	0.0	0.0	0.0	0.0	0.0	0.0	0.0	0.0	-0.2460740000538619	0.0	0.0	0.0	0.0	0.0	0.0	0.0	0.0	0.0	0.0	0.0	0.0	0.0	0.0	0.0	0.0	0.0	0.0	0.0	0.0	0.0	0.0	0.0	0.0	0.0	0.0	0.0
PLD	0.0	0.0	0.0	0.0	0.0	0.0	0.0	0.0	0.0	0.0	0.0	0.0	0.0	0.0	0.0	0.0	0.0	0.0	0.0	0.0	0.0	0.0	0.0	0.0	0.0	0.0	0.0	0.0	0.0	0.0	0.0	0.0	0.0	0.0	0.0	0.0	0.0	0.0	0.0	0.0	0.0	0.0	0.0	0.0	0.0	0.0	0.0	0.0	0.0
PM	0.0	0.0	0.0	0.0	0.0	0.0	0.0	0.0	0.0	0.0	0.0	0.0	0.0	0.0	0.0	0.0	-0.2021594569104851	0.0	0.0	0.0	0.0	0.0	0.0	0.0	0.0	0.0	0.2676609054144948	0.0	0.0	0.0	0.0	0.0	0.0	0.0	0.0	0.0	0.135529887715198	0.1407749206682682	0.0	0.0	0.0	0.0	0.0	0.0	0.0	0.0	0.0	0.0	0.0
PYPL	0.0	0.0	0.0	0.0	0.0	0.0	0.0	0.0	0.0	0.0	0.0	0.0	0.0	0.0	0.0	0.0	0.0	0.0	0.0	0.0	0.0	0.0	0.0	0.0	0.0	0.0	0.0	0.0	0.0	0.0	0.0	0.0	0.0	0.0	0.0	0.0	0.0	0.0	-0.0605390029248053	0.0	0.0	0.0	0.0	0.0	0.0	0.0	0.0	0.0	0.0
QCOM	0.0	0.0	0.0	0.0	0.0	0.0	0.0	0.0	0.0	0.0	0.0	0.0	0.0	0.0	0.0	0.0	0.0	0.0	0.0	0.0	0.0	0.0	0.0	0.0	0.0	0.0	0.0	0.0	0.0	0.0	0.0	-0.0551807806514957	0.0	0.0	0.0	0.0	0.0	0.0	-0.1009109439167299	-0.0655465906402117	0.0	0.0	0.0	0.0	0.0	-0.0732267103392816	0.0	0.0	0.0
SAP	0.0	0.0	0.1347351444638533	0.0	0.0	0.0	0.0	0.0	0.0	0.0	0.0	0.0	0.0	0.0	0.1307167732139475	0.0	0.0	0.0	0.0	0.0	0.0	0.0	0.1450399232063723	0.0	0.0	0.2264497379304847	0.0	0.0	0.0	0.0	0.1311830981485431	0.0718805376793858	0.0	0.0	0.0	0.0	0.0	0.0	0.0	0.0	0.0	0.0	0.0	0.0	0.0	0.0	0.0	0.0	0.0
SBUX	0.0	0.0	0.0	0.1096959152895473	0.0	0.0	0.0	0.0	0.0	0.0	0.0	0.0	0.0	0.1080830723105094	0.0	0.0	0.0	0.0	0.0	0.0	0.0	0.0	0.0	0.0766043008365605	0.0	0.0	0.0	0.0937562184194703	0.0	0.0	0.1077903953215049	0.0	0.0	0.0	0.0	0.0	0.0	0.0	0.0	0.0	0.0	0.0	0.0846607504892211	0.0	0.0	0.0	0.0	0.0	0.0
SCHW	0.0	-0.0856402331394055	0.0	0.0	0.0	0.0	0.0	0.0	0.0	0.0	0.0	0.0	0.0	0.0	0.0	0.0	0.0	0.0	0.0	0.0	0.0	0.0	0.0	0.0	0.0	0.0	0.0	0.0	0.0	0.0	0.0	0.0	0.0	0.0	0.0	0.0	0.0	0.0	0.0	0.0	0.0	0.0	0.0	0.0	0.0	0.0	0.0	0.0	0.0
SHEL	0.0	0.0	0.0	0.0	0.0	0.0	0.0	0.0	0.0	0.0	0.0	0.0	0.0	0.0	0.0	0.0	0.0	0.0	0.0	0.0	0.0	0.0	0.0	-0.1059181230442859	0.0	0.0	0.0	0.0	0.0	0.0	-0.1166693063956256	0.0	0.0	0.0	0.0	0.0	0.0	0.0	0.0	0.0	0.0	0.0	0.0	0.0	0.0	0.0	0.0	0.0	0.0
SHOP	0.0	0.0	0.0	0.0	0.0	0.0	0.0	0.0	0.0	0.0	0.0	0.0	0.0	0.0	0.0	0.0	0.0	0.0	0.0	0.0	0.0	0.0	0.0	0.0	0.0	0.0	0.0	0.0	0.0	0.0	0.0	0.0	0.0	0.0	0.0	0.0	0.0	0.0	0.0	0.0	0.0	0.0	0.0	0.0	0.0	0.0	0.0	0.0	0.0
SLB	0.0	0.0	0.0	0.0	0.0	0.0	0.0	0.0	0.0	0.0	0.0	0.0	0.0	0.0	0.0	0.0	0.0	0.0	0.0	0.0	0.0	0.0	0.0	0.0	0.0	0.0	0.0	0.0	0.0	0.0	0.0	0.0	0.0	0.0	0.0	0.0	0.0	0.0	0.0	0.0	0.0	0.0	0.087563591500593	0.0	0.0	0.0	0.0	0.0	0.0
SNY	0.0	0.0	0.0	0.0	0.0	0.0	0.0	0.0	0.0	0.0	0.2047639434032329	0.0	-0.1322214412112909	0.0	0.0	0.0	0.0	0.0	0.0	0.0	0.0	0.0	0.0	0.0	0.0	0.0	0.0	0.0	-0.0948594209354886	0.0	0.0	0.0	-0.1437998488043445	0.0	0.0	0.0	0.0	0.0	0.0	0.0	0.0	0.0	0.0	0.0	0.0	0.0	0.0	0.0	0.0
SONY	0.0	0.0	0.0	0.0	0.0	0.0	0.0	0.0	0.0	0.0	0.0	0.0	0.0	0.0	0.0	0.0	0.0	0.0	0.0	0.0	0.0	0.0	0.0	0.0	0.0	0.0	0.0	0.0	0.0	0.0	0.0	0.0	0.0	0.0	0.0	0.0	0.0	0.0	0.0	0.0	0.0	0.0	0.0	0.0	0.0	0.0	0.0	0.0	0.0
SO	0.0	0.0	0.0	0.0	0.0	0.0	0.0	0.0	0.0	0.0	0.0	0.0	0.0	0.0	0.0	0.0	0.0	0.0	0.0	0.0	0.0	0.0	0.0	0.0	0.0	0.0	0.0	0.0	-0.1597145389086731	0.0	0.0	0.0	0.0	0.0	0.0	0.0	0.0	0.0	0.0	0.0	0.0	0.0	0.0	0.0	0.0	0.0	0.0	0.0	0.0
SYK	0.0	-0.132473516605854	0.0	0.0	-0.1351623668830869	0.0	0.0	0.0	-0.2028385981722738	0.0	0.0	0.0	0.0	0.0	0.0	0.0	0.0	0.0	0.0	0.0	0.0	0.0	0.0	0.0	0.0	0.0	0.0	0.0	0.0	0.0	-0.1227016390498135	0.0	0.0	0.0	0.0	0.0	0.0	0.0	-0.131822829696498	0.0	0.0	0.0	0.0	0.1545820757803798	0.0	0.0	0.0	0.0	0.0
TD	0.0	-0.1262130178961217	-0.137647719197949	0.0	0.0	-0.209337527002008	0.0	0.0	0.0	0.0	-0.271810045235977	0.0	0.0	0.0	0.0	0.0	-0.2260087112231991	0.0	0.0	-0.1747106511987778	0.0	0.0	0.0	0.0	-0.1763362272982713	0.0	0.0	0.0	0.0	0.0	0.0	0.0	0.0	0.0	0.0	0.0	0.0	0.0	0.0	0.0	0.0	0.0	0.0	-0.1821454395175976	0.0	0.0	0.0	0.0	0.0
TJX	0.0	0.0	0.0	0.0	0.0	0.0	0.0985520559242977	0.0587856371230876	0.0	0.0	0.0	0.0	0.0626453139922704	0.0	0.0	0.0	0.0	0.0816576347331396	0.0	0.0	0.0	0.0860698552857345	0.0	0.0	0.0937465226454999	0.0	0.0	0.1349854040157069	0.0	0.0	0.0790350659162994	0.0	0.0	0.0	0.0	0.0	0.0929214253672512	0.0	0.0810583452962044	0.0	0.0	0.0	0.0	0.0	0.0	0.0	0.0	0.0	0.0741530746961464
TMO	0.0	0.0	0.0	0.0	0.0	0.0	0.0	0.0	0.0	0.0	0.0	0.0	0.0	0.0	0.0	-0.1514975895453394	0.0	0.0	0.0	-0.1321013336335829	0.0	0.0	0.0	0.0	0.0	0.0	0.0	0.0	-0.0944050962717697	0.0	0.0	0.0	0.0	0.0	0.0	0.0	0.0	0.0	0.0	0.0	0.0	0.0	0.0	0.0	0.0	0.0	0.0	0.0	0.0
TMUS	0.0	-0.1141559856051491	0.0	0.0	0.0928526519674262	0.1538376505608314	0.0	0.0	0.0	0.0	0.0	0.0	0.0	0.0	0.096779078973042	0.0	0.0	0.0	0.0949312214790755	0.0	0.0	0.0	0.0	0.0	0.0	0.0	0.0	0.0	0.0	0.0	0.0	0.0	0.0	0.0	0.0	0.0	0.0	0.0	0.0	0.0	0.0	0.0	0.0	0.1171466535520871	0.0	0.0	0.0	0.0	0.0
TM	0.0971488100465166	0.0812078332861421	0.0	0.0	0.1115227523961045	0.0	0.0	0.0	0.0	0.0	0.0	0.1839837148825493	0.0	0.1280820125387908	0.0	0.0	0.0	0.137348360240606	0.0	0.0	0.0	0.0	0.0	0.0	0.0	0.0	0.1763539953508598	0.1138716447695464	0.0	0.1198582472229872	0.0	0.0	0.0	0.2116481869832375	0.0	0.1019038470287966	0.0	0.0	0.0	0.0	0.2161877378916361	0.1028407352751566	0.0	0.0	0.0	0.0	0.0	0.1371187421874626	0.0
TSLA	0.0	-0.1146003430895795	0.0	0.0	0.0	0.0	0.0	0.0	0.0	0.0	0.0	0.1980457615641593	-0.1081616591991372	0.0	0.0	0.0	0.0	0.0	0.0	0.0	0.0	0.0	0.0	0.0	0.0	0.0	0.0	0.0	0.0	0.0	-0.1074138177123182	0.0	0.0	0.0	0.0	0.0	0.0	-0.1091526538733958	0.0	0.0	0.0	0.0	0.0	0.1423892274162363	0.0	0.0	-0.0809699793728952	0.0	0.0
TSM	0.0	0.0	0.0825647133956726	0.0	0.1038837208363326	0.0	0.0	0.0	0.0	0.0	0.0	0.0	0.0625146674657584	0.0	0.0	0.0	0.0	0.0	0.0	0.0838266736320918	0.0	0.0	0.0	0.0783373441182579	0.0	0.0	0.0	0.0	0.081348908634128	0.0	0.0	0.0	0.0	0.0	0.0	0.0747957722032679	0.0	0.0	0.1086141630562746	0.0	0.0	0.0	0.0	0.0	0.0	0.0	0.0	0.0	0.1041976808261386
TTE	0.0	0.0	0.0	0.0	0.0	0.0	0.0	0.0	0.0	0.0	0.0	0.0	0.0	0.0	0.0	0.0	-0.1696264376333557	0.0	0.0	0.0	0.0	0.0	0.0	0.0	-0.1659243542775063	0.0	0.0	0.0	0.0	0.0	0.0	0.0	0.0	0.0	0.0	0.0	0.0	0.0	0.0	0.0	0.0	0.0	0.0	0.0	0.0	0.0	0.0	0.0	0.0
TXN	0.0	-0.1407154537552925	-0.1268832245345404	0.0	0.0	0.0	0.0	0.0	-0.1572916031210651	0.0	0.0	0.0	-0.1345872486908924	0.0	-0.2465754973295767	0.0	0.0	0.0	0.0	-0.175112044508011	0.0	0.0	-0.2582321568318725	0.0	0.0	0.0	-0.2066182693130759	0.0	-0.1120017391717574	0.0	0.0	0.0	-0.134511620007368	0.0	0.0	0.0	0.0	-0.2405020871647652	0.0	0.0	-0.1804855715192675	0.0	-0.1859366906746341	0.0	0.0	-0.1355111165588114	0.0	0.0	0.0
T	0.0	0.0	0.0	0.0	0.0	0.0	0.0	0.0	0.0	0.0	0.0	0.0	0.0	0.0	0.0	0.0	0.0	0.0	0.0	0.0	0.0	0.1112482896096955	0.0	0.0	0.0	0.0	0.0	0.0	0.0	0.0	0.0	0.1281997630604676	0.0	0.0	0.0	0.0	0.0	0.0	0.0	0.1293345685294688	0.0	0.0	0.0	0.0	0.0	0.0	0.0	0.0	0.0
UL	0.0	0.0	0.0	0.0	-0.0958927812264517	0.0	0.0	0.0	0.0	0.0	0.0	0.0	-0.0759534378254045	0.0	0.0	0.0	0.0	0.0	0.0	0.0	0.0	0.0	0.0	-0.0679568274708195	0.0	0.0	0.0	0.0	-0.0855578218431641	0.0	0.0	0.0	0.0	0.0	0.0	0.0	0.0	0.0	0.0	0.0	0.0	0.0	0.0	0.0	0.0	0.0	0.0	0.0	0.0
UNH	0.0	0.0	0.0	0.0	0.0	0.0	0.0	0.0	0.0	0.2445651966999072	0.0	0.0	0.0	0.0	0.0	0.0	0.0	0.0	0.0	0.0	0.0	0.0	0.0	0.0	0.0	0.0	0.0	0.0	0.0	0.0	0.0	0.0	0.0	0.0	0.0	0.0	0.0	0.0	0.0	0.2254375296709924	0.0	0.0	0.0	0.0	0.0	0.0	0.0	0.0	0.0
UNP	0.0	0.0	0.0	0.0	0.0	0.0	0.0	0.0	0.0	0.0	0.0	0.0	0.0	0.0	0.0	0.0	0.0	0.0	0.0	0.0	0.0	0.0	0.0	0.0	0.0	0.0	0.0	0.0	0.0	0.0	0.0	0.0	0.0	0.0	0.0	0.0	0.0	0.0	0.0	0.0	0.0	0.0	0.0	0.0	0.0	0.0	0.0	0.0	0.0
UPS	0.0	0.1127169301484886	0.0	0.0	0.0	0.0	0.0	0.0	0.0	0.0	0.0	0.0	0.0	0.0	0.0	0.0	0.0	0.0	0.0	0.0	0.0	0.0	0.0	0.0	0.0	0.0	0.0	0.0	0.0	0.0	0.0	0.0	0.0	0.0	0.0987189938005929	0.0824951930055522	0.1206186385545549	0.0	0.0	0.0	0.0	0.0	0.0	0.0	0.0	0.0	0.0	0.0	0.0
VRTX	0.0	0.0	0.0	0.0	0.0	0.0	0.0	0.0	0.1427882333214604	0.0	0.0	-0.1606914502592288	0.0	0.0	0.0	0.0	0.0	0.0	0.0	0.0	0.0	0.0951044449103077	0.1194202275141954	0.0	0.0971529364383562	0.0	0.2105247980850045	0.0	0.0	0.2255883205484842	0.0	0.1097816563766522	0.0884491533574043	0.0	0.0	0.0814941756362309	0.0	0.0	0.0	0.0	0.123095365691167	0.0	0.0	-0.1302736232355596	0.0	0.0	0.0	0.1286731513826677	0.0
VZ	0.0	0.0	-0.1785880205104	0.0	-0.2902752249738698	0.0	-0.1779557226183025	0.0	0.0	0.0	0.0	0.0	0.0	0.0	-0.2488193086710861	0.0	0.0	0.0	0.0	0.0	0.0	-0.2101606776699312	-0.2494561752991627	0.0	0.0	0.0	-0.5833052267188131	0.0	0.0	-0.3956682774006321	-0.1883383243945874	0.0	0.0	0.0	0.0	0.0	0.0	0.0	0.0	-0.2634352461276817	-0.3221053853917739	0.0	0.0	0.0	0.0	0.0	0.0	-0.19822121262925	-0.2287601606467172
V	0.0	0.0	0.0	0.1307951318525682	0.0	0.0	0.0	0.0	0.0	0.0	0.0	0.2439660138665104	0.0	0.0	0.0	0.0	0.0	0.2210894359685177	0.0	0.0	0.0	0.0	0.2412099514840487	0.0	0.0	0.0	0.0	0.1299483949854985	0.0	0.1568485732621384	0.0	0.0	0.206499988753855	0.0	0.0	0.0	0.0	0.0	0.0	0.125530951466756	0.1947574277539059	0.1405330999411819	0.0	0.0	0.0	0.0	0.0	0.1387836680106445	0.0
WFC	-0.0994341735725426	0.0	0.0	-0.0793819386506603	0.0	0.0	0.0	0.0	0.0	0.0	0.0	0.0	0.0	-0.11797587991655	0.0	0.0	0.0	0.0	0.0	0.0	0.0	0.0	0.0	0.0	0.1203202241479211	0.0	0.0	0.0	0.0783395498115221	0.0	0.0	0.0	0.0	0.0	0.0	0.0	0.137364633032217	0.0	0.0	0.0	0.0	0.0	0.0	0.0	0.0	0.0	0.0	0.0	0.0
WMT	0.0	0.0	0.0	0.0	0.0	0.0	0.2111097402984631	0.1197772350245621	0.0	0.2074764594231977	0.2279074421834058	0.2673706130175032	0.0	0.0	0.0	0.0	0.2951745351325677	0.0	0.0	0.0	0.0	0.0	0.1889236921137376	0.0	0.0	0.0	0.0	0.0	0.0	0.0	0.0	0.0	0.0	0.1898468159629287	0.0	0.0	0.0	0.0	0.0	0.0	0.0	0.0	0.0	0.0	0.0	0.0	0.0	0.0	0.0
XOM	0.0	0.0	0.0	0.0	0.0	0.0	0.0	0.0	0.0	0.0	0.0	0.0	0.0	0.0	0.0	0.0	0.0	0.0	0.0	0.0	0.5386272563709769	0.0	0.0	0.0	-0.2362024170926885	0.0	0.0	0.0	0.0	0.0	0.0	0.0	0.0	0.0	0.0	0.0	0.0	0.0	0.0	0.0	0.0	0.0	0.0	0.0	0.0	0.0	0.0	0.0	0.0
ZTS	0.0	0.0	0.0	0.0	0.0	0.0	0.0	0.0	0.0	0.0	0.0	0.0	0.0	0.0	0.0	0.0	0.0	0.0	0.0	0.0	0.0	0.0	0.0	0.0	0.0	0.0	0.0	0.0	0.0	0.0	0.0	0.0	0.0	-0.1757171501273493	0.0	0.0	0.0	0.0	0.0	-0.1051641074793519	0.0	0.0	0.0	0.0	0.0	0.0	0.0	0.0	0.0
ADA	0.0	0.0	0.0	0.0	0.0	0.0	0.0348491600721235	0.0	0.0	0.0	0.0561378948105027	0.0	0.0	0.0	0.0	0.0	0.0	0.0	0.0	0.0	0.0	0.0	0.0	0.0	0.0	0.0	0.0	0.0	0.0	0.0	0.0	0.0	0.0	0.0	0.0	0.0	0.0	0.0	0.0	0.0	0.0	0.0	0.0	0.0	0.0	0.0	0.0	0.0	0.0
BAT	0.0	0.0	0.0	0.0	0.0	0.0	0.023936537587948	0.0	0.0	0.0	0.0337476224885096	0.0	0.0	0.0	0.0	0.0	0.0	0.0	0.0	0.0	0.0	0.0	0.0	0.0	0.0	0.0	0.0	0.0	0.0	0.0	0.0225600103022377	0.0	0.0	0.0	0.0263611445235622	0.0225685636899404	0.0	0.0	0.0	0.0	0.0	0.0210219697711977	0.0219283969957225	0.0	0.0	0.0240111764822513	0.0	0.0	0.0
BCH	0.0	0.0	0.0	0.0546240684531173	0.0	0.0	0.0	0.0	-0.0856409561426451	0.0	0.0	0.0	0.0	0.0	0.0	0.0	-0.0876643348915679	0.0	0.0	0.0	0.0	0.0	0.0	0.0	0.0	0.0	0.0	0.0	0.0	0.0	0.0	0.0	0.0	0.0	-0.0667472236584695	0.0	-0.0761202961007827	0.0	0.0	-0.0817385411009891	0.0	0.0	0.0	0.0	0.0	-0.0992474260173849	0.0	0.0	0.0
BNT	0.0	0.0	0.0	0.0	0.0	0.0	0.0	0.0	0.0	0.0	0.0	0.0	0.0	0.0	0.0	0.0	0.0	0.0	0.0	-0.0835585526410227	0.0	0.0	0.0	0.0	0.0	-0.1005642960542782	-0.0918698134253501	0.0	0.0	0.0	0.0	0.0	0.0	0.0	0.0	0.0	0.0	0.0	0.0	0.0	0.0	0.0	0.0	0.0	0.0	0.0	0.0	0.0	0.0
BSV	0.0	0.0	0.0	0.0	0.0	-0.0546858734777893	0.0	0.0	0.0	0.0	0.0	-0.0554389858888265	0.0	-0.0428260534745526	-0.0381305838022416	0.0	0.0	0.0	0.0	0.0	0.0	0.0	0.0	0.0	0.0	0.0	0.0	-0.0314944722910709	0.0	0.0	-0.0418871311964246	0.0	0.0	-0.0559263730182787	0.0	0.0	0.0	0.0	-0.0338458444676234	0.0	0.0	0.0	0.0	-0.0522984423580371	0.0	0.0	0.0	0.0	0.0
BTC	0.0	0.0	0.0	0.0	0.0	0.0	-0.0678684201370753	0.0	0.0	0.0	-0.0994126123293282	0.0	0.0	0.0	0.0	-0.1149036990896109	0.0	0.0	0.0	0.0	0.1220224138237123	0.0	0.0	0.0	-0.0859360615767653	0.0	0.0	0.0	0.0	-0.0811418333953244	0.0	0.0	0.0	-0.1063878178619504	0.0	0.0	0.0	0.0	0.0	0.0	-0.0851166834148702	0.0	-0.0586267375518197	0.0	0.0	0.0	0.0	-0.1099957989944305	0.0
DAI	0.0	0.0	0.0	0.0	0.0	0.0	0.0	0.0	0.0	0.0	0.0	0.0	0.0	0.0	0.0	0.0	0.0	0.0	0.0	0.0	0.0	0.0	0.0	0.0	0.0	0.0	0.0	0.0	0.0	0.0	0.0	0.0	0.0	0.0	0.0	0.0	0.0	0.0	0.0	0.0	0.0	0.0	0.0	0.0	0.0	0.0	0.0	0.0	0.0
DASH	0.0	0.0	0.0	0.0	0.0	0.0	0.0	0.0	0.0	0.0	0.0	0.0	0.0339593108906684	0.0	0.0	-0.0811727820299552	0.0	0.0	0.0	0.0	0.0	0.0	0.0	0.0	0.0	0.0	0.0	0.0	0.0428902141409854	0.0	0.0	0.0	0.0642768803754549	0.0	0.0	0.0	0.0	0.0	0.0	0.0	0.0	-0.0525624363262443	0.0	0.0	0.0	0.0	0.0	0.0	0.0
DOGE	0.0	0.0241269645764671	0.0	0.0	0.0	0.0	0.0	0.0	0.0	0.0	0.0	0.0	0.0	0.0	0.0	0.0	0.0	0.0	0.0	0.0	-0.0590645097616099	0.0	0.0	0.0	0.0	0.0	0.0	0.0	0.0	0.0	0.0	0.0	0.0	0.0	0.0	0.0	0.0	0.0	0.0	0.0	0.0	0.0	0.0	0.0	0.0	0.0	0.0	0.0243424002394088	0.0
EOS	0.0	0.0	0.0	0.0	0.0	0.0	0.0	0.0	0.0	0.0	0.0	0.0	-0.0360602846625554	0.0	0.0	0.0	0.0	0.0	0.0	0.0	0.0	0.0	0.0	0.0	0.0	0.0	0.0	0.0	0.0349771504656974	0.0	0.0	0.0	0.0	0.0	0.0	0.0	0.0	0.0	0.0	0.0	0.0	0.0	0.0	0.0	0.0	0.0	0.0	0.0	0.0
ETC	0.0	0.0	0.0	0.0	0.0	0.0	0.0	0.0	0.0	0.0	0.0	0.0	0.0	0.0	0.0	0.0	0.0	0.0	0.0	0.0	0.0	0.0	0.0	0.0	0.0	0.0763835516153733	0.0702109585810399	0.0	0.0	0.0619114134564562	0.0	0.0	0.0	0.0	0.0	0.0	0.0535293836250271	0.0	0.0	0.0	0.0675445583800012	0.0	0.0	0.0	0.0	0.0	0.0	0.0	0.0491097642566832
ETH	0.0	-0.0702078014692697	0.0	0.0	0.0	0.0	0.0	0.0	-0.0844822488272147	0.0	0.0	0.0	-0.0559296443025834	0.0	0.0	0.0	0.0	0.0	0.0	0.0	0.0	0.0	0.0	0.0	0.0	0.0	0.0	0.0	-0.0609082500757004	0.0	0.0	0.0	0.0	0.0	0.0	0.0	0.0	0.0	0.0	0.0709952328205163	0.0	0.0	0.0	0.0812585604076389	0.0	0.0	0.0	0.0	0.0
LTC	0.0	0.0	0.0	0.0	0.0	0.0	0.0	0.0	0.0	0.0	0.0	0.0	0.0	0.0	0.0	0.0	0.0	0.0	0.0	0.0	0.0	0.0	0.0	0.0	0.0	0.0	0.0	0.0	0.0	0.0	0.0	0.0	0.0	0.0	0.0	0.0	0.0	0.0	0.0	0.0	0.0	0.0	0.0	0.0	0.0	0.0	0.0	0.0	0.0
NEO	0.0	0.0	0.0	0.0	0.0	0.0	0.0	0.0473607914549161	0.0	0.0	0.0	0.0	0.0	0.0	0.0	0.0	0.1034619448857933	0.0589683984487347	0.0	0.0	0.0	0.0481786817649062	0.0	0.0	0.0	0.0	0.0	0.0458446196130958	0.0	0.0	0.0	0.0	0.0	0.0	0.0	0.0	0.0	0.0	0.0	0.0	0.0803938684932421	0.0	0.0	0.064495633584579	0.0	0.0	0.0395057377369637	0.0	0.0
OMG	0.0	0.0	0.0	0.0	0.0	0.0	0.0	0.0	0.0	0.0	0.0	0.0	0.0	0.0	0.0	0.0	0.0	0.0	0.0	0.0	0.0	0.0	0.0	0.0	0.0	0.0	0.0	0.0	0.0	0.0	0.0	0.0	0.0	0.0	0.0	0.0	0.0	0.0	0.0	0.0	-0.029967108624505	0.0	0.0	0.0293573350321958	0.0	0.0	0.0	0.0	0.0
QTUM	0.0	-0.0291338680587849	0.0	0.0	0.0	0.0	0.0	-0.0294959434911538	0.0	0.0	0.0	0.0	0.0	0.0	-0.0345431599231728	0.0	0.0	-0.0304045524638357	0.0	0.0	0.0	0.0	0.0	0.0	0.0	0.0	0.0	0.0	-0.0255327184304414	0.0	0.0	0.0	0.0	0.0	0.0	0.0	0.0	0.0	0.0	0.0	0.0	0.0	-0.0271761666379784	-0.045474655652703	0.0	0.0	0.0	0.0	0.0
REP	0.0	0.0	0.0	0.0	0.0	0.0	0.0	0.0	0.0	0.0	0.0	0.0	0.0	0.0	0.0	0.0	0.0	0.0	0.0	0.015487599350444	0.0	0.0	0.0	0.0	0.0	0.0	0.0	0.0	0.0	0.0	0.0	0.0	0.0	0.0	0.0	0.0	0.0	0.0	0.0	0.0	-0.0192199762814861	0.0	0.0	0.0	0.0	0.0	0.0	-0.0104656149603207	0.0
TRX	0.0	0.0	0.0	0.0	0.0	0.0	0.0	0.0	0.0	0.0	0.0	0.0	0.0	0.0	0.0	0.0	0.0	0.0	0.0	0.0	0.0	0.0	0.0	0.027773163052099	-0.0422411829795384	0.0	0.0	0.0	0.0	0.0	0.0	0.0	0.0	0.0	0.0	0.0	0.0	0.0	0.0	0.0	0.0	0.0	0.0	0.0	0.0	0.0	0.0	0.0	0.0
USDT	0.0	0.0	0.0	0.0	0.0	0.0	-1.0876875350298325	0.0	0.0	0.0	-1.7378059370717436	0.0	0.0	0.0	0.0	0.0	0.0	0.0	0.0	0.0	0.0	0.0	0.0	0.0	0.0	0.0	0.0	0.0	0.0	0.0	1.2669519159035685	0.0	-1.362576621931467	0.0	0.0	0.0	0.0	0.0	0.0	-1.5438936068580529	0.0	0.0	-0.8829475158511945	0.0	0.98863458463361	0.0	0.0	0.0	0.0
UST	0.0	0.0	0.0	0.0	0.0	0.0	0.0	0.0	0.0	0.0	0.0	0.0	0.0	0.0	0.0	0.0	0.0	0.0	0.0	0.0	0.0	0.0	0.3109202842343816	0.0	0.0	0.380353990566218	0.3312542667338274	0.0	0.0	0.4011421814807905	0.2847132873442805	0.0	0.0	0.0	0.0	0.0	0.0	0.0	0.2309508898677093	0.0	0.0	0.0	0.0	0.0	0.3211949057741931	0.0	0.0	0.0	0.0
XLM	0.0	0.0	0.0	0.0	0.0	-0.0562942574961067	0.0	0.0	0.0800792273934782	0.0	0.0	0.0	0.0	0.0	0.0	0.0	0.0	0.0	0.0	0.0	0.0	0.0	0.0611387516737093	0.0	0.0	0.0541117866901606	0.0686185529240747	0.0	0.0	0.0527554811757188	0.0	0.0	0.0	0.0	0.0	0.0	0.0	0.0	0.0	0.0	0.0	0.0	0.0	0.0	0.0	0.0	0.0	0.0	0.0462144063070911
XMR	0.0320817381609862	0.0303487028945951	0.0	0.0	0.0	0.0	0.0	0.0	0.0	0.0	0.0	0.0	0.0	0.0	0.0	0.0	0.0	0.0	0.0	0.0	0.0	0.0	0.0	0.034853266069991	0.0	0.0	0.0	0.0	0.0	0.0	0.0417738703335442	0.0	0.0	0.0	-0.0424138326805876	0.0	-0.0393549708627987	0.0	0.0	0.0	0.0	0.0335219896998823	0.0	0.0	0.0	0.0	0.0	0.0	0.0
XRP	0.0	0.0333673278839071	0.0	0.0	0.0	0.0	0.0	0.0	0.0	0.0	0.0	0.0	0.0	0.0	0.0	0.0	0.0	0.0	0.0	0.0	0.0	0.0	0.0	-0.0316397085494118	0.0	0.0	0.0	0.0	0.0	0.0	0.0	0.0	0.0	0.0	0.0	0.0	0.0	0.0	0.0	0.031720339773524	0.0	-0.0335299445527256	0.0	0.0	0.0	0.0	0.0	0.0	0.0
XTZ	0.0	0.0	0.0	0.0	0.0	0.0	0.0	0.0	-0.0294744085631525	0.0	0.0	0.0	0.0	0.0	0.0	0.0	0.0	0.0	0.0	0.0	0.0	0.0	0.0	-0.0198524314434858	0.0	0.0	0.0	0.0	-0.0207046971365345	0.0	-0.022764448140282	0.0	0.0	-0.0467247473880051	0.0	0.0	0.0	0.0	0.0	0.0	0.0	0.0	0.0	0.0	0.0	0.0	-0.0269269713233703	0.0	0.0
XVG	0.0	0.0	0.0	0.0	0.0	-0.0190005450196171	0.0	0.0	0.0	0.0	0.0	0.0	0.0	0.0	0.0	0.0	0.0	0.0	0.0	0.013957719819174	0.0	0.0	0.0	-0.0107919778143801	0.0	0.0	0.0	0.0	0.0	0.0	0.0	-0.0117611192953075	0.0	0.0	0.0	-0.0182022825167551	0.0	0.0	0.0	0.0	0.0	-0.0154353749060182	0.0	0.0	0.0	0.0	0.0	0.0	0.0
ZEC	0.0	0.0	0.0	0.0	0.0239187532412765	0.0	0.0	0.0	0.0	0.0	0.0	0.0	0.0	0.0323946965547216	0.0	0.0	0.0	0.0	0.0	0.0	0.0	0.0	0.0	0.0	0.0382843819827888	0.0	0.0	0.0	0.0	0.0	0.0	0.0	-0.0321261506517696	0.0	0.0429636256453879	0.0	0.0	0.0	0.0	0.0	0.0	0.0281107532688888	0.0	0.0	0.0	0.0	0.0	0.0	0.0
ZRX	0.0	0.0	0.0	0.0	0.0	0.0	0.0	0.0	0.0	0.0	0.0	0.0	0.0	0.0	0.0519496465174545	0.0	0.0	0.0	0.0	0.0	0.0	0.0	0.0	0.0	0.0486375784135974	0.0	0.0	0.0	0.0	0.0	0.0	0.0	0.0	0.0	0.0	0.0	0.0	0.0	0.0	0.0	0.0	-0.0255564088063751	0.0	0.0	0.0	0.0	-0.0283489208308225	0.0	0.0
CIBR	0.0	0.0	0.0	0.0	0.0	0.0	-0.2914544221544997	0.0	0.0	0.0	0.0	0.0	0.0	0.0	0.0	0.0	0.0	0.0	0.0	0.0	0.0	0.0	0.0	0.0	0.0	0.0	0.0	0.0	0.0	0.0	0.0	0.0	0.0	0.0	0.0	0.0	0.0	-0.2836841692879334	0.0	0.0	0.0	0.0	0.0	0.0	0.0	-0.2673967104803488	0.0	0.0	0.0
DIA	0.0	0.0	0.0	0.0	0.0	0.0	0.0	0.0	0.0	0.0	0.0	0.0	0.0	0.0	0.0	0.0	0.0	-1.9721216925917315	0.0	0.0	0.0	0.0	0.0	1.5277961455629183	0.0	0.0	0.0	0.0	0.0	0.0	0.0	0.0	0.0	0.0	0.0	0.0	0.0	0.0	0.0	0.0	0.0	0.0	0.0	0.0	0.0	0.0	0.0	0.0	0.0
DJD	0.0	0.0	0.0	0.0	0.0	-0.3036131632026712	0.0	0.0	0.0	0.0	0.0	0.0	0.0	0.1891955448048342	0.0	0.0	0.0	0.0	0.0	0.0	0.0	0.0	0.0	0.0	0.0	0.2658746427465404	0.0	0.0	0.0	0.0	0.0	0.0	0.0	0.0	0.0	0.0	0.0	-0.2559076370268697	0.0	0.0	0.0	0.0	0.0	-0.2938963542668628	0.0	0.0	-0.1707807200979654	0.0	0.0
DJP	0.0	0.0	0.0	0.0	0.0	0.0	0.1228863931357777	0.0	0.2282933027305754	0.0	0.0	0.0	0.1200869453519539	0.0	0.0	0.0	0.0	0.0	0.169224983432835	0.0	0.0	0.147038259296798	0.0	0.0869747477107938	0.183516070398033	0.0	0.309119993424245	0.0	0.0899355891578748	0.1751633837476875	0.0	0.0	0.1424011645653533	0.0	0.2279853667832303	0.1848584875737936	0.2077348010395533	0.1252076851174438	0.1573168709767388	0.0	0.2102260006899738	0.0	0.1489723578079184	0.0	0.0	0.1532152575973694	0.1636375481840935	0.1571380904765307	0.1756915123288053
DVY	0.0	0.0	0.0	0.0	0.0	0.0	0.751146672812663	0.0	0.0	0.0	1.1412762679854904	0.0	0.0	0.0	0.0	0.0	0.990743710898346	0.0	0.0	0.0	0.0	0.0	0.0	0.0	0.0	0.0	0.0	0.7002663928803501	0.5484162191443743	0.0	0.0	0.0	1.2954220719656704	0.0	0.0	0.0	0.0	0.0	0.0	0.0	0.0	0.0	0.0	0.0	0.0	0.0	0.0	0.0	0.0
FDLO	0.4204628726060493	0.0	0.0	0.0	0.0	0.0	0.0	0.0	0.3839066714359291	0.4309145281084305	0.0	0.4470113046341792	0.2582260335019196	0.0	0.0	0.0	0.0	0.0	0.3781957669242998	0.0	0.0	0.0	0.353608275306832	0.0	0.0	0.5270559778277211	0.0	0.0	0.0	0.0	0.0	0.2731333947217993	0.3003181239815216	0.0	0.0	0.0	0.0	0.0	0.0	0.0	0.0	0.2870879442032235	0.0	0.0	0.0	0.2733854492017571	0.2130506596357894	0.0	0.0
FDN	0.0	0.0	0.3117473003173355	0.0	0.0	0.0	0.4627337057624865	0.0	0.3843786981718016	0.0	0.0	0.7899923171730244	0.0	0.0	0.0	0.6312988817678439	0.0	0.4252138594508048	0.0	0.0	0.0	0.0	0.4241103506031476	0.0	0.0	0.0	0.0	0.0	0.0	0.0	0.0	0.0	0.0	0.0	0.0	0.0	0.0	0.0	0.0	0.3052922227828409	0.0	0.0	0.35583702675487	0.6589467792288822	0.0	0.0	0.0	0.0	0.0
FNGU	-0.1365795861537152	0.0	0.0	0.0	0.0	0.0	-0.1370450576737821	0.0	0.0	-0.2108024832787757	0.0	-0.3368809407615161	0.0	0.0	-0.217754620190422	-0.2529574960536638	0.0	0.0	0.0	0.0	0.0	0.0	0.0	0.0	0.0	0.0	0.0	0.0	0.0	0.0	0.0	0.0	0.0	-0.278075125230078	0.0	0.0	0.0	0.0	0.0	0.0	-0.2064247033853311	0.0	0.0	-0.2026143413514486	0.0	0.0	0.0	0.0	-0.139259133688997
FTXO	0.0	0.0	0.0	0.0	0.0	0.0	0.2289758017060508	0.0	0.0	0.0	0.0	0.4003518033399076	0.0	0.0	0.0	0.0	0.2499280831475428	0.2006682814541328	0.0	0.0	0.0	0.0	0.0	0.0	0.0	0.0	0.0	0.182625082292519	0.0	0.0	0.0	0.0	0.0	0.3672125380225496	0.0	0.0	0.2650191277995999	0.0	0.0	0.3239611697761058	0.0	0.0	0.0	0.0	0.0	0.2149376939157498	0.0	0.0	0.0
IBB	-0.2229147995029979	0.0	0.0	0.0	0.0	0.0	0.0	0.0	-0.2820894130047092	-0.3271442490543178	-0.2630153344328308	0.0	0.0	0.0	0.0	0.0	0.0	0.0	-0.2751955119833014	0.0	0.0	-0.2728367455400993	0.0	0.0	-0.3945009080972582	-0.4071704135972603	-0.2742281509395579	-0.1983517755245378	0.0	-0.278458709420687	-0.1842464867359493	0.0	0.0	-0.2587241011095992	-0.2684242729504382	-0.1928780112248523	-0.4012707691597125	0.0	-0.1749878732498684	0.0	-0.2601206350316582	0.0	0.0	0.0	0.0	-0.2421261667621885	-0.1566026181187328	-0.1859752190008016	-0.2235036587019865
IDU	0.0	0.0	0.0	0.0	0.0	0.0	0.0	0.0	0.0	0.0	0.0	0.0	0.0	0.0	0.0	0.0	0.0	0.0	0.0	0.0	0.0	0.0	0.0	0.0	0.3898473066512006	0.0	0.0	0.0	0.0	0.0	0.0	0.0	0.0	0.0	0.0	0.0	0.0	0.0	0.0	0.0	0.0	0.0	0.0	0.0	0.0	0.0	0.0	0.0	0.0
IEO	0.0	0.0	0.0	0.0	0.0	0.0	0.0	-0.1808358602694942	-0.3595946361337456	0.0	0.0	0.0	0.0	0.0	0.0	0.0	0.0	0.0	0.0	0.0	0.0	0.0	0.0	0.0	0.0	0.0	0.0	0.0	0.0	0.0	0.0	0.0	0.0	0.0	0.0	0.0	-0.1978604936830691	0.0	-0.2385531838514694	0.0	0.0	0.0	0.0	0.0	0.0	0.0	0.0	0.0	0.0
IJH	-1.0258547686611967	0.0	0.0	0.0	0.0	0.0	0.0	0.0	-0.9445729735117216	0.0	-1.1200294885035589	-1.1910573660901649	0.0	0.0	0.0	0.0	-1.0622913543485293	0.0	0.0	0.0	0.0	-0.7273401756658131	0.0	0.0	-1.1367052076527806	0.0	-1.487313634868298	-0.7458764239570332	0.0	-0.9044307236421878	0.0	0.0	-1.1616485157799892	-1.0787672948318492	0.0	0.0	0.0	0.0	0.0	0.0	0.0	0.0	0.0	0.0	0.0	0.0	0.0	0.0	0.0
IJJ	0.0	0.0	0.0	0.0	0.0	0.0	0.0	0.0	0.0	0.0	0.0	0.0	-0.4144885941593648	0.0	0.0	0.0	0.0	0.0	0.0	0.0	0.0	0.0	0.0	0.0	0.0	0.0	0.0	0.0	0.0	0.0	0.0	0.0	0.0	0.0	0.0	0.0	0.0	0.0	0.0	0.0	0.0	0.0	0.0	0.0	0.0	0.0	0.0	0.0	0.0
IJK	0.0	0.0	0.0	0.0	0.0	0.0	0.0	0.0	0.0	0.0	0.0	0.7674321491981229	0.0	0.0	0.0	0.0	0.6105897971449789	0.0	0.0	0.0	0.0	0.0	0.0	0.0	0.0	0.0	0.0	0.0	0.0	0.0	0.0	0.0	0.0	0.5513397702990812	0.0	0.0	0.0	0.0	0.0	-0.3647230027626709	0.0	0.0	0.0	0.0	0.0	0.0	0.0	0.0	0.0
IJR	0.0	0.0	0.0	0.0	0.0	0.0	0.0	0.0	0.0	0.0	0.0	0.0	0.0	0.0	0.0	1.2469058623318996	0.0	0.0	0.0	0.781748641230189	0.0	0.0	0.0	0.0	0.0	0.0	0.0	0.0	0.0	0.0	0.0	-0.7159969446710388	0.0	0.0	0.0	0.0	0.0	0.0	-1.100127882059431	0.0	0.0	0.0	0.0	0.0	0.0	0.0	0.0	0.0	0.0
IJS	0.0	0.0	0.0	0.0	0.0	0.0	0.0	0.0	0.0	0.0	0.0	0.0	0.0	0.0	0.0	0.0	0.0	0.0	-0.6546881289794954	0.0	0.0	0.0	0.0	0.0	0.0	-0.7314455334210707	0.0	0.0	0.0	0.0	0.0	0.0	0.0	-0.861917042046768	-0.8199224856000454	0.0	-0.5728538938540455	0.0	0.4702808305445095	0.0	0.0	0.0	0.0	0.0	0.0	0.0	0.0	0.0	0.0
IJT	0.0	0.0	0.0	0.0	0.0	0.0	0.0	0.0	0.0	0.0	0.0	0.0	0.0	0.0	0.0	0.0	0.0	0.0	0.0	-0.3458680024296714	0.0	0.0	0.0	0.0	0.0	0.0	0.0	0.0	0.0	0.0	0.0	0.0	0.0	0.0	0.0	0.0	0.0	0.0	0.0	0.0	0.0	0.0	0.0	0.0	0.0	0.0	0.0	0.0	0.0
ITB	0.0	0.0	0.0	0.0	0.0	0.0	0.0	0.0	0.0	0.0	0.0	0.0	0.0	0.0	0.0	0.0	0.0	0.0	0.0	0.0	0.0	0.0	0.0	0.0	0.0	0.0	0.0	0.0	0.0	0.2326144573149831	0.0	0.0	0.0	0.0	0.0	0.0	0.0	0.0	0.1394963972191183	0.0	0.2055095182646571	0.0	0.0	0.0	0.0	0.0	0.0	0.0	0.0
ITOT	0.0	0.0	0.0	0.0	0.0	0.0	0.0	0.0	0.0	0.0	0.0	0.0	0.0	0.0	0.0	0.0	0.0	0.0	0.0	0.0	0.0	0.0	0.0	0.0	0.0	0.0	0.0	0.0	0.0	0.0	0.0	0.0	0.0	0.0	0.0	0.0	2.3522120131543978	0.0	0.0	0.0	0.0	0.0	0.0	0.0	0.0	0.0	0.0	0.0	0.0
IUSG	0.0	0.0	-0.7001416575021736	0.0	0.0	0.0	-1.0288014266334269	0.0	0.0	-1.082534040282012	-1.214097113304148	0.0	0.0	0.0	0.0	0.0	0.0	0.0	0.0	0.0	1.932430843121472	0.0	0.0	0.0	0.0	0.0	0.0	0.0	0.0	0.0	0.0	0.0	0.0	0.0	-0.7937567339995821	0.0	-0.8274330465672239	0.0	0.0	-0.6412817229600617	0.0	0.0	0.0	0.0	0.0	-0.7777520678505361	0.0	0.0	0.0
IVE	0.0	0.0	0.0	0.0	0.0	0.0	0.0	0.0	0.0	0.0	0.0	0.0	0.0	0.0	0.0	0.0	0.0	0.0	0.0	0.0	0.0	0.0	0.0	-0.932232389619126	0.0	0.0	0.0	-1.4824025886743175	0.0	0.0	0.0	0.0	0.0	0.0	0.0	0.0	0.0	0.0	0.0	0.0	0.0	0.0	0.0	0.0	0.0	0.0	0.0	0.0	0.0
IWB	0.0	0.0	1.1644376959096483	0.0	1.3232588884270546	2.137624130090108	0.0	0.0	0.0	0.0	0.0	0.0	0.0	1.7039905751742366	0.0	0.0	0.0	0.0	0.0	0.0	0.0	0.0	0.0	0.0	1.970144487953445	2.5252942992620198	0.0	1.3216047454054525	0.0	0.0	1.5568311333226847	0.0	0.0	0.0	1.5601601567411476	0.0	0.0	0.0	0.0	0.0	1.6305746571666413	0.0	0.0	0.0	0.0	0.0	0.0	0.0	0.0
IWM	0.5856603015012343	0.5536694141734778	0.0	0.0	0.0	-0.9860728162023932	0.0	0.0	0.0	0.8444433657154445	0.0	0.0	0.0	0.0	0.0	-1.1885768176813656	0.0	0.0	0.0	-0.6574384146815693	1.4160622877726914	0.0	0.0	0.0	0.7798641108395877	0.925729061258787	1.074704151273952	0.0	0.0	1.2798476128048653	0.0	0.3909580920037567	0.0	0.0	0.835582634432112	0.0	0.0	0.0	0.6709439555657505	0.0	1.047747857100509	0.0	0.0	0.0	0.0	0.7054676494409798	0.5310219714490563	0.7183700990125665	0.6624471482909614
IWV	0.0	0.6045710265245043	0.0	0.0	0.0	0.0	0.0	0.0	-0.7665741890828239	0.0	0.0	-1.0277845683427096	0.0	0.0	0.0	0.0	0.0	0.0	0.0	0.0	0.0	0.0	0.0	0.0	0.0	0.0	0.0	0.0	0.0	0.0	0.0	0.0	0.0	0.0	0.0	0.0	-0.5873834542106467	0.0	-0.5253054409543125	0.0	0.0	0.0	0.0	0.0	0.0	0.0	0.0	0.0	0.0
IYE	0.0	0.0	0.0	0.0	0.0	0.0	0.0	0.0	0.0	0.0	0.0	1.034447484756627	-0.5555602211226767	0.0	0.0	0.0	0.0	0.0	0.0	-0.5326952388488673	0.0	0.0	0.0	0.0	0.0	0.0	0.0	0.0	0.0	0.0	-0.5067283240643218	0.0	0.0	0.0	0.0	0.0	0.0	0.0	0.0	0.0	0.0	0.0	0.0	0.0	0.0	0.0	0.0	0.0	0.0
IYF	0.0	0.0	-0.7550393624130264	0.0	0.0	0.0	0.0	0.0	0.0	0.0	0.0	0.0	-0.4731136920413935	-0.6044392626649341	0.0	0.0	0.0	0.0	0.0	0.0	0.0	0.0	0.0	0.0	0.0	0.0	0.0	0.0	0.0	0.0	0.0	0.0	0.0	0.0	0.0	0.0	0.0	0.0	0.0	0.0	0.0	0.0	-0.5180214866083881	0.0	0.0	0.0	0.0	0.0	0.0
IYJ	0.0	0.0	0.0	0.0	0.0	0.0	0.0	0.0	0.0	0.0	0.0	0.0	0.0	0.0	0.0	0.0	0.0	0.0	-0.413771906396887	-0.4130701273436725	0.0	0.0	-0.5832344005335668	0.0	0.0	0.0	-0.4956284050626999	0.0	-0.4555617145939272	-0.4870315893877749	0.0	0.0	0.0	0.0	0.0	-0.3589587389324803	-0.4189492380405867	0.0	0.0	0.0	-0.4734561088975461	0.0	0.0	0.0	0.0	-0.5299354449391261	0.0	0.0	0.0
IYR	0.0	-0.3293524414544317	0.0	0.0	0.0	0.0	0.0	0.0	0.0	0.0	0.0	0.0	0.0	0.0	0.0	0.0	0.0	0.0	0.0	-0.3718975985680847	0.0	0.0	0.0	0.0	-0.4472240374359696	-0.479697580546325	-0.7439885861682638	0.0	0.0	-0.4524928829399681	0.0	0.0	0.0	0.0	-0.4261794895369403	-0.4162181153703186	-0.4753460678227191	0.0	0.0	-0.3055501129604163	-0.4782993607245878	0.0	0.0	0.0	0.0	0.0	0.0	0.0	-0.4226362741929383
IYT	0.0	0.0	0.0	0.0	0.0	0.0	0.0	0.0	0.0	0.0	0.0	0.0	0.0	0.0	0.0	0.0	0.0	0.0	0.0	0.0	0.0	0.0	0.0	0.248781250245817	0.0	0.0	0.0	0.0	0.0	0.0	0.0	0.0	0.0	0.0	0.0	0.0	0.0	0.0	0.0	0.0	0.0	0.2914413523935946	0.0	0.0	0.0	0.0	0.0	0.0	0.0
IYW	0.0	0.0	-0.6728579355413689	0.0	0.0	0.0	0.0	0.0	0.0	0.0	0.0	0.0	0.0	0.0	0.0	0.0	0.0	0.0	0.0	0.0	0.0	0.0	0.0	0.0	0.0	0.0	0.0	0.0	0.0	0.0	0.0	0.0	0.0	0.0	0.0	0.0	0.0	0.0	0.0	0.0	0.0	0.0	0.0	-0.8612502491605475	0.0	0.0	0.0	0.0	0.0
IYY	0.0	0.0	0.3296089265704359	0.0	0.0	0.4763547257965153	0.0	0.0	0.0	0.0	0.0	0.0	0.0	0.0	0.0	0.0	0.0	0.0	0.4974872562377356	0.0	0.0	0.0	0.0	0.0	0.0	0.0	0.0	0.0	0.0	0.0	0.0	0.0	0.0	0.0	0.0	0.0	0.4161469594021754	0.0	0.0	0.0	0.0	0.2901726309362625	0.0	0.0	0.0	0.0	0.0	0.0	0.0
KBWB	0.0	0.0	0.0	0.0	0.0	0.0	-0.3708060095846955	0.0	0.0	0.0	0.0	0.0	0.0	0.0	0.0	0.0	0.0	0.0	0.0	0.0	0.0	0.0	0.0	0.0	0.0	0.0	0.0	0.0	-0.4327983356476329	0.0	-0.5724426258854369	0.0	0.0	0.0	0.0	0.3367093249689219	0.0	0.0	0.0	0.0	-0.5638826758474957	0.0	0.0	0.0	0.0	0.0	0.0	0.0	0.0
OEF	0.0	0.0	0.0	0.0	0.0	0.0	0.0	0.0	0.0	0.0	0.0	0.0	0.0	0.0	0.8004472040648687	0.0	0.0	0.0	0.0	0.0	-1.771779894632582	0.0	0.0	0.0	0.0	-0.949694840175492	0.0	0.0	0.0	0.0	0.0	0.0	0.0	0.0	0.0	0.0	0.0	0.0	0.0	0.0	0.0	0.0	0.0	0.0	0.0	0.0	0.0	0.0	0.0
ONEQ	0.0	0.0	0.0	0.0	0.0	0.0	0.0	0.0	0.0	0.0	0.0	0.0	0.0	0.0	0.0	0.0	0.0	0.0	0.0	0.0	0.0	0.0	0.0	0.0	0.0	0.0	0.0	0.0	0.0	0.0	0.0	0.0	0.0	1.055961424775851	0.0	0.0	0.0	0.0	0.0	0.0	0.0	0.0	0.0	0.0	0.8110611166767481	0.0	0.0	0.0	0.0
PNQI	0.0	0.0	0.0	0.0	0.0	-0.1723894289560761	0.0	0.0	0.0	0.0	0.0	0.0	0.0	0.0	0.0	0.0	0.0	0.0	0.0	0.0	0.0	0.0	0.0	-0.0919554632307713	0.0	0.0	0.0	0.0	0.0	0.0	0.0	0.0	0.0	0.0	0.0	0.0	0.0	0.0	0.0	0.0	0.0	0.0	0.0	0.0	0.0	0.0	0.0	0.0	0.0
QQQ	0.0	0.0	0.0	0.0	-1.7812582185216166	0.0	0.0	0.0	0.0	0.0	0.0	0.0	0.0	0.0	0.0	0.0	2.2600094511304545	0.0	0.0	-1.919656227916416	0.0	0.0	0.0	0.0	0.0	0.0	0.0	0.0	0.0	0.0	0.0	0.0	0.0	0.0	-1.5975909030008892	0.0	0.0	0.0	1.7409654046631	0.0	0.0	0.0	0.0	-3.332186644457085	1.6592112257902605	0.0	0.0	0.0	0.0
QTEC	0.0	-0.2048456290749074	0.0	0.0	0.0	0.0	-0.25264335604671	-0.2165385303131435	-0.4064022972483943	-0.3274661968797521	-0.5410992265745789	0.0	0.0	0.0	0.0	0.0	0.0	-0.32699219287963	0.0	0.0	0.0	-0.3613882767427905	-0.4063400291124526	0.0	0.0	0.0	-0.3394328454530594	0.0	0.0	-0.3447899815761952	0.0	-0.1832162379835579	-0.3487391258717275	0.0	-0.3897942041323399	0.0	0.0	-0.2825142000367326	-0.2901588393444856	0.0	-0.3720328449411289	0.0	0.0	0.0	-0.3461630634536534	0.0	-0.2542556070504363	0.0	-0.3083196837549543
QYLD	0.3018737075857106	0.0	0.0	0.0	0.0	0.0	0.3365173580580922	0.0	0.0	0.0	0.75892453695958	0.0	0.3048070508538458	0.277137792547067	0.0	0.0	0.0	0.0	0.0	0.0	-0.6766674972679549	0.0	0.0	0.0	0.0	0.0	0.0	0.0	0.0	0.0	0.0	0.0	0.0	0.0	0.3376596487816549	0.0	0.4042808770229302	0.0	0.0	-0.3104116252686084	0.0	0.0	0.0	0.0	0.0	0.0	0.0	0.0	0.0
ROBT	0.0	0.0	0.0	0.0	0.0	0.0	0.0	0.0	0.0	0.0	0.0	0.0	0.0	-0.1694231412633232	0.0	0.0	0.0	0.0	0.0	0.0	0.0	0.0	0.0	0.0	0.0	0.0	0.0	0.0	0.0	0.0	0.0	0.0	0.0	0.0	0.0	0.0	0.0	0.0	0.0	0.0	0.0	0.0	-0.1573701931038979	0.0	0.0	0.0	0.0	0.0	0.0
RPG	0.0	0.0	0.0	0.0	0.0	0.0	0.0	0.0	0.4464257851139816	0.0	0.0	0.0	0.0	0.0	0.0	0.0	0.0	0.0	0.0	0.0	0.0	0.0	0.3987980904773763	0.0	0.0	0.0	0.0	0.0	0.0	0.0	0.0	0.2086539597362475	0.0	0.0	0.0	0.0	0.0	0.0	0.0	0.0	0.0	-0.2151638142047856	0.0	0.0	0.0	0.0	0.0	0.0	0.0
RPV	0.0	0.0	0.0	0.0	0.0	0.0	-0.4755653377969259	0.0	0.0	0.0	0.0	0.0	0.0	0.0	0.0	0.0	0.0	0.0	0.0	0.0	0.9430763382932236	0.0	0.0	0.0	0.6256393180862662	0.0	0.0	0.0	0.0	0.0	0.0	0.0	0.0	0.0	0.0	0.0	0.0	0.0	0.0	0.0	0.0	0.0	0.0	0.0	0.0	0.0	0.0	0.0	0.0
SLYG	0.0	0.0	0.0	0.3464432713889125	0.3114539728208434	0.0	0.0	0.2490502073478459	0.0	0.0	0.0	0.0	0.0	0.0	0.0	0.0	0.0	0.4012691238980679	-0.4536494224962701	0.0	0.0	0.0	-0.4120780997799926	0.0	0.0	0.0	0.0	0.0	0.0	0.0	0.0	0.0	0.0	0.0	0.0	0.0	0.0	0.0	0.0	0.2524279160840693	0.0	0.2974379362016915	0.0	0.0	0.0	0.0	0.0	0.0	-0.3616930664209528
SLYV	0.0	0.0	0.0	0.0	0.0	0.0	0.0	0.0	0.7082711353804424	0.0	0.0	0.0	0.0	0.0	0.0	0.0	0.0	0.0	0.0	0.0	0.0	0.0	0.0	0.0	0.0	0.0	0.0	0.0	0.0	0.0	0.0	0.3715509153925973	0.0	0.0	0.0	0.0	0.0	0.0	0.0	0.3325076055084848	0.0	0.0	0.0	0.0	0.0	0.0	0.0	0.0	0.0
SLY	0.0	0.0	0.0	0.0	0.0	0.0	0.0	0.0	-0.3740283941965127	0.0	0.0	0.0	0.0	0.0	0.0	0.0	0.0	0.0	0.0	0.0	0.0	0.0	0.0	0.0	0.0	0.0	0.0	0.0	0.0	0.0	0.0	0.0	0.0	0.0	0.0	0.0	0.0	0.0	0.0	0.0	0.0	0.0	0.0	0.0	0.0	0.0	0.0	-0.2339473880691934	0.0
SOXX	-0.4947706064639385	0.0	0.0	0.0	-0.6815244598716925	-1.1613974411361696	-0.5359176176451775	0.0	0.0	0.0	-0.9257453598851032	-1.3211101608858755	0.0	-0.4718490722534244	-0.5598525768983325	-0.6516394551611655	0.0	-0.4891333460800843	0.0	0.0	0.0	0.0	0.0	0.0	0.0	0.0	0.0	-0.4015381148728326	0.0	0.0	0.0	0.373673181042287	0.0	-0.9602338621696596	0.0	-0.4809429432391974	0.0	0.0	0.0	-0.3583959703368168	0.0	-0.6421577460923643	-0.4885625376225967	0.0	-0.7215912410330578	0.0	0.0	0.0	0.0
SPY	3.498185930934409	0.0	0.0	3.0817829832373898	2.8270161135600964	0.0	0.0	3.0992950050089565	0.0	0.0	0.0	0.0	3.706622358497741	0.0	4.396825382547276	0.0	0.0	0.0	0.0	0.0	0.0	0.0	0.0	0.0	0.0	0.0	0.0	0.0	0.0	0.0	0.0	0.0	0.0	4.067952509856578	0.0	0.0	0.0	0.0	0.0	3.944106850343687	0.0	0.0	0.0	5.715976417856998	0.0	0.0	0.0	0.0	0.0
SVXY	0.0	0.0	0.0	0.0	0.0	0.0	0.0956919994090801	-0.0749334804529179	0.1029440988070508	0.1282346270002706	0.1433268037857122	0.0	0.0	0.0	0.0	0.14551708741615	0.0	0.1011629088351859	0.0	0.0	0.0	0.0	0.0	0.0	0.0	0.0	0.1819525999616986	0.0	0.0	0.0	0.0	0.0676606410338618	0.0	0.0	0.0	0.0	0.0	0.1637724960228668	0.0	-0.0708006239082755	0.0	0.098712731700722	0.0	0.0	0.0	0.0	0.0806102584974717	0.0	0.0
XTN	0.0	0.0	0.1619571453850669	0.0	0.0	0.0	0.0	0.0	0.0	0.0	0.0	0.0	0.0	0.0	0.0	0.0	0.2909845423262338	0.0	0.0	0.0	0.0	0.0	0.2150853226929513	0.0	0.0	0.0	0.2109305201044592	0.0	0.0	0.0	0.0	0.0	0.2495085688673792	0.0	0.1383739647851367	0.0	0.1855721916842581	0.0	0.0	0.0	0.1784741099661669	0.0	0.0	0.0	0.0	0.0	0.0	0.1770760361683422	0.1500003342720105
[truncated: 173 more columns]
