# Supplementary material for: Herding unmasked: Insights into cryptocurrencies, stocks and US ETFs
Source: PLoS One. 2025 Feb 3;20(2):e0316332. doi: 10.1371/journal.pone.0316332 (PMC11790157; doi:10.1371/journal.pone.0316332)
Supplement: S1 File — (ZIP) [file pone.0316332.s008.zip › S1 File/Contagion_Bull_Time_2.csv]

Transmitter	AAPL	ABBV	ABB	ABT	ACN	ADBE	ADI	ADP	AIR	ALV	AMAT	AMD	AMGN	AMT	AMZN	ASML	ASX	AVGO	AXP	AZN	BABA	BAC	BA	BDX	BHP	BKNG	BKR	BLK	BMY	BP	BSX	BTI	BUD	BX	CAT	CB	CFR	CI	CMCSA	CNI	COP	COST	CP	CRM	CSCO	CSL	CVS	CVX	C
AAPL	-0.1735340203012146	0.1771926071229105	0.0	0.0	0.0	0.0	0.0	0.0	0.0	0.0	0.0	0.0	0.0	0.0	0.0	0.0	0.0	0.0	0.0	0.2077458196439504	0.0	0.0	0.0	0.168426879016529	0.0	0.3185813570625773	0.0	0.0	0.0	0.0	0.0	0.2229865379545679	0.0	0.0	-0.1839682761877055	0.0	0.0	0.0	0.0	0.0	0.0	0.0	0.0	0.0	0.0	-0.1798832575319564	0.0	0.0	0.0
ABBV	-0.0928899124089828	0.0	0.0	0.0	0.0	0.0	0.0	0.0	0.0	0.0	0.0	0.0	0.0	0.0	0.0	0.0	0.0	-0.0906295404436614	0.0	0.0	0.0	0.1092509310681919	0.0	0.0	0.0	0.0	0.0	0.0	0.0	0.0	0.0	0.0	0.0	0.0	0.0	0.0	0.0	0.0	0.0	0.0	0.0	0.0	0.0	0.0	0.0	0.0768622637254052	0.1084509045568164	0.0	0.0
ABB	0.0	0.0	0.0	0.0	0.0	0.0	0.0	0.0	0.0	0.0	0.0	0.0	0.0	0.0	0.0	0.0	0.0	0.0	0.0	0.0	0.0	0.0	0.0	0.0	0.0	0.0	0.0	0.0	0.0	0.0	0.0	0.0	0.0	0.0	0.108193406196387	0.0	0.0	0.0	0.0	0.0	0.0	0.0	0.0	0.0	0.0	0.0	0.0	0.0	0.0
ABT	0.0	0.0	0.0	0.0	0.0	0.0	0.0	0.0	0.0	0.0	0.0	0.0	0.0	0.0	0.0	0.0	0.0	0.0	0.0	0.0	0.0	0.0	0.0	0.0	0.0	0.1196797336344768	0.0	0.0	0.0	0.0	0.0	0.0	0.0	0.0	0.0	0.0	0.0	-0.1391552480519543	0.0	0.0	0.0	0.0	0.0	0.0	0.0	0.0	0.0	0.0	0.0
ACN	0.0	0.0	0.0	0.0	0.0	0.0	0.0	0.0	0.4488627774998993	0.3125522516957628	0.0	0.0	0.0	0.0	0.0	0.0	0.0	0.0	0.1778700467482335	0.0	0.0	0.0	0.4089391270240817	0.0	0.2397127109539818	0.0	0.2702422721030623	0.0	0.0	0.0	0.0	0.0	0.0	0.2068965076893732	0.1711693832229362	0.0	0.1613103227051289	0.0	0.0	0.0	0.0	0.0	0.0	-0.1377479723740316	0.0	0.1135138094726786	0.0	0.0	0.1806304665401295
ADBE	0.0	0.0	0.0	0.119726523980523	0.0	0.0	0.0	0.0	0.0	0.0	0.0	0.0	0.0	0.0	0.0	0.0	0.0	0.0	0.0	0.0	0.0	0.0	0.0	0.0	0.1796796742890971	0.0	0.0	0.0	0.0	0.0	0.0	0.0	0.0	0.0	0.0	0.0	0.0	0.0	0.0	0.0	0.0	0.0809476587313007	0.0	0.0	0.1113855785644652	0.0	0.0	0.0	0.0
ADI	0.0	0.0	0.0	0.0	0.0	0.0	0.0	0.0	0.0	0.0	0.0	0.0	0.0	0.0	0.0	0.0	0.0	0.0	0.0	0.0	0.0	0.0	0.0	0.0	0.0	0.0	0.0	0.0	0.0	0.0	-0.0852194454750334	0.0	0.0	0.0	0.0	0.0	0.104833764901889	0.0	0.0	0.0	0.0	0.0	0.0	-0.1493503199575765	-0.081383757039493	0.0	0.0	0.0	0.0
ADP	0.0	0.0	-0.0831591483460676	0.0	0.0	0.0	0.0	-0.1180463285054521	0.0	0.0	0.0	0.0	0.0	0.0	0.0	0.0	0.0	0.0	0.0	0.0	0.0	0.0	0.0	0.0	-0.1217328639747287	0.0	-0.2502864395553714	0.0	0.0	-0.1642419361680432	0.1089709508570462	-0.0869942660758286	0.0	0.0	0.0	0.0	0.0	0.0	0.0	0.0	0.0	0.0	0.0	0.0	0.0	0.0	0.0	-0.1175383074453712	0.0
AIR	0.0	0.0	-0.0500358646320457	0.0	-0.0380912859667929	0.0	0.0	-0.0345027946627003	-0.1741003261902694	0.0	0.0	0.0	0.0	0.0	0.0	0.0	-0.1056984705915225	-0.0563863509329265	-0.0498066547477689	0.0	0.0	-0.066373060115802	0.0	0.0	0.0	0.0	-0.0899059879653716	-0.0608330562252598	0.0	-0.0927061058577704	0.0	0.0	0.0	0.0	-0.0716723465437289	0.0	-0.0747399191900541	0.0	0.0	0.0	0.0	0.0	0.0	0.0	0.0	-0.0565124813807043	0.0	-0.0511068258002145	-0.053840304391112
ALV	0.0	0.0	0.0	0.0	0.0	0.0	0.0	0.0	0.0962867065331986	0.0	0.0	0.0	0.0	0.0	0.0	0.0	0.0	0.0	0.0	0.0541877491286888	0.0	0.0	0.0	0.0	0.0	0.0	0.0	0.0	0.0	0.0	0.0	0.0	0.0	0.0	0.0	0.0	0.0	0.0	0.0	0.0	0.0	0.0	0.0	0.0	0.0532413564758848	0.0	0.0	0.0	0.0
AMAT	0.0	0.0	0.0652203718674347	-0.0614867124349315	0.0	0.0	0.0	0.0	0.0	0.0	0.0	0.0	0.0	0.0	0.0	0.0	0.0	0.0	0.0	-0.0711442869694123	0.0	0.0	0.1063043075178175	0.0	0.0	0.1274326323811371	0.2261712361853039	0.0	0.0	0.0	0.0	0.0	0.0	0.0	0.0	0.0	0.0	0.0	0.0	0.0	0.129843694349266	0.0498364208052942	0.0	0.0	0.0	0.0	0.0	0.0	0.0
AMD	0.0	0.0	0.0	0.0	0.0	0.0	0.0678659175976248	0.0	0.0	0.0	0.0	0.0	0.0	0.0	0.0	0.0	0.0	0.0	0.060681519091813	0.0	0.0	0.0	0.0	0.0	0.0	0.0818679380755377	0.0	0.0	0.0	0.0	0.0	0.0	0.0	0.0	0.0	0.0	0.0	0.0	0.0	0.0	0.1318181294686277	0.0	0.0	0.0	0.0	0.0	0.0	0.0688414821507697	0.0
AMGN	0.1254357525391021	0.0	0.0	0.0	0.0	0.1220755980305146	0.0	0.0	0.0	0.0	0.0	0.0	0.0	0.0	0.0	0.0	0.0	0.0	0.0	0.0	0.0	-0.1324547765614594	0.0	0.0	0.0	0.0	0.0	0.0	0.0	0.0	0.0934129654104024	0.0	0.0	0.1033860984292193	0.0	0.0	-0.162757193810329	0.0	0.0	0.0	-0.2114970237617748	0.1054932235979279	0.0	0.0	0.0	0.0	0.0	0.0	0.0
AMT	0.0	0.0	0.0	0.0	0.0901537771205608	0.0	0.0	0.0	0.0	0.0	0.0	0.0	0.0	0.0	0.0	0.0	0.0	0.1239951037942516	0.0	0.0	0.0	0.0	0.0	0.0906085349099466	0.0	0.0	0.0	0.0	0.1064164191375886	0.0	0.0903343225932537	0.0	0.1144726399552095	0.1326484160905489	0.0	0.0	0.0	0.0	0.0	0.0	0.0	0.0	0.0	0.0	0.0	0.0	0.0	0.0	0.0
AMZN	0.0	0.0	0.0	0.1680159954339902	0.0	0.0	0.0	0.0	0.0	0.0	0.0	0.0	0.0	0.0	0.0	0.0	0.0	0.0	0.0	0.1665368989471412	0.0	0.0	0.0	0.172465448368393	0.0	0.0	0.0	0.0	0.1838996766734412	0.0	0.0	0.153902342707004	0.0	0.1868513973355177	0.0	0.0	0.0	0.0	0.0	0.0	0.0	0.0	0.0	0.0	0.0	0.0	0.0	0.0	0.0
ASML	0.0	0.0	0.0	0.0	0.0591795488188508	0.0	0.0825838123798247	0.0712232535545878	0.0	0.0	0.0	0.0	0.0	0.0	0.0	0.0	0.0	0.0	0.0	0.0713624134074274	0.0	0.0	0.0	0.0	0.0	0.0	0.0	0.0666581425360737	0.0	0.0	0.0	0.0	0.0	0.0897186973300821	0.0906016445869803	0.0882394359270318	0.147076281660824	0.0	0.0	0.0	0.0	0.0	0.0	0.0	0.0	0.0	0.0	0.0	0.0
ASX	0.0	0.0	0.0	0.0	0.0	0.0	0.0	0.0	0.0	0.0	0.0709739742996128	0.0	0.0	0.0	0.0580444116386651	0.0722608541083465	0.0	0.0	0.0	0.0	0.0	0.0	0.0	0.0	0.0	0.0	-0.11284899170636	0.0	0.0	-0.0677593526576896	0.0	0.0	0.0	0.0	0.0	0.0	0.0	0.0	0.0	0.0	0.0	0.0	0.0	0.0576393670076482	0.0	0.0	0.0	0.0	-0.0498103258947966
AVGO	0.0	0.0	0.0	0.0	0.0	0.0	0.0	0.0	0.0	0.0	0.0	0.0	0.0	0.0	0.0	0.0	0.0	-0.1414964669580502	0.1019278689088648	0.0	0.0	0.1055263804342917	0.1751539972249968	0.0	0.1347542278950488	0.2044294328101341	0.1724998891362425	0.0	0.0	0.0	0.0	0.0	0.0	0.0880750577457351	0.0	0.0	0.0	0.0	0.0	0.0	0.3203461583016587	0.0	0.0	0.0	0.0	0.0	0.0	0.1346045271369282	0.0
AXP	0.0	-0.0829815993065352	-0.1399236451910377	0.0	0.0	0.0	0.0	0.0	0.0	-0.2264861153409125	0.0	-0.1503511327057632	-0.0844277144413358	0.0	0.0	0.0	0.0	0.0	0.0	0.0	0.0	-0.1822563206205388	0.0	0.0	-0.1569223943386316	0.0	-0.289700476561041	0.0	0.0	-0.1340020308948716	0.0	-0.1086892979564838	-0.1030762524993039	0.0	-0.0951019801036464	0.0	0.0	0.0	0.0	0.0	-0.1961864571604189	0.0	-0.1244410013774716	-0.1316002011431871	0.0	0.0	0.0	-0.1658944777218233	-0.1595356256446106
AZN	0.0	0.0	0.0	0.0	0.0	0.0	0.0	0.0	-0.1474705719818091	0.0	0.0	0.0	0.0	0.0	0.0	0.0	0.0	0.0	0.0	0.0	0.0	0.0	0.0	0.0	0.0	0.0	0.0	0.0	0.0	0.0	0.0	0.0	0.0	0.0	0.0	0.0	0.0	0.0	0.0	0.0	0.0	0.0	0.0	0.0	0.0	0.0	0.0	0.0	0.0
BABA	0.0	0.0	0.0	-0.037809650474908	0.0	0.0	0.0	0.0	0.0	0.0	0.0	0.0	0.0	0.0	0.0	0.0	0.0	0.0	0.05702962693048	0.0	0.0808403516092686	0.0669996986491684	0.064623522479078	0.0	0.0771961904507373	0.0	0.1371692225654236	0.0	0.0	0.0991473485323273	0.0	0.0	0.0	0.0	0.0498593564029808	0.0584461168266002	0.0	0.0	0.0	0.0	0.0954406433625562	-0.0330544371957784	0.0	0.0	0.0	0.0	0.0	0.0496544253147667	0.0727280859874542
BAC	0.0	-0.1296392883766763	0.0	0.0	0.0	0.0	0.0	0.0	0.0	0.0	0.0	0.0	0.0	0.0	0.0	-0.1607256042560828	0.0	0.0	0.0	-0.125612289857011	0.0	0.0	0.0	0.0	0.0	0.0	0.0	0.0	0.0	0.0	0.0	0.0	0.0	-0.1166689262783266	0.0	0.0	0.0	0.0	0.0	0.0	0.0	0.0	0.0	0.0	0.0	0.0	-0.1337278145449933	0.0	0.0
BA	0.0	0.0	0.0	0.0	0.0	0.0	0.0	0.0	0.0	0.0	0.0	0.0	0.0	0.0	0.0	0.0	0.0	0.0	0.0	0.0	0.0	0.0	-0.1342161075831599	0.0	0.0	-0.1282749113852814	0.0	0.0	0.0	0.0	0.0	0.0	0.0	0.0	0.0	0.0	0.0	0.0	0.0674316535057464	0.0	0.0	0.0	0.0	-0.1071643481917865	0.0	0.0	0.0	0.0	0.0
BDX	0.0	0.0	0.0	0.0	0.0	0.0	0.0	0.0	0.0	0.0	0.0	0.0	0.0	0.0	0.0	0.0	0.0	0.0	0.0	0.0	0.0	0.0	0.0	0.0	0.0	0.0	0.1576009832378556	0.0	0.0	0.0	0.0	0.0	0.0	0.0	0.0	0.0	0.0	0.0	0.0	0.0	0.0	0.0	0.0	0.0	0.0	0.0755824741060999	0.0	0.0	0.0
BHP	0.0	-0.0533494331845964	0.0	0.0	0.0	0.0	0.0	0.0	0.0	0.0	0.0	0.0	0.0	0.0	0.0	0.0	0.0	0.0	0.0	-0.0972649240012566	0.0	0.0	0.0	-0.0657774594846236	0.0	0.0	0.0	0.0	-0.0810920765698056	0.0	-0.0517283440617456	0.0	0.0	0.0	0.0	0.0	0.0	-0.0880982405486314	0.0	0.0	0.0	0.0	0.0	0.0	-0.0620979573219668	0.0	-0.0707902404076955	-0.0806947119694577	0.0
BKNG	0.0	0.0	0.0	0.0	0.0	0.0	0.0	0.0	0.0	0.0	0.0	0.0	0.0	-0.0439251103384887	0.0	-0.0797333897845194	0.0	0.0	0.0555033623183248	0.0	0.0	0.0	0.0	0.0	0.0	0.0	0.0887431226091871	0.0	0.0	0.0774909775664413	0.0	0.0	0.0	0.0	0.0	0.0	0.0	0.0	0.0	0.0	0.0	0.0	0.0	0.0	-0.0525201875511476	0.0	0.0	0.0	0.0
BKR	0.0	0.0	0.0	0.0	0.0	0.0	0.0	0.0	0.0	0.0	0.0	0.0	0.0	0.0	0.0	0.0	0.0	0.0	0.0	0.0	0.0	0.0	0.0	0.0	0.0	0.0	0.0	0.0	0.0	-0.0961922615156537	0.0	0.0	0.0	0.0	0.0	0.0	0.0	0.0	0.0	0.0	0.0	0.0	0.0	0.0	0.0	0.0	0.0	-0.0548154522569528	0.0
BLK	0.0	0.0	-0.0777392587670717	0.0	0.0	0.0	-0.1136889396208038	0.0	0.0	0.0	0.0	0.0	0.0	0.0	0.0	-0.1452821786265359	0.0	0.0	0.0	0.0	-0.1364911593813003	0.0	0.0	0.0	0.0	0.0	0.0	0.0	0.0	0.0	0.0	0.0	0.103364178111433	0.0	0.0	0.0	0.0	0.0	0.0	0.0	0.0	0.0	0.0	-0.1011291274232984	0.0	0.0	0.0	0.0	0.0
BMY	0.0	0.0	0.0	0.0	0.0	0.0	0.0	0.0	0.0	0.0	0.0	0.0	0.0	0.0	0.0	0.0	-0.2287422151838861	0.0	-0.1132453353371364	0.0	0.0	-0.1303136999166358	0.0	0.0	0.0	0.0	0.0	-0.109110538617848	0.0	0.0	0.0	0.0	0.0	0.0	0.0	0.0	-0.1880000699429531	0.0	0.0	0.0	0.0	0.0	0.0	0.0	0.0	0.0	0.0	0.0	0.0
BP	0.0	0.0	0.0	0.0	0.0	0.0	0.0	0.0	0.0	0.0	0.0	0.0	0.0	0.0	0.0	0.0	0.0	0.0	0.0	0.0	0.0	0.0	0.0	0.0	0.0	0.0	0.0	0.0	0.0	0.0	0.0	0.0	0.0	-0.098460117437933	0.0	0.0	0.0	0.0	0.0	0.0	0.0	0.0	0.0	0.0	0.0	0.0	0.0	0.0	0.0
BSX	-0.1029935916170328	0.0	-0.0656973908568483	0.0	-0.0669318266628114	0.0	0.0	0.0	0.0	0.0	0.0	0.0	0.0	0.0	0.0	0.0	0.0	0.0	0.0	0.0	0.0	0.0	0.0	0.0	0.0	0.0	-0.1351177459219015	0.0	0.0	-0.1438301759979551	-0.0719743794112086	0.0	0.0	0.0	-0.1330149430296358	0.0	0.0	0.0	-0.0854981463229984	0.0	0.0	0.0	0.0	0.0	-0.1027162551008108	0.0	0.0	-0.0973323215522449	-0.1043504210549686
BTI	0.0	0.0	0.0	0.0	0.0	0.0	0.0	0.0	0.0	0.0	0.1509368465660345	0.0	0.0	0.0	0.0931519612671651	0.0	0.0	0.0	0.0	0.0	0.0	0.0	0.0	0.0	0.0	0.0	0.0	0.0	0.0	0.0	0.0	0.0	0.0	0.0	0.0	0.0	0.0	0.0	0.0	0.0	0.0	0.0	0.0	0.0	0.0	0.0	-0.0740787519896313	0.0	0.0
BUD	0.0	0.0670059462563063	0.0	0.0	0.0	0.0	0.0	0.0	0.0	0.0	0.0	0.0	0.0	0.0	0.0	0.0	0.0	0.0	0.0	0.0	0.0	0.0	0.0	0.0	0.0	0.0	0.0	0.0	0.0	0.0	0.0	0.0806865902792313	0.0	0.0	0.1244707310175699	0.0	0.0885560882422739	0.0	0.0	0.0	0.0	0.0	0.0	0.0	0.1030938714806625	0.0	0.0	0.0854795051894745	0.0
BX	0.0	-0.0719700742220191	0.0	0.0	0.0	-0.0878782036935256	0.0	0.0	0.0	0.0	0.0	0.0	0.0	0.0	-0.085357456252323	0.0	0.0	0.0	0.0	-0.0688484603260984	0.0	0.0	0.0	0.0	0.0	0.0	0.0	0.0	-0.0801638884081021	0.0	0.0	0.0	0.0	0.0	-0.0727384321189608	0.0	0.0	0.0	-0.0664796204121226	0.0	-0.0985133911021158	0.0	0.0	0.0	-0.0746885040883796	0.0	0.0	0.0	0.0
CAT	0.0	0.0	0.0	0.0	0.0	0.0	0.0	0.0	0.0	0.0	0.0	0.0	0.0	0.0	0.0	0.0	0.0	0.0	0.0	0.0	0.0	0.0	0.0	0.0	0.0	0.0	0.0	0.0	0.0	0.0	0.0	0.0	0.0	0.0	0.0	0.0	0.0	0.0	0.0	0.0	0.0	0.0	0.0	0.0	0.0	0.0	0.1248765931710752	0.0	-0.1140916755222462
CB	0.0	0.0	0.0	0.0	0.0	0.0	0.0	0.0	0.0	0.0	0.0	0.0	0.0	0.0	0.0	0.0	0.0	0.0	0.0	0.0	0.0	0.0	0.0	0.0	0.0	0.0	0.0	0.0910690117327088	0.0	-0.1276689598014935	0.0	0.0	0.0	0.0	0.0	0.0	0.0976800463191302	0.0	0.0	0.0	0.0	0.0	0.0	0.0	0.0	0.0	0.0775303985228537	0.0	0.0
CFR	0.0	0.0	0.0	0.0	0.0	0.0	0.0	0.0	0.0	0.1748430336867162	0.0	0.0	0.0	-0.0699235826765066	-0.1073308412047428	0.0	0.0	0.0	0.0877253128181764	0.0	0.0	0.0	0.0	0.0	0.0	0.0	0.1700772512965274	0.0	0.0906640921838215	0.115001050844237	0.0	0.0	0.0	0.0	0.0	0.0	0.0	0.0	0.0	0.0	0.0	0.0	0.0	0.0	0.0	0.0	0.0	0.1607567993144922	0.0
CI	0.0	0.0	0.0	0.0	0.0	0.0	0.0	0.0	0.0	0.0	0.0	-0.1212065856200598	0.0	0.0	0.0	0.0	0.0	0.0	0.0	0.0	0.0	0.0	0.0	0.0	0.0	0.0	0.0	0.0	0.0	0.0	0.0	0.0	0.0	0.0	0.0	0.0	-0.0898712738137071	0.0	0.0	0.0	0.0	0.0	0.0	0.0	0.0	0.0	0.0	0.0	0.0
CMCSA	0.0	0.0	0.0	0.0	0.0	0.0	0.0	0.0	0.0	0.0	0.0	0.0	0.0	0.0	0.0	0.0	0.0	0.0	0.0	0.0	0.0	0.0	0.0	0.0	0.0	0.0	0.0	0.0	0.0	0.0	0.0729670709352274	0.0765674163044803	0.0	0.0	0.0	0.0	0.0	0.0	0.0	0.1359933212844113	0.1398190453979594	0.0	0.0	0.0	0.0	0.0	0.0	0.0	0.0
CNI	0.0	0.0654822078441295	0.0	0.0	0.0	0.0	0.0	0.0	0.0	0.0	0.0	0.0	0.0	0.0	0.0	0.0	0.0	0.0	0.0	0.0	0.0	0.0	0.0	0.0	0.0	0.0	0.0	0.0	0.0	0.0	0.0	0.0	0.0	0.0	0.0	0.0	0.0	0.0877113851176019	0.0	0.0	0.0	0.0	0.0	0.0	0.0	0.0	0.0	0.0	0.0
COP	0.0	0.0	0.0	0.0	0.0	0.0	-0.1221732213959006	0.0	0.0	0.0	0.0	-0.1483188341462839	0.0	0.0	0.0	0.0	0.0	0.0	-0.0985396880933712	-0.0933953624230281	0.0	0.0	0.0	0.0	0.0	0.0	0.0	-0.0835622222797299	0.0	-0.1339318673910534	-0.1031268694534918	0.0	0.0	0.0	0.0	0.0	-0.1249350985778487	0.0	0.0	0.0	-0.1554537689608711	-0.067964096849193	0.0	-0.0985189966277558	0.0	0.0	-0.1246928154536964	0.0	0.0
COST	0.0	0.0	0.0	0.0	0.0	0.1303567869734372	0.0	0.0	0.0	0.0	0.0	0.1616606361260221	0.0	0.0	0.0	0.0	0.0	0.1480677779323774	0.0	0.1223381193350948	0.0	0.0	0.0	0.0	0.0	0.0	0.0	0.0	0.0	0.0	0.1228618065596576	0.0	0.0	0.0	0.0	0.0	0.0	0.0	0.0	0.0	0.0	0.0	0.0	0.2467931891514345	0.0	0.0	0.0	0.0	0.0
CP	0.0	0.0	0.0	0.0	0.0	0.0	0.0	0.0	0.0	0.0	0.0	0.0	0.0	0.0	0.0	0.0	0.0	0.0	0.0	0.0	0.0	0.0	0.0	0.0	0.0	0.0	0.0	0.0	0.0	0.0	0.0	0.0	0.0	0.0	0.0	0.0	0.0	0.0	0.0	0.0	0.0	0.0	0.0	0.0689622017738726	0.0576795905699235	0.0	0.0	0.0	0.0
CRM	0.0	0.0	0.0	0.0	0.0	0.0	0.0	0.0	0.0	-0.1136738331561689	0.0	0.0	0.0	0.0	0.0	0.0	0.0	0.0	-0.1011351245875597	0.0	0.0	0.0	-0.2517831150764482	0.0	-0.1273382658186834	0.0	-0.3142578490903385	0.0	0.0	-0.1519700642735036	0.1032924473001224	0.0	0.0	0.0	0.0	0.0	0.0	0.0	0.0	0.0	-0.2207785667424602	0.0	0.0	0.0	0.0	-0.1179755616079158	0.0	-0.1650068692209096	0.0
CSCO	0.0	0.0	0.0	0.0	0.0585756587878746	0.0	0.0	0.0	0.0	0.0	0.0	0.0	-0.1183484816445838	0.0	0.0	0.0	0.0	0.0	0.0	-0.1165666384710366	0.0	0.0	0.0	0.0	0.0	0.0	0.0	0.0	0.0	0.0	0.0	0.0768580924756011	0.0	0.0	0.0945827577449329	0.1330690206109627	0.0	0.0	0.0762804010810196	0.0	0.1779300789442147	0.0	0.0	0.0	0.0	0.0	0.0	0.1227829727991639	0.0958915497578017
CSL	0.0	0.0	-0.1099857696363918	0.0	-0.051751457879688	0.0	0.0	0.0	0.0	0.0	-0.1497805011859243	0.0	0.0	0.0	0.0	0.0	0.0	0.0	0.0	0.0	0.0	0.0	0.0	-0.0659487026123388	-0.1009490763169005	-0.1316075926778988	0.0	0.0	-0.0809354628893294	-0.1616500620182019	0.0	0.0	0.0	0.0	-0.0875026588493135	0.0	0.0	0.0	0.0	0.0	-0.1698254530485286	0.0	0.0	0.0	0.0	-0.1217993783321584	0.0	-0.0810461476182836	0.0
CVS	0.0	0.0	0.0	0.0	0.0	0.0857822690452356	0.0	0.0	0.0	0.0	0.0	0.0	0.0	0.0630793321110113	0.0	0.0	0.0	0.0	0.0	0.0	0.0	0.0	0.0	0.0	0.0	0.0	0.0	0.0	0.0	0.0	0.0	0.0	0.0	0.0	0.0	0.0	0.0	0.0	0.0	0.0	0.0	0.0570214402534231	0.0992662694139332	0.0	0.0	0.0	0.0	0.0	0.0
CVX	0.0	0.0	0.0	0.0	0.0	0.0	-0.2042714397170739	0.0	0.0	0.0	0.0	0.0	0.0	0.0	0.0	0.0	0.0	0.0	0.0	0.0	0.0	-0.187065618063032	0.0	0.0	0.0	0.0	0.0	0.0	0.0	0.0	0.0	0.0	0.0	0.0	0.0	0.0	0.0	-0.1935182719586624	0.0	0.0	0.0	0.0	0.0	0.0	-0.1345860555668006	0.1462932329883218	0.0	0.0	0.0
C	0.0	0.0	0.0	0.0	0.0	0.0	0.0	0.0	0.1826045094870474	0.0	0.0	0.0	0.0	0.0	0.0	0.0	0.0	0.0	0.0	-0.0898037899819982	-0.1613178942353218	0.0	0.0	0.0	0.0	0.0	0.0	0.0	0.0	0.0	0.0	0.0	0.0	0.0	0.0	0.0	0.0	0.0	0.0	0.0	0.0	0.0	0.0	0.0	0.0	0.0	0.0	0.0	0.0
DEO	0.0	0.0	0.0	0.0	0.0	0.0	0.0	0.0	0.2593212889934234	0.0	0.0	0.0	0.0	0.0	0.0	0.0	0.0	0.0	0.0	0.1230501680205634	0.0	0.0	0.0	0.0	0.0	0.0	0.0	0.0	0.0	0.0	0.0	0.0	0.0	0.0	0.0	0.0987789808596572	0.1815815379234362	0.0	0.0	0.0991494696816243	0.0	0.0	0.0	-0.1268850374558908	0.0	0.0	0.0	0.0	0.0
DE	0.0	0.0	0.0	0.0	0.0	0.0	0.0	0.0	0.0	0.0	-0.1454470852175095	0.0	0.0	0.0	0.0	0.0	0.0	0.0	0.0	0.0	0.0	0.0	0.0	0.0	0.0	0.0	0.0	0.0	0.0	0.0	0.0	0.0	0.0	0.0	0.0	0.0	0.0	-0.0882805386981206	0.0	0.0	0.0	-0.0526315204626631	0.0	0.0	0.0	0.0	0.0	0.0	0.0
DHR	0.0	0.0	0.0	0.0	0.0	0.0	0.0	0.0	0.0	0.0	0.0	0.0	0.0	0.0	0.0	0.1116034803446955	0.0	0.0	0.0	0.0	0.0	0.0	0.0	0.0	0.0	0.0	0.0	0.0	0.0	0.0	0.0	0.0	0.0	0.0	0.0	0.0	0.0	0.0	0.0	0.0	0.0	0.0	0.0	0.0	0.0	0.0	0.0	0.0	0.0
DIS	0.0908043431512038	0.0	0.0	0.0	0.0	0.0	0.0	0.0	0.0	0.0	0.0	0.0	0.0	0.0	0.0	0.0	0.0	0.0	0.0	0.0	0.0	0.0	0.0	0.0	0.0	0.0	0.0	0.0	0.0	0.0	0.0828956774954961	0.0	0.0	0.0	0.0	0.0	0.0	0.0	0.0762036907446137	0.0	0.0	0.0	0.0	0.0	0.0	0.0	0.0	0.0	0.0
DTE	0.0	0.0	-0.0980087543226028	0.0	0.0	0.0	0.0	0.0	0.0	0.0	0.0	0.0	0.0	0.0	0.0	0.0	0.0	0.0	-0.146348913594987	0.0	0.0	-0.1630053362416325	-0.1762916291019562	-0.1409274118717891	-0.2133545404768811	0.0	-0.3047138046275235	-0.0912866856220138	-0.081405939869403	-0.1500283415312923	0.0	0.0	0.0	0.0	-0.1318580611363275	-0.1078707856420998	-0.2530449182694123	0.0	-0.1291801020580307	0.0	-0.1729338991813423	0.0	0.0	0.0	-0.0899880808869377	-0.1108519104605595	0.0	-0.1733094156964277	-0.2149769605456944
ELV	0.0	0.0	0.0	0.0	0.0	0.0	0.0	0.0	0.0	0.0	0.0	0.0	0.0	0.0	0.0	0.0	0.0	0.0	0.0	0.0	0.0	0.0	0.0	0.0	0.0	0.0	0.0	0.0	0.0	0.0	0.0	0.0	0.0	0.0	0.0	-0.0855167547250558	0.0	0.0	0.0	-0.1027931349473188	0.0	0.0	0.0	0.0929481260439813	0.0	0.0	0.0	0.0	0.0
EL	0.0	0.0	0.0	0.0	0.0	0.0	0.0	0.0	0.0	0.0	0.0	0.0	0.0	0.0	0.0	0.0	0.0	0.0691692549026542	0.0	0.0	-0.0959715893661843	0.0	0.0	0.0	0.1119948981595573	0.0	0.0	0.0	0.0	0.0	0.0	0.0	0.0	0.0	0.0	0.0	0.0	0.0	0.0	0.0	0.0	0.0	0.0	0.0	0.0	0.0	0.0	0.0	0.0
EOG	0.0	0.0	0.0	0.0	0.0	0.0	0.0	0.0	0.0	0.0	0.0	0.0	0.0	0.0627337361885362	0.0	0.0	0.0	0.0	0.0	0.0	0.0	0.0	0.0	0.0	0.0	0.0	0.0	0.0	0.0	0.0	0.0627629707932475	0.0	0.0	0.0	0.0	0.0586035259293499	0.0925199737263706	0.0	0.0	0.0	0.0	0.0	0.0	0.0	0.0	0.0	0.0	0.0	0.0
EQNR	0.0	0.0	0.0	0.0	-0.0633067108451891	0.0	0.0	-0.1001286344303954	0.0	0.0	0.0	0.0	0.0	0.0	0.0	0.0	0.0	0.0	0.0	0.0	0.0	0.0	0.0	0.0	0.0	0.0	0.0	0.0	0.0	0.0	0.0	0.0	0.0	0.0	0.0	0.0	0.0	0.0	0.0	0.0	0.0	0.0	0.0	0.0	-0.10289263745729	0.0	0.0	0.0	0.0
ETN	0.0	0.0	0.0	0.0	0.0	0.0	0.0	0.0	0.0	0.0	0.0	-0.171288889713505	0.0	0.0	0.0	0.0	0.0	0.0	0.0	0.0	0.0	-0.106351115214633	0.0	0.0	0.0	0.0	0.0	0.0	0.0	0.0	0.0	0.0	0.0	0.0	0.0	0.0	0.0	-0.1317365856613695	0.0	-0.1289763013626725	0.0	0.0	0.0	0.0	0.0	0.0	-0.1583417533623244	0.0	-0.1138106173590977
GE	0.0	0.0	0.0	0.0	0.0	0.0	0.0	0.0	0.0	0.0664380497030504	0.0	0.0	0.0	0.0	0.0	0.0	0.0	0.0	0.0	0.0	0.0	0.0	0.0824163640098414	-0.0388933268142484	0.0	0.0833303852858291	0.0	0.0	0.0	0.0	0.0	0.0	0.0502735008533108	0.0	0.0	0.0	0.0	0.0	0.0	0.0	0.0	0.0	0.0	0.0	0.0	0.0	0.0	0.0	0.0
GILD	-0.102208494927003	0.0772759278317162	0.0	0.0	0.0	0.0	0.0	0.0	0.0	0.0	0.0	0.0	0.0	0.0	0.0	0.0	0.0	0.0	0.0	0.0	0.0	0.0	0.0	0.0	0.0	0.0	0.0	0.0	0.0	0.1324412092488932	0.0	0.0	0.0	0.0	0.0	0.1453238234625088	0.0	0.0	0.0	0.0	0.0	0.0	0.0	0.0	0.0	0.0	0.0	0.0	0.0
GOOG	0.0	0.0	0.0	0.0	0.0	0.0	0.0	0.0	0.0	0.0	0.0	-0.2203154859600072	0.0	0.0	0.0	0.0	0.0	-0.1597748303371278	0.0	0.0	-0.2132083384571627	0.0	0.0	0.1808515461189681	0.0	0.0	0.0	0.0	0.0	0.0	0.0	0.1168569758770895	0.0	0.0	0.0	0.0	0.0	0.0	0.0	0.0	0.0	0.1084516009864436	0.0	0.0	0.0	0.0	0.0	0.0	0.0
GS	0.0	0.0	-0.1312695543766016	0.0	0.0	0.0	0.0	0.0	-0.3053899251833282	-0.189719181813989	0.0	0.0	0.0	0.0	0.0	0.0	0.0	0.0	-0.1678298702984314	0.0	0.0	-0.2336813588430742	-0.3615967780315255	0.0	0.0	-0.2662085249898667	-0.3322840703053837	0.0	0.0	-0.2169373566162112	0.0	0.0	0.0	0.0	-0.2227724614078513	-0.1960481704826002	-0.297075729368727	0.0	0.0	0.0	-0.3477500234192765	0.0	0.0	0.0	0.0	-0.1704663928868615	0.0	-0.1966456402884821	-0.2922065795921363
HCA	0.0	0.0542931866589179	0.0	0.0	0.042748327737805	0.0	0.0	0.0	0.1259866279241629	0.0	0.0	0.0	0.0	0.0	0.0	0.0	0.0	0.0	0.0656884820237179	0.0	0.0	0.069412199305775	0.0	0.0	0.0	0.0	0.1374059757068986	0.0	0.0	0.0	0.0622976312293497	-0.0679807117933209	0.0	0.0	0.0	0.0	0.0896603581677827	0.0	0.0	0.0	0.1118118623405149	0.0	0.0	0.0	0.0	0.0	0.0	0.1090759625115885	0.0640380588493931
HDB	0.0	0.0	0.0	0.0	0.0	0.0	0.0	0.0	0.0	0.0	0.0	0.1009747409584263	0.0	0.0	0.0	0.0	0.148350341730591	0.0	0.0	0.0	0.0901727346522244	0.0	0.0	0.0	0.0	0.0	0.1046385959829887	0.0	0.0	0.0	0.0	0.0	0.0	0.0	0.0	0.0	0.0	0.0	0.0	0.0	0.0	0.0	0.0	0.0	0.0	0.0	0.0671419101923121	0.0	0.0
HD	0.0	-0.1098302689933305	0.0	0.0	0.0	0.0	0.0	0.0	-0.2403161837837616	0.0	0.0	0.0	0.0	0.0	0.0	0.0	0.0	0.0	-0.1402094480688193	0.0	0.0	0.0	-0.2681804122388465	0.0	0.0	0.0	0.0	0.0	0.0	0.0	0.0	0.0	0.0	0.0	0.0	0.0	0.0	0.0	0.1329526744309189	0.0	-0.2661129582772938	0.0	0.0	-0.1948299154114461	0.0	0.0	0.0	0.0	0.0
HON	0.0	0.0	0.0	0.0	-0.0935332771311502	0.0	0.0	0.0	0.0	0.0	0.0	0.0	0.0	0.0	0.0	0.0	0.0	0.0	0.0	0.0	0.0	0.0	-0.2401508795108058	0.0	0.0	-0.185845819134834	-0.3005967531263194	0.0	0.0	-0.1762813223230035	0.0	0.0	0.0	0.0	0.0	0.0	-0.1587705454348455	0.0	0.0	0.0	-0.2566754599998966	0.0	0.0	0.0	0.0	0.0	0.0	-0.1576939074819937	0.0
HSBC	0.0	0.0	0.0	0.0	0.0	0.0	0.0	0.0	0.0	0.0	0.0	0.0	0.0	0.0	0.0	0.0	0.0	0.0	0.0	0.0	0.0	0.0	0.0	0.0	0.0	0.0	0.0	0.0	0.0659497549563854	0.0	0.0	0.0	0.0	0.0	0.0	0.0	0.0	0.0	0.0	0.0	0.0	0.0	0.0	0.0904643796855309	0.0	0.0	0.0	0.0	0.0
IBM	0.0	0.0	0.0	0.0	0.0	0.0	0.0	0.0	0.0	-0.1810902915315186	0.0	0.0	0.0	0.0	0.0	0.0	0.0	0.0	0.0	0.0	0.0	0.0	0.0	0.0	0.0	-0.1517308313173142	0.0	0.0	-0.1078134475888128	0.0	0.0	0.0	0.0	0.0	0.0	-0.0917553681554117	0.0	0.0	0.0	0.0	0.0	0.0	0.0	0.0	0.0	0.0	-0.124381580219154	0.0	0.0
IBN	0.1081387939299552	0.0	0.0	0.0	0.0625021948135395	0.0863253344289004	0.0	0.0652222729912258	0.0	0.0	0.0	0.0	0.0	0.0501851334111796	0.0796820871791956	0.0	0.0	0.0	0.0747837261409196	0.0	0.0	0.0	0.0	0.0600591569849873	0.1026403777722387	0.0	0.1167142723116809	0.0	0.0	0.0	0.0	0.0601210513161888	0.0	0.1006163464991468	0.0	0.0	0.0	0.0754764825881219	0.0548382203564625	0.0	0.0	0.069798450827443	0.0	0.0	0.0674101008365509	0.0	0.0	0.0	0.0
IDEX	0.0	0.0	0.0	0.0	0.0	0.0	0.0	0.0	0.0	-0.0266838102907363	0.0	0.0	0.0	0.0	0.0	0.0	0.0	0.0	0.0	0.0	0.0	0.0	0.0	0.0155113118368825	0.0	0.0	0.0	0.0	0.0	0.0	0.0	0.0	0.0	0.0	0.0	0.0	-0.0243436574602831	0.0	0.0	0.0	0.0	0.0	0.0	0.0	0.0	0.0	0.0	0.0	0.0
INTC	0.0	0.0	0.0	-0.0640640655754419	0.0	0.0	0.0	0.0	0.0	0.0	0.0	0.0	-0.0836634349203411	0.0642979329606072	0.0	0.0	0.0	0.0	0.0	0.0	0.0	0.0	0.0	0.0	0.0	0.0	0.0	0.0	-0.0611925924578236	0.0	0.0	0.0	0.0	0.0	0.0	0.0	0.0	0.0	0.0	-0.0824517770609793	0.0	0.0	0.0	0.0	-0.0626984132352612	0.0	0.0	0.0	0.0
INTU	0.0	0.0	0.0	0.075183174467964	0.0	0.1251629654557852	0.1116174400731487	0.0	0.0	0.0	0.0	0.1592676586663068	0.0	0.0	0.0971033152910907	0.0	0.1559098791069599	0.155024872174398	0.0	0.0	0.0	0.0	0.0	0.0916088582076242	0.0	0.133620038626912	0.0	0.0	0.0	0.0	0.0	0.1596721748585672	0.0	0.0	0.0	0.0	0.0	0.0	0.0	0.0766337564708086	0.0	0.0	0.101442058924756	0.1704868670640533	0.0	0.0	0.0	0.0	0.0
ISRG	0.0	0.0	0.0	0.0	0.0	0.0	-0.091181821381766	0.0	0.0	0.0	0.0	0.0	0.0	0.0	0.0	-0.095862690284099	-0.1412232555708934	0.0	0.0	0.0	0.0	-0.0936040274747965	0.0	0.0	0.0	-0.1358362053325805	0.0	0.0	0.0	0.0	0.0	0.0	0.0	0.0	0.0	0.0	0.0	0.0	0.0	0.0726883982443479	0.0	0.0552638565112482	0.0	0.0	0.0	0.0	0.0	0.0	0.0
ITW	0.1313554311977479	0.0	0.0	-0.1105156588469156	0.0	0.0	0.0	0.0	0.0	0.0	0.0	0.0	0.0	0.0	0.0	0.0	0.0	0.0	0.0	0.0	0.0	0.0	0.0	0.0	0.0	0.0	0.0	0.0	0.0	0.0	0.0	0.0	-0.1454053996754519	0.0	-0.1272169946891967	0.0	0.0	0.0	0.0	0.1031673307427851	0.0	0.0	0.0	0.0	0.0	0.0	0.0	0.0	0.0
JNJ	0.0	0.0	0.0	0.0	0.0	0.0	0.0	0.0	0.0	0.0	0.0	0.0	0.0	0.1423858879198454	0.0	0.0	0.0	0.0	0.0	0.0	0.0	-0.2223795228760084	0.0	0.0	0.0	0.0	0.0	0.0	0.0	0.0	0.0	0.0	0.0	0.0	0.0	0.0	0.0	0.0	0.1208126241170924	0.0	0.0	0.0	0.0	0.0	0.0	0.0	0.0	0.0	-0.1744544476788132
JPM	0.2077904349484181	0.0	0.0	0.0	0.0	0.1619502682358596	0.0	0.0	0.0	0.0	0.2698240975594728	0.0	0.0	0.0	0.254080043557579	0.0	0.0	0.0	0.0	0.0	0.0	-0.2082770811180315	-0.2870681937834716	0.0	0.0	0.0	-0.3059808866866593	0.0	0.0	-0.3114584038915568	0.0	0.0	-0.1981740695019387	0.0	0.0	0.0	0.0	0.0	0.0	-0.2239002999860003	-0.3757308097335856	0.151789869978927	-0.1752768375772128	0.0	0.0	0.0	0.0	-0.2079925224915891	-0.2378810220268413
KO	0.0	0.0	0.0	0.0	0.0945730507972876	0.1889940384459922	0.0	0.0	0.0	0.0	0.0	0.0	0.0	0.0	0.0	0.0	0.0	0.0	0.0	-0.1220123894900568	0.0	0.0	-0.1945747718575347	0.0	-0.2101800893463352	0.0	-0.3475365948459408	0.0	0.0	0.0	0.0	0.0	-0.1367600885502745	0.0	-0.2230524622906004	0.0	0.0	0.0	0.0	0.0	0.0	0.0	0.0	0.1814447300214173	0.0	0.0	0.0	0.0	0.0
LIN	0.0	0.0	0.0	0.0	0.0	0.0	0.0	0.0	-0.1747024698588329	0.0	0.0	0.0	0.0	0.1095758454760235	0.0973229257599443	0.0	0.0	0.0	-0.1162239221480716	0.0	0.0	0.0	0.0	-0.0923457601678312	0.0	0.0	0.0	0.0	0.0	0.0	0.0	0.0	0.0	0.0	0.0	-0.1102875193367302	-0.1830955619090972	0.0	0.0	0.0	0.0	0.0	0.0	0.0	0.0	-0.0865236734420662	-0.0855126767733036	0.0	0.0
LLY	0.0	0.0	0.0	0.0	-0.0473677893821077	0.0	0.0	-0.0380536862784548	-0.0892345908499477	0.0	0.0	0.0	0.0	0.0	0.0	0.0	0.0	-0.0747931731271505	0.0	0.0	0.0	0.0	-0.0715910076572953	0.0	0.0	0.0	-0.0838028959207187	0.0	0.0	0.0	0.0	0.0	0.0	0.0	0.0	0.0	0.0	0.0	0.0	0.0	0.0	0.0	0.0	0.0	0.0	0.0	0.0	0.0	0.0
LMT	0.0	0.0	0.0	0.0	0.0	0.0	0.0	0.077400876836449	0.0	0.0	0.0	0.0	0.092045547617885	0.0723423125355843	0.0	0.0	0.0	0.0	0.0	0.0	0.0	0.0	0.0	0.0	0.0	0.0	0.0	0.0	0.0	0.0	0.0	0.0	0.0	0.0	0.0	0.0	0.0	0.0	0.0	-0.1017624750261788	0.0	0.0	0.0	0.0	0.0	0.0	0.0	0.0	0.0
LOW	0.0	0.0	0.0	0.0	0.0	0.0	0.0	0.0	0.0	0.0	0.0	0.0	0.0	0.0	0.0	0.0	0.0	0.0	0.0	0.0	0.0	0.0	0.0	0.0	0.0	-0.1309492679635752	0.0	0.0	0.0	-0.1387468381809475	0.0	0.0	0.0	0.0	0.0	0.0	0.0	0.0	0.0	0.0	0.0	0.0	0.0	0.0	-0.0668375874113043	0.0	0.0	0.0	0.0
LRCX	0.0922100687899137	0.0	0.0	0.0	0.0468870410960472	0.0	0.0	0.060356519555016	0.0	0.0	0.1225791063672127	0.0	0.0	0.0762916056186513	0.0	0.0	0.1391316792404482	0.0	0.0	0.071510136261549	0.1233599719567082	0.0	0.0	0.088308435018227	0.0906535070272432	0.0	0.0	0.0	0.0585089672115857	0.1082331034247164	0.1279013591518468	0.0759544072539498	0.0	0.0	0.0	0.0719851390591842	0.0	0.0	0.0939840944889418	0.0	0.1326175497870622	0.0	0.0	0.0	0.0852381740720619	0.0	0.0	0.098349947921878	0.0
MA	0.1077192278625928	0.0	0.0	0.0954823790617609	0.0	0.1140939069578503	0.1242956205062817	0.0	0.0	0.0	0.0	0.1897013744457408	0.0	0.0	0.1259566147703448	0.182576314227713	0.0	0.0	0.0	0.0	0.0	-0.1390495416113221	0.0	0.0	0.0	0.0	0.0	0.0	0.0	-0.1538767171229055	0.0	0.0	0.0	0.0	0.0	-0.0986829498866282	-0.1178848613013786	0.0	0.0	0.0	0.0	0.0	0.0	0.0	0.0	0.0	0.0	-0.1070173692181954	-0.1325975143329359
MCD	0.0	0.0	0.0	0.0	0.0	0.165286512826549	0.0	0.0	0.0	0.0	0.0	0.0	0.0	0.0	0.0	0.0	0.0	0.0	0.0	0.0	0.0	0.0	0.0	0.0	0.0	0.0	0.0	0.1081965956122319	0.0	0.0	0.1208072348458609	0.106510294269792	0.0	0.0	0.0	0.0	0.0	-0.1775447134649923	0.0	0.0	0.0	0.0	0.0	0.1970053554173077	0.0	0.0	0.0	0.0	0.0
MC	0.0	0.0	0.0	0.0	0.0	0.0	0.0	0.0	0.0	0.0	0.0	0.0	0.0	0.0	0.0	0.0	0.0	0.0	0.0	0.0	0.0	0.0	0.0	0.0	0.0	0.0	0.0	0.0	0.0	0.0	0.0528695428250569	0.0	0.0	0.0	0.0	0.0	0.0	0.0	0.0	0.0	0.0	0.0	0.0	0.0518232276963925	0.0	0.0	0.0	0.0	0.0
MDLZ	0.0	0.1816418495570585	0.0	0.1219085132076979	0.0	0.0	0.0	0.0	0.261295203279541	0.0	0.0	0.0	0.0	0.0	0.0	0.0	0.0	0.0	0.1326414379180919	0.0	0.0	0.1763022272619691	0.2165573225746924	0.0	0.2260547233874964	0.0	0.2321981574074814	0.0	0.0	0.1719924793381511	0.0	0.0	0.0	0.0	0.2684053146029073	0.1397114567753369	0.1559116616789443	0.0	0.141862651851065	0.0	0.0	0.0	0.0	0.0	0.0	0.0	0.0	0.0	0.2033594806666921
MDT	0.1538678593767085	0.0	0.0	0.0	0.0	0.0	0.0	0.0	0.0	0.0	0.0	0.2158896588099867	0.0	0.0	0.0	0.0	0.2494937675735908	0.0	-0.1672370476166346	0.0	0.182872834954583	0.0	0.0	0.0	0.0	0.0	0.0	0.0	0.0	0.0	0.1016308771212764	0.0929732076685165	0.0	0.0	0.0	0.0	0.0	0.0	0.0	0.0	0.0	0.1194622092031716	0.0	0.0	0.0	-0.1159016770979766	0.0	0.0	0.0
META	0.0	0.0	0.0	0.0744395266478909	0.0	0.0	0.0	0.0	0.0	0.0	0.0	0.0	0.0	0.0	0.0	0.0	0.0	0.0	0.0	0.0847958290301294	0.0	0.0	0.0	0.0	0.0	0.0	0.0	0.0	0.0	0.0	0.0	0.0	0.0	0.0	0.0	0.0	0.0	0.0	0.0	0.0	0.0	0.0	0.0	0.1032377379606573	0.0	-0.0949051534577303	0.0	0.0	0.0
MMC	-0.1199585413611993	0.0	0.0	0.0	0.0	0.0	0.0	0.0	0.0	0.0	0.0	0.0	0.0	0.0	0.0	0.0	0.0	0.0	-0.1187354460885254	0.0	0.0	0.0	0.0	0.0	0.0	0.0	0.0	0.0	0.0	0.0	0.0	-0.1194602931941392	-0.1358665120500954	0.0	0.0	0.0	0.0	0.0	-0.1015473631273755	0.0	0.0	0.0	0.0	0.0	-0.0995746811856541	0.0	0.0	0.0	0.0
MO	0.0	0.0	0.0	0.0	0.0	0.0	0.0	0.0	0.0	0.0	-0.1479862572652032	0.0	0.0	0.0	0.0	0.0	0.0	0.0	0.0	0.0	0.0	0.0	0.0	0.0	0.0	0.0	0.0	0.0	-0.0592794271884959	0.0	0.0	0.0	0.0	0.0	0.0	0.0	0.0	0.0	0.0	0.0	-0.1414229645518147	0.0	0.0	0.0	0.0	-0.0872370508774459	0.0	0.0	0.0
MRK	-0.1414700323806804	0.0	-0.0927171832724726	0.0	0.0	-0.1379061562010343	0.0	-0.0999275552337005	0.0	0.0	0.0	0.0	0.1417344765684238	0.0	0.0	0.0	0.0	0.0	-0.1246757164685795	0.0	0.0	0.0	-0.1951491234319172	0.0	0.0	0.0	0.0	0.0	0.0	0.0	-0.1018390708257185	0.0	0.0	0.0	0.0	0.0	0.0	0.0	0.0	0.0	0.0	0.0	0.0	-0.1892017034054143	-0.1043053100837815	0.0	0.0	0.0	0.0
MSFT	0.0	0.255079250145323	0.0	0.1917638721828965	0.2057688208403809	0.0	0.0	0.0	0.0	0.0	0.0	0.0	0.0	0.0	0.0	0.0	0.350043606766708	0.0	0.0	0.3053483404852685	0.0	0.0	0.0	0.317116773014573	0.0	0.0	0.0	0.0	0.0	0.0	0.0	0.2495773831344073	0.0	0.0	0.0	0.0	0.0	0.0	0.2642487791713434	0.0	0.0	0.0	0.0	0.0	0.0	0.0	0.0	0.0	0.0
MS	0.0	0.0	0.0	0.0	0.0	-0.102442506791594	0.0	0.0	0.1560966541165164	0.0	-0.2967966973707743	0.0	0.0	0.0	0.0	-0.1939067501142372	-0.2157429244462654	0.0	0.0	0.0	0.1430081624968492	0.1420226890271975	0.0	0.0	0.0	0.0	0.1587903089388409	0.0	0.0	0.0	0.0	0.0803773345917748	0.0	0.0	0.0	0.1391363438076389	0.1403292123244757	0.0	0.0	0.0	0.1405164930494711	-0.0812790151619715	0.0	0.0	0.0	0.0	0.0	0.0	0.1262550869820212
MUFG	0.0	0.0	0.0	0.0	0.0	0.0	0.0864544239727531	0.0	0.0	0.0	0.0	0.1050496705535033	0.0	0.0	0.0	0.0	0.0	0.1124507582776966	-0.0748471596110176	0.0	0.0	0.0	0.0	0.0	0.0	0.0	0.0	0.0	0.0	-0.1150335198634993	0.0	0.0	0.0	0.0	0.0	0.0	0.0	0.0	0.0	0.0	-0.1347485757421923	0.0	0.0	0.0	0.0	0.0	0.0	-0.1061210908050871	0.0
MU	0.0	0.0	0.0	-0.049835152892789	0.0	0.0	0.0	0.0	0.0	0.0	0.0	0.0	0.0538533640783567	0.0	0.0	0.0	0.0	0.0	0.0	0.0	0.0	0.0	0.0	0.0	0.0	0.0	0.0	0.0	0.0	0.0	0.0	0.0	0.0	0.0	0.0	0.0	0.0823985583455296	0.0	0.0	0.0	0.0	0.0	0.0	0.0	0.0	0.0550471459354258	0.0	0.0	0.0
NEE	0.0	0.0	0.0	0.0	0.0	0.0	0.0	0.0	0.0	0.0	0.0	0.0	0.0	0.0	0.0	0.0	0.0	0.0	0.0	0.0	0.0	0.0	0.0	0.0	0.0	0.0	0.0	0.0	0.0	0.0	0.0	0.0	0.0	0.0	0.0	0.0	0.0	0.1160504028988654	0.0	0.0	0.0	0.0	0.0	0.0	0.0	0.0	0.1441881165473237	0.0	0.0
NFLX	0.0	0.0	0.0	0.0	0.0	0.0	0.0	0.0	0.0	-0.0925545359413061	-0.1713430400063613	0.0	0.0	0.0	-0.0668020952906131	0.0	0.0	0.0	-0.0980984299532266	0.0	0.0	-0.0951778045041223	-0.1247744117797231	0.0	0.0	0.0	0.0	0.0	0.0	0.0	0.0	0.0	0.0	0.0	0.0	0.0	0.0	0.0	0.0	0.0	-0.1358103481073483	0.0	0.0	0.0	0.0	0.0	0.0	-0.0804690722583296	-0.1317133483869542
NKE	0.0	0.0	0.0	0.0	0.0457064490680523	0.0	0.0	0.0	0.0	0.0	0.0	0.0	0.0	0.0	0.0	0.0	0.0	0.0	0.0	0.0	0.0	0.0	-0.1024484347241991	0.0	0.0	0.0	-0.1508148576902223	0.0	0.0	0.0	0.0978632508201658	0.0	0.0	0.0	0.0	0.0	0.0	0.0	0.0743495605097654	0.0	0.0	0.0	0.0	0.0	0.0	0.0	0.0	0.0	0.0
NOW	-0.089872886088928	0.0	0.0635586366970824	0.0	0.0	0.0	0.0	0.0	0.0	0.0769077513281466	0.0	0.0	0.0	0.0	0.0	0.0	0.0	0.0	0.0	-0.0809542320532883	0.0	0.0	0.0	0.0	0.0	0.0	0.1115142318286948	0.0	0.0631974976357774	0.0	0.0	0.0	0.0	0.0	0.0	0.0	0.0	0.0	0.0	0.0	0.1588517798802807	0.0	0.0	0.0	0.0	0.0	0.0	0.1228968302029779	0.0
NVDA	0.0	0.0	0.0	0.0	0.0	0.0	0.0	-0.0692084154795772	0.0	0.0	0.0	-0.1554303777856614	0.0	0.0	0.0	0.0	0.0	0.0	0.0	0.0	0.0	0.0	0.0	0.0	0.0	0.1318022484264605	0.1498869010971061	0.0	0.0	0.0	0.0	0.0	0.0	0.0	0.0	0.0	0.0	0.0	0.0	0.0	0.1689715803756424	0.0	0.0	0.0	0.0	0.0	0.0	0.0	0.0
NVO	0.0	0.0	0.0	0.0	0.0	0.0	0.0	0.0	0.1695976937672259	0.0	0.0	0.0	-0.0966874064913438	0.0	0.0	0.0	0.0	0.0	0.0	0.0	0.0	0.1124971025391663	0.0	0.0	0.0	0.0	0.1585982094097932	0.0818284300781998	0.0	0.0	0.0	0.0	0.0	0.0	0.0	0.0	0.0	-0.0964698794855957	0.0	0.0	0.0	0.0	0.0	0.0	0.0	0.0	0.0	0.0	0.0882837030054253
NVR	0.0	0.0	0.0	-0.0640063351508449	0.0482489793599247	0.0	0.0	0.0	0.0	0.0	0.0	0.0	0.0	0.0	0.0	0.0	0.0	0.0	0.0	0.0	0.0	0.0	0.0	0.0	0.0	0.0	0.0	0.0	0.0	0.0	0.0	0.0	0.072197076121725	0.0	0.0	0.0	0.0	0.1056669907214976	0.0	0.0	0.0	0.0	0.0	0.0	0.0	0.0	0.0	0.0	0.0
NVS	0.0	-0.1186276040077566	0.0	-0.1386007372795339	-0.142635370716422	0.0	0.0	0.0	0.0	0.0	0.0	0.0	0.0	0.0	0.0	-0.1662048004403007	0.0	0.0	0.0	-0.1205110085284021	-0.2087113426201455	-0.1548637265110865	0.0	0.0	0.0	0.0	0.0	0.0	0.0	0.0	0.0	0.0	0.0	-0.1161160245081092	0.0	-0.1302261341424553	-0.2224903978917738	0.0	0.0	0.0	0.0	0.0	0.0	0.0	0.0	-0.117639450113602	-0.1127475363753885	0.0	0.0
ORCL	0.0	0.0481503952194568	0.0	0.0	0.0	0.0	0.0	0.0	-0.1696073780216546	0.0	0.0	0.0	0.0	0.0	0.0	0.0	0.0	0.0	0.0	0.0	0.0	0.0	0.0	0.0	0.0	-0.1146842461542179	0.0	0.0	0.0	-0.0796711527582554	0.0	0.0	0.0	0.0	0.0	0.0	0.0	0.0	0.0	0.0	0.0	0.0	0.0	0.0	0.0	0.0	0.0	0.0	0.0
PANW	0.0	0.0	0.0	0.0	0.0	0.0	0.0764590229460039	0.0	0.0	0.0	0.1099539560457479	0.0744563954763862	0.0	0.0	0.0	0.072056076507266	0.1252882667740401	0.1022138536086648	0.0	0.0	0.0	0.0	0.0	0.0	0.0	0.1125080641696661	0.0	0.0478168375388441	0.0	0.0	0.0653715290531587	0.0	0.0	0.0	0.0	0.0	0.0	0.0	0.0	0.0	0.0	0.0	0.0	0.0	0.0	0.0	0.0	0.0	0.0
PBR	0.0	0.0	-0.0240180855874784	0.0	0.0	0.0	-0.0407987058643258	0.0	-0.0868162461415704	-0.0388363245213758	-0.0535890926592991	0.0	0.0	0.0	0.0	-0.0420216459559864	0.0	0.0	-0.0495967028481174	0.0	0.0	-0.0393183510395267	-0.0487325189426169	0.0	-0.0634649495218365	-0.0527675374271722	-0.0855733280173488	0.0	0.0	-0.0552914406722544	0.0	0.0	0.0	0.0	0.0	-0.0417837261672796	-0.0530749307791606	0.0	0.0	0.0	-0.057101525313718	0.020173545356447	-0.0263180054347105	0.0	0.0	0.0	0.0	-0.0518522211909257	-0.0318888021488327
PDD	0.0	0.0	0.0	0.0	0.0265610905842123	0.0	0.0	0.0	0.0	-0.048079556639914	0.0	0.0	0.0	0.0	0.0	0.0	0.0	0.0	0.0	0.0	0.0	0.0	0.0	0.0	0.0	0.0	0.0	0.0	0.0	0.0	0.0	0.0	0.0	0.0	0.0	0.0	0.0	0.0	0.0	0.0	0.0	0.0	0.0	0.035644603809313	0.0	0.0	0.0	0.0	0.0
PEP	0.0	0.0	0.0	-0.1363754251002764	0.0	-0.1848552393529677	0.0	-0.134114076722658	0.0	0.0	0.0	0.0	0.0	0.0	0.0	0.0	0.2514130972811986	0.0	0.0	0.0	0.0	0.0	0.0	0.0	0.0	0.0	0.2379091409412699	0.0	0.0	0.0	-0.1505014488775908	0.0	0.0	0.0	0.0	-0.1376253249764116	0.0	0.0	-0.2104909999682612	0.0	0.0	0.0	0.0	-0.2013171012314132	-0.1488913528048411	0.0	-0.1846809353319172	0.0	0.0
PFE	0.0933837503679227	0.0	0.0	0.0	0.0	0.0	0.0	0.0	0.0	0.0	0.0	0.0	0.0	0.0	0.0	0.0	0.0	0.0	0.0	0.0	0.0	0.0	0.0	0.0	0.0	0.0	0.0	0.0	0.0	0.0	0.0	0.0	0.0	0.0	0.0	0.0	0.0	0.0989492594709695	0.0	0.0	0.0	0.0	0.0	0.0	0.0	0.0	0.0	0.0	0.0
PG	0.0	0.0	-0.154529056215688	0.0	0.0	0.0	-0.1722202554149516	0.0	0.0	0.0	0.0	0.0	0.0	0.0	0.0	0.0	-0.3859411898276048	0.0	0.0	-0.1159022852259671	0.0	0.0	0.0	0.0	0.0	0.0	0.0	0.0	0.0	-0.2522720265221098	0.0	0.0	0.0	0.0	0.0	0.0	0.0	0.0	0.0	0.0	0.0	0.1500872237035168	0.0	-0.2164239346120858	0.0	0.0	0.0	0.0	0.0
PLD	0.0	0.0	0.0	0.0	0.0	0.0	0.0	-0.1220774609522794	0.0	0.0	0.0	0.0	0.0	0.0	0.0	0.0	0.0	0.0	0.0	0.0	0.0	0.0	0.0	0.0	0.0	0.0	0.0	0.0	0.0	0.0	0.0	0.0	0.0	0.0	0.0	0.0	0.0	0.0	0.0	0.0	0.0	0.0	0.0	0.0	0.0	0.0	0.0	0.0	0.0
PM	0.0	0.0	0.0	0.0	0.0	0.0	0.0	0.0	0.0	0.0	0.0	0.0	0.0	0.0	0.0	-0.1921166889405665	0.0	0.0	0.0	0.0	0.0	0.0	0.0	0.0	0.0	0.0	0.0	-0.0871387476693512	0.0	0.0	0.0	0.0977281432965909	0.1336824828406961	-0.1045605069221866	0.0	0.0	0.0	0.0	0.0	0.0	0.0	0.0	0.0	0.0	0.0	0.1011671781352584	0.0	0.0	0.0
PYPL	0.0	0.0	0.0	0.0	0.0	0.0	-0.0858603778652895	0.0	0.0	0.0	0.0	0.0	0.0	0.0	-0.0779335579506535	0.0	0.0	-0.1466567524246705	0.0	0.0	0.0	0.0	0.0	0.0	0.0	0.0	0.0	0.0	0.0	0.0	0.0	0.0	0.0	0.0	0.0	0.0	0.0	0.0	0.0	0.0	0.0	0.0	0.0	0.0	0.0	0.0	0.0	0.0	0.0
QCOM	0.0	0.0	0.0897552022850362	0.0	0.0	0.0	0.0	0.0	0.1732267203450974	0.0	0.0	0.0	0.0	0.0	0.0	0.0	0.0	0.0	0.0	0.0	0.0	0.0	0.0	0.0	0.0	0.0	0.0	0.0	0.0	0.0	0.0	0.0	0.0	0.0	0.0	0.0	0.1220874962308046	0.0	0.0	0.0	0.0	0.0	0.0	0.0	0.0	0.1147801224620738	0.0	0.0	0.0
SAP	0.0	0.0	0.0	0.0	0.0	0.0	0.0	0.0	0.0	0.0	0.0	0.0	0.0	0.0	-0.0885242705414545	0.0	0.0	0.0	0.0	0.0	0.0	0.0912817755822822	0.0	0.0	0.0	0.0	0.2092158453396222	0.0	0.0	0.2309929391907932	0.0	0.0	0.0	0.0	0.0	0.0770352904645678	0.0	0.0	0.0	0.0	0.1718082156548659	0.0	0.0	0.0	0.0	0.0749485611528714	0.0	0.0996905739246259	0.0
SBUX	-0.0970759807696394	0.0	0.0	-0.077800904227245	0.0	-0.1115653252680174	-0.1530065649689602	0.0	0.0	0.0	-0.171470318459275	-0.2347113733016785	0.0	0.0	0.0	0.0	-0.1972165311098094	0.0	-0.122253188824047	0.0	0.0	0.0	0.0	0.0	0.0	-0.134682473766021	0.0	0.0	0.0	0.0	-0.1011075196361967	0.0919231587725182	0.0	0.0	0.0	0.0836666223396526	0.0	0.0	0.0	0.0	0.0	0.0	0.0	-0.1729746673142404	0.0	0.0	0.0	0.0	0.0
SCHW	0.0	0.0	0.0	0.0	0.0	-0.0716983596316105	-0.0735519268882398	0.0	-0.1094301810264174	-0.0865337200288225	0.0	0.0	-0.0955522228214768	0.0	0.0	0.0	0.0	0.0	0.0	0.0	0.0	0.0	0.0	0.0	0.0	0.0	0.0	-0.0661458106478997	0.0	0.0	0.0	0.0	0.0	0.0	0.0	0.0	0.0	0.0	0.0	0.0	0.0	0.0	0.0	0.0	-0.0876104085704247	0.0	0.0	0.0	0.0
SHEL	0.1211973642665887	0.0	0.0	0.0	0.0	0.1160448648794753	0.0	0.0	0.0	0.0	0.2529311268901228	0.0	0.0	0.0	0.0	0.1835653015398462	0.0	0.0	0.0	0.0	0.0	0.0	0.0	0.0	0.0	0.0	0.0	0.1347859691642857	0.0	0.0	0.0	0.0	0.0	0.0	0.0	0.0	0.0	0.0	0.0	0.0	0.0	0.096396513334102	0.0	0.1491580914728479	0.1401951908414732	0.0	0.0	0.0	0.0
SHOP	0.0	-0.0302740932093379	0.0	-0.0363000762194672	0.0	0.0	0.0	0.0	0.0	0.0	0.0	0.0	0.0	0.0	0.0	0.0	0.0	0.0	0.041820896427143	0.0	-0.0577319268174206	0.0	0.0	0.0	0.0	0.0	0.0	0.0	-0.030736205019563	0.0	0.0	0.0	0.0	0.0	0.0	0.0	0.0	0.0436470145652345	0.0	0.0	0.0	0.0	0.0	0.0	0.0	0.0	0.0	0.0	0.0
SLB	0.0	0.0	0.0	0.0	0.0	0.0	0.0	0.0	0.0	0.0	0.0	0.0	0.0	0.0	0.0	0.0	0.0	0.0	0.0	0.0	0.0	0.0	0.0	0.0	0.0	0.0	0.1333702779854421	0.0	0.0	0.2102894286359307	0.0	0.0	0.0	0.0	0.0	0.0	0.0	0.0	0.0	0.0	0.1338395722181197	0.0	0.0	0.0	0.0	0.0	0.0	0.0	0.0
SNY	0.0	0.0	0.0	0.0	0.0	0.0	0.0	0.0	0.1822371908256369	0.0	0.1834685249074843	0.0	0.0	0.0	0.0	0.0	0.0	0.0	0.0	0.0	0.0	0.0	0.0	0.0	0.0	0.0	0.0	0.0	0.0	0.0	0.0	-0.1063702243870521	0.0	0.0	0.0	0.0	0.1294922297051873	0.0	0.0	0.0	0.0	0.0	0.0	0.0	0.1121736271218877	0.0	0.0	0.0	0.0
SONY	0.0	0.0	-0.0690406752328634	0.048625404553128	0.0	0.0	0.0	0.0	0.0	0.0	0.0	0.0	0.0	0.0	0.0	0.0	0.0	0.0	0.0	0.0	0.0	0.0	0.0887889113831269	0.0	0.0	0.0	0.0	0.0	0.0	0.0	0.0	0.0	0.0	0.0	0.0	0.0	0.0	0.0	0.0	0.0	0.0	-0.0409833835316442	0.0	0.0	0.0	0.0	0.0	0.0	0.0
SO	0.1635077679043413	0.1058989540051151	0.0	0.0	0.0	0.0	0.0	0.0	0.0	0.0	0.2747601240828877	0.0	0.0	0.0	0.0	0.0	0.0	0.0	0.0	0.0	0.0	0.0	-0.1957194453341316	0.0	0.1703609211224919	0.0	0.0	0.0	0.0	0.0	0.0	0.0	0.0	0.0	0.0	0.0	0.0	0.0	0.1606473030779959	0.0	0.0	0.0	0.0	0.0	0.0	0.0	-0.1164421006955997	0.0	0.0
SYK	0.0	-0.0976851881781231	0.0	-0.0979610943025354	0.0	0.0	0.0	-0.0846681573071529	0.0	0.0	0.0	-0.2195121863836046	0.0	0.0	0.0	0.0	0.0	-0.1271134934520511	0.114687778115685	0.0	-0.213190011644743	0.0	0.0	0.0	0.0	0.0	0.0	0.0	0.0	0.0	0.0	0.0	0.0	0.0	0.0	0.0	0.0	0.0	0.0	-0.1071602878606473	0.0	0.0	0.0	0.0	0.0	0.0	0.0	0.0	0.0
TD	0.0	0.0	-0.1090938193410429	0.0	0.0	0.0	0.0	0.0	0.0	0.0	0.0	0.0	0.0	0.0	0.0	0.0	0.0	0.0	0.0	0.0	0.0	0.0	0.0	0.0	0.0	0.0	0.0	0.0	0.0	0.0	0.0	0.0	0.0	0.1462097291556367	0.0	0.0	0.0	0.0	0.0	0.0	0.0	0.0	0.0	-0.168370325507393	0.0	0.0	0.0	0.0	0.0
TJX	0.0	0.0	0.0	0.0	0.0	0.0	0.0	0.0	-0.1265260899116004	0.0	0.0	0.0	0.0	0.0	0.0	0.0	0.0	0.0	0.0	0.0	0.0	0.0	0.0	0.0	0.0	0.0	0.0	0.0	0.0	0.0	0.0	0.0	-0.1063333759674547	-0.0739910397500284	0.0	0.0	0.0	0.0	0.0	0.0	-0.0944793090877694	0.0464980744878236	-0.0740040380663395	-0.073853624082868	0.0	-0.0567909044877116	0.0	0.0	0.0
TMO	0.0	0.0	0.0	0.0	0.0	0.0	0.0	0.0	0.0	0.0	0.0	0.0	0.0	0.0	0.0	-0.1351179740281575	0.0	0.0	0.0	0.0	0.0	0.0	0.0	0.0	0.0	0.0	0.0	0.0	0.0	0.0	0.0	0.0	-0.0922872037749928	0.0	0.0	0.0	0.0	0.0	0.0	0.0794233409938747	0.0	0.0	0.0	0.0	0.0	0.0	0.0	0.0	0.0
TMUS	0.0	0.0	0.0	0.0	0.0	0.0	0.0	0.0	0.0	0.0	0.0	0.0	0.0	0.0	0.0	0.0	0.0	0.0	0.0	0.0	0.0	0.0	0.0	0.0	0.0	0.0	0.0	0.0	0.0	0.0	0.0	0.0	-0.0737805283444369	0.0	0.0	0.0	0.0	0.0	0.0	0.0	0.0	0.0	0.0	0.0	0.0	0.0	0.0	0.0	0.0
TM	0.0	0.0	0.0	0.0	0.0	0.0	0.0	0.0	-0.1351675816999083	-0.0913768963576224	-0.1333317708061566	0.0	0.0	0.0	0.0	0.0	0.0	0.0	-0.0882972121618948	0.0	0.0	0.0	-0.1171248763877552	0.0	0.0	0.0	-0.1439363527224968	0.0	0.0	0.0	0.0	0.0	0.0	-0.0989648594134195	0.0	-0.0949879025054613	-0.0865080517714642	0.0	-0.0746806434365881	0.0	-0.1594433886966612	0.0	0.0	0.0	-0.1151218244312629	0.0	0.0	0.0	0.0
TSLA	0.0	0.0537777443853297	0.0	0.0	0.0660686844113818	0.0	0.0	0.0	0.0	0.0	0.0	0.0	0.0	0.0	0.0	0.0	0.0	0.0	0.0	0.0624016852081093	0.0	0.0	0.0	0.0448367707810542	0.0	0.0	0.0	0.0	0.065796898526086	0.0	0.0	0.0843914913146344	0.0	0.0617038807533837	0.0	0.1172718541384037	0.0832122327459624	0.0	0.0	0.0	0.1062954901924538	0.0485985141248719	0.0639374197886571	0.0	0.0	0.0	0.0	0.0	0.0642198637005387
TSM	0.0	0.0	0.0	0.0	-0.0473966664909389	-0.1013983984102378	-0.0708441628157335	-0.0727445600782648	0.0	0.0	0.0	0.0	0.0	0.0	-0.0787209478025428	-0.1126324212377701	0.0	0.0	0.1118567858088614	0.0	0.0	0.072837002858327	0.0	0.0	0.0	0.0	0.0	0.0	0.0	0.0	0.0	0.0	0.0	-0.0733318305229138	0.0	0.0	0.0	0.0	0.0	0.0	0.0	0.0	0.0	0.0	0.0	0.0	0.0	0.0	0.0858121838691679
TTE	0.0	0.0	0.0	0.0	0.0	0.0	0.0	0.0	0.0	0.0	0.0	0.0	0.0	0.0	0.0	0.0	0.0	0.0	0.1306114813901861	0.0	0.0	0.1349409170009256	0.1412984223170836	0.0	0.0	0.0	0.2084235182410842	0.0	0.0	0.1834571990823366	0.0	0.0826375820241012	0.0	0.0	0.0	0.0	0.0	0.0	0.0	0.0	0.2205410192388056	0.0	0.0	0.0	0.0	0.0	0.0	0.1573284236702085	0.1393029143619658
TXN	0.0	0.0	0.0	0.0	0.0	0.0	0.1547844465551177	0.0	0.0	0.0	0.0	0.0	0.1973543227906534	0.0	0.0	0.0	0.0	0.0	0.0	0.0	0.0	0.0	0.0	0.0	0.0	0.0	0.0	0.0	0.0	0.0	0.0	0.0	0.0	0.0	0.0	0.0	0.0	0.0	0.0	0.0	0.0	0.0	0.0	0.0	0.0	0.0	0.0	0.0	0.0
T	0.0	-0.1251014810801722	0.0	0.0	0.0	0.0	0.0	0.0	0.0	0.0	0.0	0.0	0.0	0.0	0.0	0.0	0.0	0.0	0.0	0.0	0.0	0.0	-0.145769036646552	-0.0798694518348371	0.0	0.0	-0.152007570926234	0.0	0.0	0.0	0.0	0.0	0.0	0.0	0.0	-0.0759707318959661	0.0	0.0	0.0	0.0	-0.1189220776970879	0.0	0.0	0.0	0.0	0.0	-0.0745914564797149	-0.1020379219006788	0.0
UL	0.0	0.0	0.0	0.0	0.0	0.0	0.0	0.0	0.0	0.0	0.0	0.0	0.0	0.0	0.0	0.0	0.0	0.0	0.0	0.0	0.0	0.0	0.0	0.0826652308446272	0.0	-0.1580570468009257	0.0	0.0	0.0	0.0	0.0	0.0	0.0	0.0	-0.1264121656519747	0.0	0.0	0.0	0.0	-0.1012339116875891	0.0	0.0	0.0	0.0	-0.0813384873475532	-0.092057573330671	0.0	0.0	0.0
UNH	0.0	0.0	0.0	0.0	-0.1006057892567377	0.0	0.0	0.0	-0.3486283785007582	0.0	0.0	0.0	0.0	0.0	0.0	0.0	0.0	0.0	0.0	0.0	0.0	0.0	-0.3707763224787901	0.0	0.0	-0.2742728034556737	-0.4013290683544946	0.0	0.0	0.0	0.0	0.0	0.0	0.0	0.0	0.0	0.0	-0.1769331557982807	0.0	0.0	-0.3285510440064065	0.0	0.0	0.0	0.0	-0.150121510783024	0.0	-0.1871593865906819	0.0
UNP	0.0	0.0	0.0	0.0	0.0	0.0	0.1205832456483297	0.0	0.0	0.0	0.0	0.0	0.0	0.0	0.0	0.0	0.0	0.0	0.0	0.0	0.0	0.0	0.0	0.0	0.0	0.0	0.0	0.0	0.0	0.0	0.0	-0.096643938820004	0.0	0.0	0.0	0.0	0.0	0.0	0.0	0.0	0.0	0.0	0.0	0.0	0.0	0.1257911747422252	0.0	0.0	0.0
UPS	0.0	0.0	0.0	0.0	0.0	0.0	0.0	0.0	0.0	0.0	0.0	0.0	0.0	0.0	0.0	0.0	0.0	0.0	0.0	0.0	0.0	0.0	0.0	0.0	0.0	0.0	0.0	0.0	0.0	0.0	0.0	0.0	0.0	0.0	0.0	0.0	0.0	0.0	0.0	-0.0631525975958187	0.0	0.0	0.0	0.0	0.0	0.0	0.0	0.0	0.0
VRTX	0.0	0.0	0.0	0.0	0.0396369710929343	0.0	-0.0790758233256725	0.0	0.0	0.0	0.0	0.0	0.0	0.0	0.0	0.0	0.0	-0.0629519093002094	0.0	0.0	0.0	0.0	0.0	0.0	0.0	0.0	0.0	0.0	0.0	0.0	0.0	0.0	0.0	0.0	0.0	0.0	0.0	0.0	0.0	0.0	0.0	0.0	0.0	0.0	0.0529933892908108	0.0	0.0	0.0	0.0
VZ	0.0	0.0	0.0	0.0	0.0	0.0	0.0	0.0	0.0	0.0	0.0	0.0	0.0	0.0	0.0	0.0	0.0	0.0	0.0	0.0	0.0	0.0	0.0	0.0	0.0	0.0	0.0	0.0	0.1135682256306534	0.2056036095420539	0.0	0.0	0.0	0.0	0.0	0.0	0.0	0.0	0.0	0.0	0.0	0.0	0.0	0.0	0.0	0.0	0.0	0.203868995033789	0.0
V	0.0	0.0	0.0	0.0	0.0	0.0	-0.2908814016975987	0.0	0.0	-0.1801750474257706	-0.2884416342471965	-0.2103549051471902	0.0	0.0	0.0	-0.3036744188256676	-0.326112390865001	0.0	0.0	0.0	0.0	0.0	0.0	0.0	-0.1797327160943096	0.0	0.0	0.0	0.0	0.0	0.0	0.0	0.0	0.0	-0.1337128131320789	0.0	0.0	0.0	0.1326772708458903	0.0	0.0	0.0	0.0	0.0	0.0	0.0	0.0	0.0	0.0
WFC	0.0	0.0758132653072221	0.0	0.0	0.0	0.0	0.0	0.0	-0.1552982038310035	0.0	-0.1364490737813982	0.0	0.0	0.0	0.0	0.0	0.0	0.0	0.0	0.0	0.0	0.0	0.0	0.0615498595489195	-0.117887305882685	0.0	-0.1164955662355654	0.0	0.0788037853401965	-0.1125573124007906	0.0	0.0	0.0	0.0	0.0	0.0	0.0	0.089742638157339	0.0	0.0	-0.1200790100294239	0.0	0.0	0.0	0.0	0.0	0.0	-0.0846267816315496	0.0
WMT	0.0	0.0	0.0	0.0	-0.0803449223759496	-0.1048303775385837	0.0	0.0	0.0	0.0	0.0	0.0	0.0	0.0	0.0	0.0	0.0	0.0	0.0	0.0	0.0	0.0	0.0	0.0	0.0	0.0	0.0	0.0	0.0	0.0	0.0	0.0	0.0	0.0	0.0	0.0	0.0	0.0	0.1223944035608985	0.0	0.0	0.0	0.0	-0.1687920303505543	0.0	0.0	0.096850986975695	0.0	0.0
XOM	0.0	0.1754891342790833	0.0	0.0	0.0	0.0	0.0	0.0	0.0	0.0	0.0	0.0	0.0	0.0	0.0	0.0	0.0	0.0	0.0	0.0	0.0	0.0	0.0	0.0	0.0	0.0	0.0	0.0	0.0	0.0	0.0	0.0	0.0	0.0	0.0	0.0	0.0	0.0	0.0	-0.1622864358679696	0.0	0.1320188308772127	0.0	-0.1678777990666053	0.0	0.0	0.0	0.0	0.0
ZTS	0.0	0.0	0.0	0.0	0.0	0.0	0.0	0.0	0.0	-0.109580908069277	0.0	0.0	0.0	0.0	0.0	0.0	0.0	0.0	0.0	0.0	0.0	0.0	0.0	0.0848321535436767	-0.1182235151617343	0.0	0.0	0.0	0.0	0.0	0.0	0.0	0.0	0.0	0.0	0.0	0.0	0.0	0.0	0.0	0.0	0.0	0.0	0.0	0.0	0.0	0.0	0.0	0.0
ADA	0.0	0.0	0.0	0.0	0.0	0.0	0.0	0.0	0.0	0.0	0.0	0.0	0.0	0.0	0.0	0.0	0.0	0.0	0.0	0.0	0.0	0.0	0.0	-0.0106616727499102	0.0	0.0	0.0	0.0	0.0	0.0	0.0	0.0	0.0	0.0	0.0	0.0	0.0	0.0	0.0	0.0	0.0	0.0	0.0	-0.0118453629804133	0.0	0.0128976616845234	-0.0107188502994679	0.0	0.0
BAT	0.0	0.0	0.0	0.0	0.0	0.0	0.0	0.0	0.0	0.0	0.0	0.0	0.0	0.0	0.0	0.0	0.0	0.0	0.0	0.0	-0.0136458338117814	0.0	0.0	0.0	0.0	0.0	0.0	0.0	0.0	0.0	0.0	0.0	0.0	0.0	0.0	0.0	0.0	0.0	0.0	0.0092771687595656	0.0	0.0	0.0	0.0	0.0	0.0	0.0	0.0	0.0
BCH	0.0286802268694447	0.0	0.0	0.0	0.0	0.0205901726121396	0.0	0.0	0.0	0.0	0.0	0.0	0.0	0.0	0.0	0.0	0.0	0.0	0.0	0.0228408931957836	0.0	0.0	0.0	0.0	0.0	0.0	0.0	0.0	0.0	0.0	0.0	0.0	0.0200896635872647	0.0	0.0	0.0	0.0	0.0	0.0	0.0245599837612982	-0.0423503661396241	0.0	0.0	0.0	0.0	0.0185653413213845	0.0	-0.0281434905160844	0.0
BNT	0.0	0.0	0.0	0.0	0.0	0.0	0.0	0.0	0.0	0.0	-0.0247739477197799	0.0	0.0	0.0	0.0	0.0	0.0	0.0	0.0	0.0	0.0	0.0	0.0	0.0	-0.0199344067983159	0.0	0.0	0.0	0.0	0.0	0.0	0.0	0.0	0.0	0.0	0.0	0.0	0.0	0.0	0.0	0.0	0.0	0.0	0.0	0.0217983788203383	0.0	0.0	0.0	0.0
BSV	0.0	0.0	0.0	0.0	0.0	0.0	0.0	0.0	0.0	0.0	0.0	0.0	0.0	0.0	0.0149819815113215	0.0	0.0	0.0	0.0	0.0	0.0	0.0	0.0	0.0	0.0179584385804344	0.0	0.0	0.0	0.0	0.0	0.0	0.0	0.0	0.0	0.0	0.0	0.0	0.0	-0.0139735179056185	0.0	0.0	0.0	0.0	0.0	-0.0106568585026162	0.0	0.0	0.0	0.0
BTC	0.0	0.0	0.0	0.0	0.0	0.0	0.0	0.0	0.0	0.0	0.0	0.0	0.0	0.0	0.0	0.0	0.0	0.0	0.0	0.0	0.0	0.0	0.0389727381206642	0.0	0.0	0.0	0.0432362910895136	0.0	0.0	0.0	0.0	0.0	0.0	0.0	0.0	0.0	0.0	0.0	0.0	0.0	0.0	0.0	0.0	0.0	0.0	0.0	0.0	0.0	0.0
DAI	0.0	0.0	0.0	-0.2211711698053368	0.0	0.0	0.0	0.0	0.0	0.0	0.0	0.0	0.0	0.0	0.2799663672155171	0.0	0.0	0.0	0.0	0.0	0.0	0.0	0.0	0.0	0.0	0.0	0.0	0.0	0.0	0.0	0.0	0.0	0.0	0.0	0.0	0.0	0.0	0.0	0.0	0.0	0.0	0.0	0.0	0.0	0.396731540611594	0.0	0.0	0.0	0.0
DASH	0.0	-0.0162382761412763	0.0	0.0	0.0	0.0	0.0	-0.0126448573210121	0.0	0.0	0.0	-0.0300495325130716	0.0	0.0	0.0	0.0	0.0	0.0	0.015410057929866	0.0	-0.0254896157006946	0.0	0.0	0.0	0.0	0.0	0.0	0.0	0.0	0.0	0.0	0.0	0.0	0.0	0.0	0.0	0.0	0.0	0.0	0.0	0.0	0.0	0.0	0.0	-0.0184835604759011	0.0	0.0	0.0	0.0
DOGE	0.0	0.0	0.0	0.0011933498281885	0.0	0.0	0.0	-0.0007955418039472	0.0	0.0	0.0	0.0	-0.0012662011441042	-0.0007440623850721	0.0	0.0	0.0	0.0	0.0	0.0	0.0	0.0	0.0	0.0	0.0	0.0	-0.002649870592167	0.0	0.0	0.0	0.0	0.0	0.0	0.0	0.0	0.0	0.0	0.0	0.0	0.0	0.0	0.0	0.0	0.0	0.0	0.0	0.0	0.0	0.0
EOS	0.0	0.0105551336084339	0.0	0.0	0.0	0.0154088971052832	0.0	0.0	-0.0247626359942896	0.0	0.0	0.0	0.0	0.0	0.0	0.0	0.0	0.0	0.0	0.0171592532741975	0.0	0.0	0.0	0.0	0.0	0.0	0.0	0.0	0.0	0.0	0.0	0.0	0.0	0.0	0.0	0.0	0.0	0.0	0.0	0.0	0.0	0.0	0.0	0.0	0.0	0.0	0.0	0.0	0.0
ETC	0.0	0.0	0.0	0.0	0.0	0.0034895522229005	0.0035617328273167	0.0	0.0	0.0	0.0	0.0042152390696372	0.0	0.0	0.0029669642584043	0.0	0.0	0.0041938269175367	0.0	0.0	0.0	0.0	0.0	-0.0028639613393814	0.0	0.0052965734058619	0.0	0.0	0.0	0.0	0.0	0.0	0.0	0.0	0.0	0.0	0.0	0.0	0.0	0.0	0.0	0.0027087218129958	0.0	0.0	0.0	0.0	0.0	0.0	0.0
ETH	0.0	0.0	0.0	0.0	0.0	0.0219277332484284	0.0	0.0	0.0	0.0	0.0	0.0	0.0	0.0259760178432328	0.0232686056552707	0.0	0.0	0.0	0.0	0.0	0.0	0.0	0.0	0.0204841031496151	0.0	0.0	-0.0400486890252963	0.0	0.0	0.0	0.0243859601642252	0.0	0.0	0.0234803190909063	0.0	0.0	-0.032905493554326	0.0	0.0	0.0	0.0	0.0	0.0	0.0334684761881654	-0.0210013101337387	0.0	0.0	0.0	0.0
LTC	0.0	0.0	0.0	0.0	0.0	0.0	-0.0204694101093672	0.0	0.0	0.0	0.0	0.0	-0.0222788971714226	0.0	0.0	0.0	0.0	0.0	-0.0190812161724972	0.0	0.0	0.0	0.0	0.0	0.0	0.0	0.0	-0.019487172706598	0.0	0.0	-0.0160875201515909	0.0	0.0	-0.0236781856608406	0.0	0.0	0.0	0.0	0.0	0.0	0.0	0.0	-0.0428430345229603	0.0	0.0	0.0	0.0	0.0	0.0
NEO	-0.0149589114648257	0.0	-0.010456060933781	0.0	0.0	0.0	0.0	0.0	0.0	0.0	0.0	0.0	0.0	0.0	0.0	0.0	0.0	0.0	0.0	0.0	0.0	0.0	0.0	0.0	0.0	0.0	0.0	0.0	0.0	0.0	0.0	0.0	-0.0128016899109181	0.0	0.0	0.0	0.0	0.0	0.0	0.0	0.0	0.0	0.0	0.0	0.0	0.0	0.0	0.0	0.0
OMG	0.0	0.0	0.0	0.0	0.0	0.0	0.0	0.0	0.0	0.0	0.0	0.0	0.0	0.0	0.0125446866993452	0.0	0.0	0.0	0.0	0.0	0.0	0.0	0.0	0.0	0.0	0.0	0.0	0.0	0.0080798592109679	0.0	0.0	0.0	0.0	0.0	-0.0133583567674871	0.0	0.0	0.0	0.0	0.0	0.0	0.0	0.0	0.0199548160057288	0.0	0.0	0.0	0.0	0.0
QTUM	0.0	-0.0083141281541844	0.0	0.0	-0.0074322450885425	0.0	0.0	0.0	0.0	0.0	0.0	0.0	0.0	0.0	0.0	0.0	0.0	0.0	0.0	-0.0098399700513075	0.0	0.0	0.0	-0.0079994065627889	0.0	0.0	0.0	-0.0084167946640826	0.0	0.0	0.0	0.0	0.0	0.0	0.0	0.0	0.0	0.0	0.0	0.0	0.0	0.0	0.0	-0.0157530033258645	0.0	0.0	0.0	-0.0110032745801285	0.0
REP	0.0	0.0	0.0	0.0019950228971707	0.0	0.0	0.0	0.0	0.0	0.0	0.0	0.0	0.0	0.0	0.0	0.0	0.0	0.0	0.0	0.0	0.0	0.0	0.0	0.0	0.0	0.0	0.0	0.0	0.0	0.0	0.0	0.0	0.0	0.0	0.0	0.0	0.0	0.0	0.0	0.0	0.0	0.0	0.0	0.0	0.0	0.0018100744297045	0.0	0.0	0.0
TRX	0.0	0.0	0.0	0.0	0.0	0.0	0.0	0.0	0.0	0.0	0.0	0.0	0.0	0.0097124394022059	0.0	0.0	0.0	0.0	0.0	0.0	0.0	0.0	0.0	0.0100382150282416	0.0	-0.0144421643721916	0.0	0.0	0.0	-0.015929316864779	0.0	0.0	0.0	0.0	0.0	0.0	0.0	0.0	0.0	0.0	0.0	0.0	0.0	0.0	0.0	0.0	0.0097477558097042	0.0	0.0
USDT	0.0	0.0	0.0	0.0	0.0	0.0	0.0	0.0	0.0	0.0	0.0	0.0	0.0	0.0	0.0	0.0	0.0	0.0	0.0	0.0	0.0	0.0	0.0	0.0	0.0	0.0	0.0	0.0	0.0	0.0	0.0	0.0	0.0	0.0	0.0	0.0	0.0	0.0	0.0	0.0	0.0	0.0	0.6699947618003191	0.0	0.0	0.0	0.0	0.0	0.0
UST	0.0	0.0	0.0	0.0	0.0	0.0	0.0	0.0	0.0	0.0	0.0	0.0	0.0	0.2485585173161934	0.0	0.0	0.0	0.0	0.0	0.0	0.0	0.0	0.0	0.0	0.0	0.0	0.0	0.0	0.0	0.0	0.2683688518375176	0.0	0.0	0.0	0.0	0.0	0.0	0.0	0.0	0.0	0.0	0.0	0.0	0.0	0.0	0.0	0.0	0.0	0.0
XLM	0.0	0.0	0.0	0.0	0.0	0.0	0.0	0.0	0.0	0.0	0.0	0.0	0.0	0.0	0.0	0.0	0.0	0.0	0.0	0.0	0.0	0.0	0.0	0.0	0.0	0.0	0.0	0.0128459048656897	0.0	0.0	0.0	0.0	0.0	0.0	0.0	0.0	0.0	0.0	0.0	0.0	0.0	0.0	0.0	0.0	0.0	0.0	0.0	0.0	0.0
XMR	0.0	0.0	0.0	0.0	0.0	0.0	0.0	0.0	0.0	0.0197848303019284	0.0	0.0	0.0	0.0	0.0	0.0	0.0	0.0	0.0	0.0	0.0	0.0	0.0	0.0	0.0	0.0	0.0	0.011124001254087	0.0105026199741909	0.0	0.0	0.0	0.0	0.0	0.0	0.0	0.0	0.0	0.0	0.0	0.0	0.0	0.0	0.0	0.0	0.0	0.0	0.0	0.0
XRP	0.0	0.0	0.0	0.0	0.0	0.0	0.0	0.0	0.0	0.0	0.0	0.0	0.0	0.0	0.0	0.0	0.0	0.0	0.0	0.0	0.0	0.0	0.0	0.0	0.0	0.0	0.0	-0.0087196714879307	-0.0101955052496262	0.0	0.0	0.0	0.0	0.0	0.0	0.0	0.0	-0.0138803844207683	0.0	0.0	0.0	0.0	0.0	0.0131497013208317	0.0	0.0	0.0	0.0	0.0
XTZ	0.0	0.0	0.0	0.0	0.0	0.0	0.0	0.0	0.0	0.0	0.0	0.0	0.0	0.0	0.0	0.0	0.0	0.0	0.0	0.0	0.0	0.0	0.0	0.0	0.0	0.0	0.0	0.0	0.0	0.0	0.0	0.0	0.0	0.0	0.0	0.0	0.0	0.0	0.0	0.0	0.0	0.0	0.0	0.0	0.0	0.0	0.0	-0.0090851632131678	0.0
XVG	0.0	0.0	0.0	0.0	0.0	0.0	0.0	0.0	0.0	0.0101523655496994	0.0	0.0	0.0	0.0	-0.0132728789848334	0.0	0.0	0.0	0.0	0.0	0.0	0.0093671664187814	0.0	0.0074802442132741	0.0	0.0	0.0	0.0	0.0	0.0	0.0	0.0	0.0	-0.0073912533218557	0.0	0.0	0.0	0.0	0.0	0.0	0.0	0.0	0.0	0.0	0.0	0.0	0.009724043622156	0.0	0.0
ZEC	0.0	0.0	0.0	-0.0156515865222623	0.0	0.0	0.0	0.0	0.0	0.0	0.0	0.0	0.0	0.0	0.0	0.0	0.0	0.0	0.0	0.0	0.0	0.0	0.0	0.0	0.0	0.0	0.0	0.0	0.0	0.0	0.0	0.0125783165338516	0.0	0.0	0.0	0.0	0.0	0.0	0.0173419550872028	0.0	0.0312400815741789	0.0	0.0	0.0	0.015419609956161	0.0	0.0	0.0	0.0
ZRX	0.0087864356199584	0.0	0.0	0.0	0.0	0.0	0.0	0.0	0.0	0.0	0.0	0.0	0.0	-0.0084068223514238	0.0	0.0	0.0	0.0	0.0	-0.0107139423910267	0.0131617171109142	0.0	0.0	0.0	0.0	-0.0111088577054022	0.0	0.0	0.0	0.0	0.0	0.0	0.0	0.0	0.0	0.0	0.0	0.0	0.0	0.0	0.0	0.0	0.0	0.0	0.0	0.0	0.0	0.0	0.0
CIBR	0.0	0.0	0.0	0.0	-0.1156576711105664	0.0	-0.2277568827533547	0.0	-0.2690923096566893	0.0	0.0	-0.2352753695159028	0.0	0.0	0.0	0.0	0.0	-0.1758762198041259	0.0	0.0	0.0	-0.1864408880902397	0.0	0.0	0.0	0.0	0.0	-0.1456873793188455	0.0	-0.2388124353557515	0.0	0.0	0.0	0.0	0.0	-0.1637213053910542	0.0	0.0	0.0	0.0	-0.287777929764463	0.0	0.0	0.0	0.0	0.0	0.0	-0.2537909294016396	-0.172711906333735
DIA	0.0	0.0	1.1387889991961833	0.0	0.0	0.0	0.0	0.0	0.0	0.0	0.0	0.0	0.0	0.0	0.0	0.0	0.0	0.0	0.0	0.0	0.0	0.0	2.9771093286809758	0.0	0.0	2.2644983830328598	2.724226485907439	0.0	0.0	0.0	0.0	0.0	0.0	0.0	0.0	0.0	0.0	0.0	0.0	0.0	2.7751158244088585	0.0	0.0	0.0	0.0	0.0	0.0	0.0	1.4874838856037762
DJD	0.0	0.1901548861988427	0.0	0.0	0.0	0.0	-0.2214984474544559	0.0	0.0	0.0	0.0	0.0	0.0	0.0	0.0	0.0	0.0	0.0	0.0	0.3294509618867864	0.0	0.0	0.0	0.0	0.0	0.0	0.0	0.0	0.2687193993107593	0.0	0.2724628736426877	0.0	0.0	0.0	0.0	0.0	0.0	0.0	0.0	0.0	0.0	0.0	0.0	0.0	0.1615049831305646	0.0	0.225638219326099	0.0	0.0
DJP	-0.1201480200681598	0.0	0.0	-0.083246311474284	0.0	-0.1262544630608844	-0.1300119891732565	0.0	0.0	0.0	0.0	-0.1530428771295933	0.0	0.0	0.0	0.0	0.0	-0.098264560666487	0.0	-0.0874640466428427	0.0	0.0	0.0	0.0	0.0	0.0	0.1462306344744875	0.0	0.0	0.0	0.0	0.0	0.0	0.0	0.0	0.0	0.0	0.0	0.0	0.0	0.1867982628569486	-0.0622933568312605	0.0	-0.1074590157994529	0.0	0.0	0.0	0.1262296010628449	0.0
DVY	0.0	0.0	0.0	0.0	0.0	0.0	0.0	0.0	0.0	0.0	0.0	0.0	0.0	0.0	0.0	0.0	0.0	0.0	0.0	0.0	0.0	0.0	0.0	0.0	0.0	0.6291488212725446	0.0	0.0	0.0	0.0	0.4688301258506998	0.0	0.0	0.0	0.0	0.0	0.0	0.0	0.0	0.0	0.0	0.0	0.0	0.0	0.0	0.0	0.0	0.0	0.0
FDLO	0.3955733312192568	0.0	0.0	0.0	0.356579031672938	0.2990293209291867	0.0	0.246143728986681	0.7038439790610642	0.0	0.0	0.4864661348129578	0.0	0.0	0.0	0.0	0.8330006234548221	0.4616079814502457	0.3560745701848104	0.0	0.597451990209071	0.0	0.8755951435091283	0.0	0.4615390224742061	0.4550702378145856	0.0	0.2596810364588913	0.0	0.0	0.0	0.0	0.0	0.0	0.0	0.0	0.0	0.0	0.0	0.0	0.0	0.0	0.4390080018853197	0.0	0.2787903810523266	0.0	0.0	0.3217776789216954	0.0
FDN	0.0	0.2809197796348448	0.0	0.0	0.0	0.0	0.0	0.0	0.538526427847109	0.0	0.0	0.0	0.0	0.0	0.0	0.0	0.0	0.0	0.0	0.3485230493548063	0.0	0.0	0.3773047645702734	0.0	0.0	0.33969801826177	0.0	0.2498547345545369	0.0	0.0	0.2375992372528858	0.0	0.0	0.0	0.0	0.0	0.0	0.0	0.0	0.0	0.0	0.0	0.0	0.2819689177439538	0.0	0.0	0.0	0.0	0.0
FNGU	0.0	0.0	0.0	0.0	0.0	0.0051341823724623	0.0	0.0	-0.0118174423012273	0.0	-0.0083176902976445	0.0	0.0	0.0	0.0	0.0	0.0	0.0	0.0	0.0	0.0	0.0	0.0	0.0	0.0	0.0	0.0	0.0	0.0	0.0	0.0058521523391762	0.0	0.0	0.0	0.0	0.0	0.0	0.0	0.0	0.0	0.0	0.0	0.0	0.0	0.0	0.0	0.0	0.0	0.0
FTXO	0.0	0.0	0.0	0.1103417667516519	0.0	0.0	0.0	0.0	-0.1829963686460862	0.0	0.0	0.0	0.0	0.1328885128662287	0.0	0.0	0.0	0.0	-0.1325446413373672	0.0	0.0	0.0	0.0	0.0885625065452243	0.0	0.0	-0.2031096601549512	0.0	0.0	0.0	0.0	0.0	-0.1429270335163094	-0.1200527882514972	0.0	0.0	-0.1794631720542736	0.0	-0.1133434130719036	-0.1164238286186418	0.0	0.0	0.0	0.0	0.0	0.0	0.0	-0.1457704876636845	-0.1470233509634555
IBB	0.0	0.0	0.0	0.0	0.0	0.0	0.0	0.0	0.2106751940500477	0.0	0.0	-0.1959527367170823	0.0	0.0	0.0	0.0	0.0	0.0	0.0	0.0	-0.199524146475667	0.0	0.0	0.0	0.0	0.2023652307560353	0.0	0.0	0.0974775943062876	0.0	0.0	0.0	0.0	0.0	0.0	0.0	0.1567681468406258	-0.2219113302235401	0.0	0.1232735007042007	0.0	0.0	0.1453913466440382	0.0	0.0	0.0	-0.1525990016956496	0.0	0.0
IDU	0.0	0.0	0.0	0.0	0.0	0.0	0.0	0.0	0.0	0.0	0.0	0.0	0.0	0.0	0.0	0.0	0.0	0.0	0.0	0.0	-0.3846856423078347	0.0	0.0	0.0	0.0	0.0	0.0	0.0	0.0	0.0	0.0	0.0	0.0	-0.1899943355554441	0.0	0.0	0.0	0.0	0.1664594091552171	0.0	0.0	0.0	0.0	0.0	0.0	0.0	0.0	0.0	0.0
IEO	0.1480800572744777	0.0	0.0	0.0	0.0	0.185749148135794	0.0	0.0	0.0	0.0	0.0	0.0	0.0	0.0	0.0	0.0	0.0	0.0	0.0	0.0	0.0	0.0	0.0	0.0	0.0	0.0	0.0	0.0	0.0	0.0	0.0	0.1237488389956437	0.0	0.0	0.0	0.0	0.0	0.0	0.0	0.0	0.0	0.1422597301514041	0.1859181283335326	0.0	0.1245152431194655	0.2148286508656142	0.0	0.0	0.0
IJH	0.0	0.0	0.0	0.0	0.0	0.0	0.0	0.0	0.0	0.0	0.0	0.0	0.0	0.0	0.0	0.0	0.0	0.0	0.0	0.0	0.0	0.0	0.0	0.0	0.0	0.0	0.0	0.0	0.0	-0.8335460908461472	0.0	0.0	0.0	0.0	0.0	0.0	0.0	0.0	0.0	0.0	0.0	0.0	0.0	0.0	0.0	0.0	0.0	-0.6853676277337245	0.0
IJJ	0.0	0.0	0.0	0.0	0.0	0.0	-0.4302703148257302	0.0	0.0	0.0	0.0	0.0	0.0	0.0	0.0	0.0	0.0	0.0	0.0	0.3408674964846375	0.0	0.4029030989412118	0.0	0.3267726499642702	0.0	0.0	0.0	0.0	0.0	0.0	0.0	0.0	0.0	0.0	0.0	0.0	0.0	0.0	0.0	0.0	0.0	0.0	0.0	0.0	0.0	0.0	0.0	0.0	0.0
IJK	0.0	0.4583423453733818	0.0	0.0	0.0	0.0	0.0	0.0	0.0	0.0	0.0	-0.4417258424192503	0.0	0.0	0.0	0.0	0.0	-0.3514185656407637	0.0	0.0	0.0	0.0	-0.5140568527049852	0.0	0.0	0.0	0.0	0.0	0.0	0.0	0.0	0.0	0.0	0.0	0.0	0.0	0.0	0.0	0.0	0.0	0.0	0.0	0.0	0.0	0.0	-0.2939024541788328	0.0	0.0	0.0
IJR	0.0	0.0	0.0	0.0	0.0	0.0	0.0	0.0	0.0	0.0	0.0	0.0	0.0	0.0	0.0	0.0	0.0	0.0	0.0	0.0	0.0	0.0	0.0	0.5027412716846773	0.0	0.0	0.0	0.0	0.0	0.0	0.0	0.0	0.0	0.0	0.0	0.0	0.0	0.0	0.0	0.0	0.0	0.0	0.7673919933464411	0.0	0.0	0.0	0.0	0.0	0.0
IJS	0.0	0.0	0.0	0.4024624562948999	0.0	0.0	0.0	0.0	0.0	0.0	0.0	0.0	0.0	0.0	0.0	0.0	0.0	0.0	0.0	0.0	0.0	0.0	0.0	0.0	0.0	0.0	0.0	0.0	0.0	0.0	0.0	0.0	0.0	0.0	0.0	0.0	0.0	0.0	0.0	0.0	0.0	0.0	0.0	0.0	0.0	0.0	0.0	0.0	0.0
IJT	0.0	0.0	0.0	0.0	0.0	0.0	0.0	0.0	0.0	0.0	0.0	0.0	0.0	0.0	0.0	0.0	0.0	0.0	0.0	0.0	0.0	0.0	0.4686875438978613	0.0	0.0	0.0	0.0	0.0	0.0	0.0	0.0	0.0	0.2904433915673756	0.0	0.0	0.0	0.0	0.0	0.0	0.0	0.0	0.173174753639666	0.0	0.3002831660065587	-0.2438373030294842	0.0	0.0	0.0	0.0
ITB	0.0	0.0	0.0	0.0	0.0	0.0	0.0	0.0	0.0	0.0	0.0	0.0	0.0	0.0	0.0	0.0	0.0	0.0	0.0	0.1290523587075323	0.0	0.0	0.0	0.0	0.0	0.0	0.0	0.0	0.0	0.1815382282703994	0.0	0.0	0.0	0.0	0.0	0.0	0.0	0.0	0.0	0.0	0.0	0.0	0.0	0.0	0.0	0.1233628268259628	0.0	0.0	0.0
ITOT	1.4839320891703982	0.0	0.0	0.0	0.0	1.4020235131067325	0.0	0.0	0.0	0.0	0.0	0.0	1.5458943333856563	0.0	0.0	0.0	0.0	1.713409275913174	0.0	-1.4147629375158015	0.0	0.0	0.0	0.0	0.0	0.0	0.0	0.0	0.0	0.0	-2.249230597767525	0.0	0.0	0.0	0.0	0.0	0.0	0.0	0.0	-1.7824406774835433	0.0	0.0	0.0	0.0	0.0	0.0	0.0	0.0	0.0
IUSG	0.0	-0.583889169467119	-0.5314065210287323	0.0	-0.5928612385966909	0.0	0.0	-0.4334944935057604	0.0	0.0	0.0	0.0	-0.895814364877793	0.0	0.0	-1.1206229932630725	0.0	0.0	0.0	-0.6339365790037853	0.0	0.0	0.0	-0.4800526347466549	0.0	0.0	0.0	0.0	0.0	0.0	-0.5952145759338953	-0.6152108166170006	0.0	-0.5695134180321227	0.0	0.0	0.0	0.0	-0.5390676307537443	-0.5794029999992074	0.0	0.0	-0.684475109724866	0.0	0.0	0.0	-0.5050163912335562	0.0	0.0
IVE	0.0	0.0	0.0	1.0633586982702043	0.0	0.0	0.0	0.0	0.0	0.0	0.0	0.0	0.0	0.0	0.0	0.0	0.0	0.0	0.0	0.0	0.0	0.0	0.0	0.0	0.0	0.0	0.0	0.0	0.0	0.0	0.0	0.0	0.0	0.0	0.0	0.0	0.0	0.0	-1.4843938498078884	0.0	0.0	0.0	0.0	0.0	0.0	0.0	0.0	-1.4552408896180118	0.0
IWB	0.0	0.0	0.972125245278222	0.0	0.0	0.9066744518133056	0.0	0.0	1.7065830217084217	0.0	0.0	0.0	0.0	0.0	0.0	0.0	0.0	0.0	0.0	0.0	0.0	0.0	-1.7062225380349274	0.0	0.0	0.0	0.0	0.0	0.0	0.0	0.0	0.0	0.0	0.0	0.0	0.0	0.0	0.0	0.0	0.0	0.0	0.0	0.0	0.0	0.0	1.1080527956763793	0.0	-0.9977978355671002	0.0
IWM	0.0	0.0	0.0	0.0	0.0	0.0	0.0	0.0	0.0	0.0	0.0	0.6172158656563366	0.0	0.0	0.0	0.0	0.0	0.0	0.0	0.0	1.011482304495939	0.0	0.0	0.0	0.0	0.0	0.0	0.0	0.0	0.0	0.0	0.0	0.0	0.0	0.0	0.0	0.0	0.0	0.0	0.0	0.0	0.0	0.0	0.0	0.0	0.0	0.0	0.0	0.0
IWV	0.0	0.0	0.0	0.0	0.0	0.0	0.542104248401396	0.0	0.0	0.5578488068501298	0.0	0.0	0.0	0.0	0.0	0.6144733843235498	0.9457523681092264	0.0	0.0	-0.4936980023647516	0.0	0.0	0.0	0.0	0.0	0.0	0.0	0.0	0.0	0.0	0.0	0.0	0.0	0.0	0.0	0.0	0.0	0.0	0.0	0.0	0.0	0.0	0.0	0.0	0.0	0.0	0.0	0.0	0.0
IYE	0.0	0.0	0.0	0.0	0.0	0.0	0.0	0.0	0.0	0.0	0.0	0.0	0.0	0.0	0.0	0.0	0.0	0.0	0.0	0.0	0.0	0.0	0.0	0.0	0.0	0.0	0.0	0.0	0.0	0.0	0.0	0.0	0.0	0.0	0.0	0.0	0.0	0.0	0.0	0.0	0.0	0.0	0.0	0.0	0.0	-0.4046418278781903	0.0	0.0	0.0
IYF	0.0	0.0	0.0	0.0	0.0	0.0	0.0	0.0	0.0	1.134898330767158	0.0	0.0	0.0	0.0	0.0	0.0	1.111698064363157	0.0	0.0	0.7316853864150964	0.0	0.0	0.0	0.0	0.0	0.0	0.0	0.0	0.0	0.0	0.7986207090286342	0.0	0.0	0.0	0.0	0.0	0.0	0.0	0.0	0.0	0.0	0.0	0.0	0.0	0.728009729880659	0.0	0.0	0.8999000903052078	0.0
IYJ	0.0	0.0	0.0	0.0	0.0	0.0	0.0	0.0	0.0	0.0	0.0	0.0	-0.5402754057022355	0.0	0.0	0.0	0.0	0.0	0.3553204926804281	0.0	0.0	0.0	0.0	0.0	0.0	0.0	0.0	0.0	0.0	0.0	0.0	0.0	0.0	0.0	0.0	0.0	0.0	0.0	0.0	0.0	0.0	0.0	0.0	0.0	0.0	0.0	0.0	0.0	0.0
IYR	0.0	0.0	-0.221810347586528	0.0	0.0	0.0	-0.3740026836270813	0.0	0.0	0.0	0.0	0.0	-0.2428337397104175	0.0	0.0	0.0	0.0	-0.376605595878043	0.0	-0.3662359980670104	0.0	0.0	0.0	0.0	0.0	0.0	0.0	-0.2194778739220062	0.0	0.0	0.0	0.0	0.0	0.0	0.0	0.0	0.0	0.0	0.0	0.0	0.0	0.0	0.0	-0.2961489710406296	-0.2919835392776206	0.0	0.0	0.0	0.0
IYT	0.0	0.1783293218312882	0.0	0.1939059786498516	0.0	0.0	0.0	0.0	0.0	0.0	0.0	0.0	0.0	0.156249594599695	0.2242930606735188	0.0	0.0	0.0	0.0	0.2519225602656462	0.0	0.0	0.0	0.0	0.0	0.3591275615736493	0.0	0.0	0.0	0.0	0.0	0.0	0.0	0.0	0.0	0.0	-0.2780386954479411	0.229791202260943	0.0	0.0	0.0	0.2307245566932163	0.0	0.0	0.2139268502859213	0.0	0.0	0.0	0.0
IYW	0.0	-0.7721856810325257	0.0	0.0	-0.3731780875271535	-0.9762820932868492	-0.7129117236717457	-0.4726813307059364	0.0	0.0	0.0	0.0	0.0	-0.4746466219302345	0.0	-0.7728036797907196	-1.4091193607428751	-0.7539976917388261	0.0	0.0	0.0	0.0	0.0	0.0	0.0	-1.1825096710317424	0.0	-0.5480824056699845	0.0	0.0	0.0	0.0	0.0	0.0	0.0	0.0	0.0	0.0	0.0	0.0	0.0	0.0	0.0	0.0	-0.6365865719534611	0.0	0.0	0.0	0.0
IYY	0.0	0.0	0.0	0.0	0.0	0.0	0.0	0.0	0.0	0.0	0.0	0.0	0.0	0.0	0.0	0.0	0.0	0.0	0.0	0.0	0.0	0.0	0.0	0.0	0.0	0.0	0.0	0.0	0.0	0.0	0.0	0.0	0.0	0.0	0.0	-0.3388505720632996	0.0	0.0	0.4648789982849747	0.0	0.0	0.0	0.0	0.0	0.0	0.0	0.0	0.0	0.0
KBWB	0.0	0.0	0.0	0.0	0.0	0.0	0.0	0.0	0.5412731617720454	-0.3522148731938332	0.0	0.0	0.0	0.0	0.0	0.0	0.0	0.0	0.0	0.0	0.0	0.0	0.0	0.0	0.4262046551222595	0.0	0.0	0.0	0.0	0.0	0.0	0.0	0.0	0.4213243029887581	0.0	0.0	0.0	0.0	0.0	0.0	0.5023593902655031	0.0	0.3562355169961362	0.0	0.0	0.0	0.0	0.0	0.0
OEF	0.0	0.0	-0.4431453802052939	-0.5388453702455864	0.0	0.0	0.0	0.0	0.0	0.0	0.0	0.0	0.0	0.0	0.0	0.0	0.0	0.0	0.0	0.0	0.0	0.0	0.0	0.0	0.0	0.0	0.0	0.0	0.0	0.0	0.0	0.0	0.0	0.0	0.0	0.0	0.0	-0.8743178976860324	0.0	0.0	0.0	0.0	0.0	0.0	0.0	0.0	0.0	0.0	0.0
ONEQ	0.0	0.0	0.0	0.0	-0.1578351684335219	-0.2091587367101448	-0.2037642684764782	0.0	0.0	0.0	-0.485670460579011	0.0	0.0	0.0	0.0	-0.384175338160946	-0.3486788719570297	0.0	0.0	0.0	0.0	0.0	0.0	0.0	-0.2272711001895606	-0.2649491495983473	0.0	-0.2152152378939532	-0.1461648892719063	0.0	0.0	0.0	0.0	0.0	-0.2813881862179894	0.0	0.0	0.0	0.0	0.0	0.0	0.0	0.0	0.0	0.0	-0.1722400304325007	0.0	0.0	0.0
PNQI	0.0	0.0	0.0	0.0	0.0	0.0	0.0	0.0	0.0	0.0	0.0	0.0	0.0	0.0	0.0	0.0	0.0	0.0	0.0	0.0	0.0	0.0	0.1716335672100412	0.0	0.0	0.0	0.0	0.0	0.0	0.0	0.1116011817227585	0.0	0.0	0.0	0.0	0.0	0.0	0.0	0.0	0.0	0.0	0.0	0.0	0.0	0.0	0.0	0.0	0.0	0.0
QQQ	0.0	0.0	0.0	0.0	-1.0774079503851233	0.0	0.0	0.0	-2.422832322598613	0.0	0.0	0.0	0.0	0.0	0.0	0.0	0.0	0.0	0.0	0.0	0.0	0.0	-1.7064257647761305	-1.1503941032951883	-2.7017328006644	-1.550242026769446	-3.180783745828252	0.0	0.0	-2.189637502003704	0.0	-1.2838644864288578	0.0	-2.3106556592183742	-1.3039912098528377	-2.4760929466503185	-1.4558410878696886	0.0	0.0	-1.6305331326772965	-3.034273440095648	0.0	0.0	0.0	0.0	0.0	0.0	-1.4179478883932752	0.0
QTEC	0.0	0.0	0.0	0.0	0.0	0.0	0.0	0.0	0.4279495852754309	0.0	0.0	0.0	0.0	0.0	-0.2366943508144767	-0.412381751456398	0.0	0.0	0.2744665264885008	0.0	0.0	0.0	0.6382719501839766	0.0	0.0	0.0	0.6175303430078356	0.0	0.0	0.4804357364494651	0.0	0.0	0.0	0.0	0.0	0.2631982031893992	0.0	0.0	0.0	0.0	0.4498542451680057	-0.2814011745100435	0.0	0.0	0.0	0.0	0.0	0.2948494886141676	0.0
QYLD	0.0	0.0	0.0	0.0	0.0	0.0	0.0	0.0	0.0	0.0	0.0	0.0	0.0	0.0	0.0	0.0	0.0	0.0	0.0	-0.3334886243204826	0.0	0.0	0.0	0.0	0.0	0.0	0.0	0.0	0.0	0.0	0.0	-0.2830266217177947	-0.3628988428308396	0.0	0.0	0.0	0.0	0.0	0.0	0.0	0.0	0.0	0.0	0.0	-0.1672342517237874	0.0	-0.1754773753425343	0.0	0.2630876090458134
ROBT	0.0	0.0	0.0	0.0	0.0	0.0	0.0	0.0	0.0	0.0	0.0	0.0	0.0	0.0	0.0	0.2395021195541353	0.0	0.1529925340477497	0.0	0.0	0.0	0.0	0.0	0.0	0.0	0.0	0.0	0.0	0.0	0.0	0.0	0.0	0.0	0.0	0.0	0.0	0.0	0.0	0.0	0.0	0.0	0.0	0.0	0.0	0.1760334730523316	0.0	0.0	0.0	0.0
RPG	0.2077482444860122	0.0	0.0	0.0	0.0	0.2200828285238131	0.0	0.0	0.0	0.0	0.0	0.0	0.2139153072380459	0.2925091012399096	0.2487976129947381	0.0	0.0	0.0	0.0	0.237496860146326	0.0	0.0	0.0	0.0	0.0	0.0	-0.3449971306766765	0.0	0.0	0.0	0.0	0.0	0.0	0.0	-0.2271201902772333	0.0	0.0	0.0	0.0	0.0	0.0	0.0	0.0	0.0	0.0	-0.2793475734287869	0.0	0.0	-0.2496539026200105
RPV	0.0	0.0	0.0	0.0	0.0	0.0	0.0	0.0	0.0	0.0	0.0	0.5816832822713052	0.0	0.0	0.0	0.0	0.0	0.0	0.0	0.0	0.0	0.0	0.0	0.2699302265104201	0.0	0.0	0.0	-0.4827601221206778	0.0	0.0	0.0	0.0	0.0	0.0	0.0	0.0	0.0	0.0	0.0	0.0	0.0	0.0	0.0	0.0	0.0	0.0	0.0	0.0	0.0
SLYG	0.0	0.0	0.0	0.0	0.0	0.0	0.0	0.0	0.0	0.0	-0.4438483097470584	0.0	0.0	-0.1989528959560274	-0.239668049528101	0.0	0.0	0.0	-0.2327968337543437	0.0	0.0	0.0	0.0	0.0	0.0	0.0	0.0	0.0	0.0	0.0	0.0	0.0	0.0	0.0	0.0	0.0	0.0	0.0	0.0	0.0	0.0	0.0	-0.2226594636144463	-0.3875172714831111	0.0	0.0	0.29576570844471	0.0	0.0
SLYV	-0.3550131971830664	0.0	0.0	-0.2541659990774507	-0.2456266795857871	-0.2956001539623882	0.0	-0.2223460518689532	-0.5991271327810914	-0.3497596253774175	0.0	0.0	0.0	0.0	0.0	0.0	0.0	0.0	0.0	0.0	0.0	0.0	-0.8581153165748403	0.0	0.0	0.0	0.0	0.0	0.0	0.0	0.0	0.0	0.0	0.0	0.0	0.0	0.0	0.0	0.0	0.0	0.0	-0.2771435707102753	-0.5686979490382003	0.0	0.0	-0.4127416394391949	0.0	0.0	0.0
SLY	0.2320029543231457	0.0	0.0	0.0	0.0	0.2325972628974167	0.0	0.0	0.0	0.0	0.3346888136930122	0.0	0.0	0.0	0.182238046637571	0.2798107867533917	0.3455897776548472	0.0	0.0	0.0	0.0	0.0	0.2605266992607483	0.0	0.0	0.0	0.0	0.0	0.0	0.0	0.0	0.0	0.0	0.0	0.0	0.0	0.0	0.0	0.0	0.0	0.0	0.0	0.0	0.2537794670807059	0.0	0.0	0.0	0.0	0.0
SOXX	0.0	0.0	0.0	0.4146444934325574	0.0	0.0	0.0	0.0	-0.6827692957534499	-0.5145984694315818	0.0	0.0	0.0	0.0	0.0	0.0	0.0	0.0	-0.4696160806057121	0.0	0.0	-0.4923372637799878	-0.6352029155680037	0.0	0.0	0.0	0.0	0.0	0.0	0.0	0.0	0.0	0.0	0.0	0.0	0.0	-0.5993284725376675	0.0	0.0	0.0	-0.8209838871106969	0.3278636298071539	0.0	0.0	0.0	0.0	0.0	0.0	0.0
SPY	0.0	0.0	1.8150160534665496	0.0	0.0	0.0	0.0	1.4838659252058748	4.891547012719903	2.803644090765704	0.0	0.0	-2.323399367696153	0.0	0.0	0.0	0.0	2.746776034589208	2.6242403046703617	0.0	0.0	0.0	0.0	0.0	4.584941807442938	0.0	3.8197337404593865	0.0	0.0	3.0421370143070856	0.0	0.0	0.0	2.372667672875726	0.0	2.788087090001752	0.0	0.0	0.0	2.935405823554804	0.0	0.0	0.0	0.0	0.0	0.0	0.0	0.0	0.0
SVXY	0.1351164808148053	0.0698999302126914	0.069744746202782	0.0630717231332441	0.0584682478750813	0.0772596579114541	0.0	0.0	0.1409503504554163	0.1270771904486487	0.2058817569935893	0.0	0.0	0.0	0.0	0.0	0.1180250043113832	0.0	0.1157213748672561	0.0839772048282949	0.0	0.1179808838771721	0.206004410829253	0.0	0.0	0.0	0.0	0.1305398611469136	0.0	0.0	0.0694691017757784	0.0	0.0	0.0867331565964165	0.0	0.1152333859672649	0.1030910482168442	0.0	0.0767010081904538	0.0653582183460409	0.109430459824794	0.05457488450598	0.0765511000318083	0.1286623426953242	0.0	0.1297332797793263	0.0884419813238439	0.0	0.127427298139017
XTN	0.0	0.0	0.0	-0.1241192403492426	0.0	0.0	0.0	0.0	0.0	0.0	0.0	0.0	0.0	0.0	-0.1489312267416709	0.0	0.0	0.0	0.1910078502896789	-0.1551498285922249	0.0	0.1762660148363449	0.0	0.0	0.0	0.0	0.294185208493975	0.0	0.0	0.1914305375664292	0.0	0.0	0.0	0.0	0.0	0.17066200129549	0.1963544015797958	0.0	0.0	0.0	0.2461698124368428	-0.1034911423984187	0.0	0.0	0.0	0.0	0.0	0.1898839407635278	0.1542155077705062
[truncated: 173 more columns]
