# Supplementary material for: Herding unmasked: Insights into cryptocurrencies, stocks and US ETFs
Source: PLoS One. 2025 Feb 3;20(2):e0316332. doi: 10.1371/journal.pone.0316332 (PMC11790157; doi:10.1371/journal.pone.0316332)
Supplement: S1 File — (ZIP) [file pone.0316332.s008.zip › S1 File/Contagion_Bull_Time_1.csv]

Transmitter	AAPL	ABBV	ABB	ABT	ACN	ADBE	ADI	ADP	AIR	ALV	AMAT	AMD	AMGN	AMT	AMZN	ASML	ASX	AVGO	AXP	AZN	BABA	BAC	BA	BDX	BHP	BKNG	BKR	BLK	BMY	BP	BSX	BTI	BUD	BX	CAT	CB	CFR	CI	CMCSA	CNI	COP	COST	CP	CRM	CSCO	CSL	CVS	CVX	C
AAPL	0.0	0.0	0.0	0.0	0.0	0.0	0.0	0.0	0.0	0.0	0.0	0.0	0.0	0.0	0.1961742974533848	0.0	-0.2660962252750692	0.0	0.0	0.0	0.0	0.0	0.0	0.0	0.0	0.0	0.0	0.0	0.0	0.0	0.0	0.0	0.0	0.0	0.0	0.0	0.0	0.0	0.0	0.0	0.0	0.0	0.0	0.3484703367028246	0.0	0.0	0.0	0.0	0.0
ABBV	0.0	0.0	0.0	0.0	0.0	0.0	0.0	0.0	0.0	0.0	-0.1295154895154193	0.0	0.0	0.0	0.0	0.0	0.0	0.0	0.0	0.0	0.1343620020758238	0.0	0.0	0.0	-0.0938794408470271	0.0	-0.1485905710439777	0.0	0.0	0.0	0.0	0.0	0.0	0.0	0.0	0.0	0.0	0.0	0.0	-0.0641251216146905	0.0	0.0	0.0	0.0	0.0	0.0	0.0	0.0	0.0
ABB	0.0	0.0	0.0	0.0	0.0	0.0	-0.1315556343645953	0.0	0.0	0.0	0.0	0.0	0.0	0.0	0.0	0.0	0.0	-0.0991103604270627	0.0	0.0	0.0	0.0	0.0	0.0	0.0	0.0	0.0	0.0	0.0	0.0	-0.1405877901253599	0.0	0.0	0.0	0.0	0.0	0.0	0.0	-0.095837114935475	0.0	-0.1869799002383826	0.0	0.0	0.0	0.0	0.0	0.0	0.0	0.0
ABT	0.0	0.0	0.0	0.0	0.0	0.0	0.0	0.0	-0.1966211219993645	0.0	0.0	0.0	0.0	0.0	0.0	0.0	0.0	0.0	0.0	0.0	0.0	0.0	0.0	0.0	0.0	0.0	0.0	0.0	0.0	0.0	0.0	0.0	0.0	0.0	0.0	0.0	0.0	0.0	0.0	0.0	0.0	0.0	0.0	0.0	0.0	0.0	0.0	0.0	0.0
ACN	0.0	0.0	0.0	0.0	0.0	0.0	0.0	0.0	0.0	0.0	0.0	0.0	0.0	0.0	0.0	0.0	0.0	0.0	0.0	-0.0928110683270118	0.0	0.0	0.0	0.0	0.0	0.0	0.0	0.0	0.0	0.0	0.0	0.0	-0.1484508951267125	0.0	0.0	0.0	0.0	0.0	0.0	0.0	0.0	0.0	-0.069125886677745	0.0	0.0	0.0	0.0	0.0	0.0
ADBE	0.0	0.0	0.0	0.0	0.0	0.0	0.0	0.0	0.0	0.0	0.0	0.0	0.0	0.0	0.0	0.0	-0.1719667252451566	0.0	0.0	0.0	0.0	0.0	0.0	0.0	0.0	0.0	0.0	0.0	0.0	0.0	0.0	0.0	0.0	0.1077309962795176	0.0	0.0	0.0	0.0	0.0	0.0	0.0	0.0	0.0	0.0	0.0	0.0	0.0	0.0	0.0
ADI	0.0	0.0	0.0	-0.1213753626976451	0.0	0.0	0.119495460679116	0.0	0.0	0.0	0.0	0.0	0.0	0.1452617209714813	0.0	0.0	0.1495814298851826	0.0	0.0	0.0	0.0	0.0	0.0	0.0	0.0	0.210405256819677	0.0	0.0	0.0	0.0	0.0	0.0	0.2084799234682804	0.0	0.0	0.0	0.0	0.0	0.1465248679723153	0.0	0.0	0.0	0.0962927866288102	0.0	0.0	0.0	0.0	0.0	0.1506436221986058
ADP	0.0	0.0	0.0	-0.1003332371580254	0.0	0.0	0.0	0.0	0.2162465538535149	0.0	0.1103946894192103	0.0	0.0	0.0	0.0	0.0	0.0	0.0	0.0	0.0	0.0	0.0	0.0	0.0	0.1031123859999588	0.0	0.0	0.0	0.0	0.1767865651634191	0.0	0.0	0.1222308850880613	-0.0797187345476242	0.0	0.0	0.1415254514423887	0.0	0.0	0.0	0.0	0.0	0.0	0.0	0.0	0.1315071143904558	0.0	0.1044475874096457	0.0
AIR	0.0852757325395729	0.0	0.0	0.0	0.0	0.054120373439836	0.0	0.0	0.0	0.0	0.0	0.0	0.0	0.0	0.0620591710446663	0.0	0.0	0.0	0.0	0.0	0.0	0.0	0.0727772611244894	0.0	0.0	0.0	0.0	0.0	0.0	0.0	0.0	0.0	0.0	0.042473361598169	0.0	0.0	0.0	0.0	0.0	0.0	0.0	0.0	0.0	0.0691330039297318	0.0	0.0	0.0	0.0	0.0
ALV	0.0	0.0	0.0	0.0	0.0680157549687698	0.0	0.0	0.0	0.0	0.0	0.0	0.0	0.0	0.0	0.079563995064192	0.0	0.0	0.0	0.0	0.0	0.0	0.0	0.0	0.0	0.0	0.0	-0.1088928181684047	0.0	0.0	0.0	0.0	0.0	0.0	-0.0907827604262306	0.0	0.0	0.0	0.0	0.0	0.0	0.0	0.0	0.0	0.1279563773655352	0.0	0.0	0.0	0.0	0.0
AMAT	0.0	0.0	0.0	0.0	0.0	0.0	0.0	0.0	0.1897070293996104	0.0	-0.1048057121298639	0.0	0.0	0.0	0.0	0.0	0.0	0.0	0.0	0.0	0.0	0.1495967056620437	0.1557172031653988	0.0	0.0	0.0	0.1577516749223967	0.0	0.0	0.2111211740588421	0.0	0.0	0.1495684126192823	0.0	0.0	0.1448895638130329	0.1661490189716563	0.0	0.0724910041778544	0.0	0.2353361049909915	0.0	0.0	0.0	0.0	0.0900530321007718	0.0	0.1863231944990727	0.2198983375755119
AMD	0.0	0.0	0.0	-0.0801018632514772	0.0	0.0	0.0	0.0	0.0	0.0	0.0	0.0	0.0	0.0	0.0	0.0	0.0	0.0	0.0	0.0	0.0	0.0645424932731014	0.0	0.0	0.0	0.0	0.0	0.0	0.0	0.0	0.0	-0.0444135249696932	0.0	0.0	0.0	0.0	0.0749262484419148	0.0	0.0	-0.0356313188159643	0.0	0.0	0.0	0.0	0.0	0.0	0.0	0.0	0.0
AMGN	0.0	0.0	0.0	0.0	0.0	0.0	0.0	0.0	0.0	0.0	0.0	0.0	0.0786074134144469	0.0	0.0	0.0	0.0	0.0755068730780715	0.0	0.0	0.0	0.0	0.0	0.0	0.0	0.0	0.0	0.0	0.0	0.0	0.0	0.0	0.0	0.0	0.0	0.0	0.0	0.0	0.0	0.0	0.0	0.0587229134399954	0.0	0.0	0.0	0.0	0.0	0.0	-0.1273870611689566
AMT	0.0	0.0	0.0	0.0	0.0	0.0	0.0	0.0	-0.2489157590785382	0.0	-0.1266512914717619	0.0	0.0	-0.1411119935287372	0.0	0.0	0.0	0.0	0.0	0.0	0.0	0.0	0.0	0.0	0.0	0.0	0.0	0.0	0.0	0.0	0.0	0.0	0.0	0.0	0.0	0.0	0.0	0.0	0.0	0.0	0.0	0.0	0.0	-0.226526646981226	0.0	0.0	0.0	0.0	0.0
AMZN	0.0	0.0	-0.1393963943384165	0.0	0.0	0.1564598207262197	0.0	0.0	-0.2619784948182665	-0.1563209192742873	0.0	0.0	0.0	0.0	0.0	0.0	0.0	0.0	0.0	0.0	0.0	0.0	0.0	0.0	0.0	0.0	0.0	0.0	0.0	0.0	0.0	0.0	0.0	0.0	0.0	0.0	0.0	0.0	0.0	-0.0888062139787415	0.0	0.0	0.0	0.0	0.0	0.0	0.0	0.0	0.0
ASML	0.0	0.0	-0.0739165615365516	0.0	0.0	0.0	0.0	0.0	0.0	0.0	0.0	0.1545229376427404	-0.1048550515815559	0.0	0.0	0.0	0.0	0.0	0.0	0.0	0.0	0.0	0.0	0.0	0.0	0.0	0.0	0.0	0.0	0.0	0.0	0.0	0.0	0.0	0.0	0.0	0.0	0.0	0.0	0.0	0.0	0.0	0.0	0.0	0.0	0.0	0.0	0.0	0.0
ASX	0.0	-0.0519685506825423	0.0	0.0	0.0	0.0	0.0	0.0	0.0	0.0	0.0	0.1518046314127599	0.0	-0.0655327986341559	0.0	0.0719340667778466	0.0	0.0	0.0	0.0	0.0889868234393576	0.0	0.0	0.0	0.0	0.0	0.0	0.0	-0.0453428286354016	0.0	0.0	-0.0492939795219535	0.0	0.0	0.0	0.0	0.0	0.0	0.0	0.0	0.0	0.0	0.0	0.0	0.0	0.0	0.0	0.0	0.0
AVGO	0.0	-0.1044048417454274	0.0	-0.1877375970651908	0.0	0.0	0.0	0.0	0.0	0.0	0.0	0.0	0.0	0.0	0.0	0.0	0.0	0.0	0.0	0.0	0.0	0.0	0.0	-0.1008481588150012	0.0	0.0	0.0	-0.085899717693569	0.0	0.0	-0.1154518725196352	0.0	0.0	0.0	0.0	0.0	0.0	0.0	0.0	0.0	0.0	0.0	0.0	0.0	0.0	0.0	0.0	0.0	0.0
AXP	0.0	0.0	0.0700245487727083	0.0	0.0	0.0	0.0	0.0	0.0	0.0	0.0	0.0	0.0	0.0	0.0	0.0	0.0	-0.0763117099135618	0.0	0.0	0.0	0.0	0.0	0.0	0.0	0.0	0.0	0.0	0.0	0.0	0.0	0.0713362278700354	0.1113454541056425	0.0	0.0	0.0	0.0	0.0	0.094101000861864	0.0	0.0	0.0	0.0	0.0	0.0	0.0	0.0	0.0	0.0
AZN	0.0	0.0	0.0	0.0	0.0	0.0	0.0	0.0	0.0	0.0	0.0	0.0	0.0	0.0	0.0	0.0	0.0	0.0	0.0	0.0	0.0	0.0	0.0	0.0	0.0	-0.116702222313079	0.0	0.0	0.0	0.0	0.0	0.0	0.0	0.0	0.0	0.0	0.0	0.0	0.0	0.0	0.0	0.0	0.0	0.0	0.0	0.0	0.0	0.0	0.0
BABA	0.0	0.0	0.0	0.0	0.0	0.0	0.0	0.0	0.0	0.0	0.0	0.0	0.0	0.0	0.0622127962858858	0.0	0.0	0.0	0.0	0.0	0.0	0.0	0.0	0.0	0.0	0.0	0.0	0.0	0.0	0.0	0.0	0.0	0.0	0.0	0.0	0.0	0.0	0.0	0.0	0.0	0.0	0.0	0.0	0.0	0.0	0.0	0.0	0.0	0.0
BAC	0.0	0.0	0.0	0.0	0.0	0.0	0.0	0.0	-0.3124375384457896	0.0	0.0	0.0	0.0	0.0	0.0	0.0	0.0	0.0	0.0	0.0	0.0	0.0	0.0	0.0	0.0	0.0	0.0	0.0	0.0	0.0	0.0	0.0	0.0	0.0	0.0	-0.1380392528464979	-0.2137746314573481	0.0	0.0	0.0	0.0	0.0	0.0	0.0	0.0	0.0	0.0	0.0	0.0
BA	0.0	0.0	0.0	0.0	0.0	0.0	0.0	0.0	0.0	0.0	0.0	0.0	0.0	0.0	0.0	0.0	0.0	0.0	0.0	0.0	0.0	0.0	0.0	0.0	0.0	0.0778460484961491	0.0	0.0	0.0	0.0	0.0	0.0	0.0844610714639824	0.0	0.0	0.0	0.0	0.0	0.0	0.0	0.0	0.0	0.0	0.0	0.0	0.0	0.0	0.0	0.0
BDX	0.0861842821988425	0.07834402432048	0.0656090699810641	0.0	0.0	0.075121039640108	0.0	0.0	0.0	0.0	0.1162145558928078	0.0	0.0	0.0	0.0	0.0975828310077097	0.0	0.0	0.0	0.0	0.0	0.0	0.1490908434632061	0.0	0.0	0.0	0.0	0.0	0.0	0.0	0.0	0.0776431617129022	0.0846106162718292	0.0	0.0	0.0	0.0	0.1242768909558926	0.0744347293956207	0.0	0.1068210776695873	0.0	0.0	0.0	0.0	0.0	0.0	0.0	0.0
BHP	0.0	0.0	0.0	0.0	0.0	0.0	0.0	0.0	0.0	0.0	0.0	0.0	0.0824384365307998	0.0	0.0	0.0	0.0	0.0	0.0	0.0	0.0	0.0	0.1628787858331936	0.0	0.0	0.0	0.0	0.0	0.0	0.0	0.1267806389368281	0.0	0.0	0.0	0.0	0.0	0.0	0.0	0.1204416441431566	0.0	0.0	0.0	0.0	0.0	0.0	0.0	0.0	0.0	0.0
BKNG	0.0	0.0	0.0	0.0	0.0	0.0	0.0	0.0	0.0	0.0	0.0	0.0	0.0	0.0	0.0	0.0	0.0	0.0	0.0	0.0	0.0	0.0	0.0	0.0	0.0	0.0	0.0	0.0	0.0	0.0	0.0656946386892319	0.0	0.0	0.0	0.0	0.0	0.0	0.0	0.0	-0.0381065097228547	0.0	0.0	0.0	0.0	0.0	0.0	0.0	0.0	0.0
BKR	0.0	0.0	0.0	0.0	0.0	0.0	0.0	0.0695044622672383	0.0	0.0	0.0	0.0	0.0	0.0	0.0	0.0	0.0	0.0	0.0	0.0	0.0	-0.0657134512417227	0.0	0.0	0.0	0.0	-0.1140158447081088	-0.0489282037741069	0.0	0.0	0.0	0.0	0.0	0.0	0.0	0.0	0.0	0.0	0.0	0.0	0.0	0.0	0.0	0.0	0.0	0.0	0.0	0.0	0.0
BLK	0.0	0.0	0.0	0.0	0.0	0.0	0.0	0.0	0.0	0.0	0.0	0.0	0.0	0.0	0.0	0.0	0.0	0.0	0.0	0.0	0.0	0.0	0.0	0.0	0.0	0.0	0.0	-0.1450661883084237	0.0	0.1347815559396209	0.0	0.0	0.0	0.0	0.0	0.0	0.0	0.0	0.0	0.0	0.0	0.0	0.0	0.0	0.0	0.0	0.0	0.0	0.0
BMY	0.0	-0.0884599767017174	0.0	0.0	0.0	0.0	0.0	0.0	0.0	0.0	0.0	0.0	0.0	0.0	0.0	0.122984333559513	0.0	0.0	0.0	0.0	0.0	0.0	0.0	0.0	0.1107349194883171	0.0	0.0	0.0	-0.0898427779724034	0.0	0.0	0.0	0.0	0.0	0.0	0.0	0.0	0.0	0.0	0.0	0.0	0.0	0.0	0.0	0.0	0.0	0.0	0.0	0.0
BP	0.1335978605736321	-0.0976639771213264	0.0	0.0	0.0	0.0	0.0	0.0	0.0	0.0	0.0	0.0	0.0	0.0	0.0	0.0	-0.1776690862780974	0.0	0.0	0.0	0.0	0.0	0.0	0.0	0.0	0.0	0.0	0.0	0.0	0.0	0.0	0.0	0.0	0.0	0.0	0.0	0.0	0.0	0.0	0.0	0.0	0.0	0.0	0.0	0.0	0.0	0.0	0.0	0.0
BSX	0.0	0.0	-0.0785452123098258	-0.1189931661386744	-0.0905809418204523	0.0	-0.0907461743049413	0.0	0.0	-0.1060870456443827	0.0	0.0	-0.0719943560066712	-0.0598818744503343	0.0	0.0	0.0	0.0	0.0	0.0	0.0	0.0	0.0	0.0	-0.097321738815336	0.0	-0.1682668588643096	0.0	-0.0691357727081756	0.0	0.0	0.0	0.0	0.0	-0.0849094340476593	-0.1311507877519825	0.0	0.0	0.0	0.0	0.0	-0.0561067814662016	0.0	0.0	0.0	0.0	0.0	-0.1079541038187326	0.0
BTI	0.0	0.0	0.0	0.0	0.0	0.0	0.0	0.0	0.0	0.0	0.0	0.0	0.0	0.0	0.0	0.0	0.0	0.0	0.0	0.0	0.0	0.0	0.0	0.0	0.0	0.0	0.0	0.0	0.0	0.0	0.0	0.0	0.0	0.0	0.0	0.0	0.0	0.0	0.0	0.0	0.0	0.0	0.0	0.0	0.0	0.0	0.0	0.0	0.0
BUD	0.0	0.0	0.0	0.0	0.0	0.0	0.0	0.0	0.0	0.0	0.0	0.0	0.0	0.0	0.0	-0.1212973691011159	0.0	0.0	0.0	-0.0853274454025212	0.0	0.0	0.0	0.0	0.0	0.0	0.0	0.0	0.0	0.0	0.083001148274938	0.0	0.0	0.0	0.0	0.0	0.0	0.0	0.0	0.0	0.0	0.0	0.0	0.0	0.0	0.0	0.0	0.0	0.0
BX	0.1018010639406496	0.0626905773901197	0.0	0.0743300064874	0.0	0.0	0.0	0.0	0.1473383809301706	0.0	0.1107753900070828	0.0	0.0	0.102596278235535	0.0	0.0846601294262197	0.1275968054602955	0.0665747057641451	0.0	0.0	0.177137403302847	0.0	0.0	0.0	0.0952100808577093	0.0	0.0	0.120007517753339	0.066781201176258	0.0	0.0803990495155126	0.0	0.0	0.0	0.0	0.0	0.0	0.0981387435415457	0.0	0.0700958996162142	0.1651700144041294	0.0	0.0	0.0	0.0	0.0	0.0	0.1234725735133087	0.0
CAT	0.0	0.0	0.0	0.0	0.0	0.0	0.0	0.0	0.0	0.0	0.0	0.0	0.0	0.0	0.0	0.0	0.0	0.0	0.1301226218783635	0.0	0.0	0.0	0.0	0.0	0.0	0.0	0.0	0.0	0.0	0.0	0.110987616185159	0.0	0.0	0.0	0.0	0.1214039289320299	0.0	0.1270496182492776	0.0	0.0	0.0	0.0	0.0	0.0	0.0	0.0	0.0	0.0	0.0
CB	-0.1718270019590591	0.0	0.0	0.0	0.0	0.0	0.0	0.0	0.0	0.0	0.0	-0.1730765603488818	0.0	0.0	0.0	0.0	0.0	0.0	0.0	-0.0944552329333789	0.0	0.0	0.0	0.0	0.0	0.0	0.0	0.0	0.0	0.0	0.0	0.0	0.0	0.0	0.0	0.0	0.0	0.0	0.0	0.0	0.0	0.0	0.0	0.0	0.0	0.0	0.0	0.0	0.0
CFR	0.0	0.0	0.0	0.0	0.0	0.0	0.0	0.0	0.0	0.0	0.0	0.0	0.0	0.0	0.0	0.0	0.0	-0.1108804072521168	0.0	0.0	0.0	0.0	0.0	0.0	0.0	0.0	0.0	0.0	0.0	0.0	0.0	0.0	-0.0981553512836695	0.0	0.0	0.0	0.0	0.0	0.0	-0.0558345760532315	0.0	-0.0723176821688658	0.0	-0.1300199814243813	0.0	0.0	0.0	0.0	0.0
CI	0.0	0.0	0.0	0.0	0.0	0.0	0.0	0.0	0.0	0.0	0.0	0.0	0.0	0.0	0.0	0.0	0.1653949758081618	0.0	0.1286782597866153	0.0873748314650146	0.0	0.0	0.16329790040376	0.0	0.0	0.0	0.2122799950565153	0.0	0.0628970286229846	0.0	0.0	0.0641365885527205	0.0	0.0979818996561703	0.0	0.0	0.0	0.0	0.0	0.0	0.1413516050603863	-0.0513951297178668	0.0	0.0	0.0	0.0	0.1119221378932117	0.0	0.0
CMCSA	0.0	0.0	0.0	0.0	0.0	0.0	0.0	0.0	-0.2834108392996295	0.0	0.0	0.1533798302009627	0.0	0.0	0.1817488906146397	0.0	-0.1642237925644208	0.0	0.0	0.0	0.0	0.0	-0.1661184809478994	-0.1015865963005798	0.0	0.0	0.0	0.0	0.0	-0.1379474387395667	0.0	0.0	-0.1587427743629987	0.0	0.0	0.0	0.0	0.0	0.0	0.0	0.0	0.0	0.0	0.0	0.0	0.0	0.0	0.0	0.0
CNI	0.0	0.0	0.0	0.0	0.0	0.0	0.0	0.0	0.0	0.0	0.0	0.0	0.0	0.0	0.0	0.0	0.0	0.0	0.0	0.0	0.0	0.0	0.0	0.0	0.0	0.0	0.0	0.0	0.0	0.1997027162711704	0.0	0.0	0.1953151946135428	0.0	0.0	0.0	0.0	0.0	0.0	0.0	0.0	0.0	0.0	0.0	0.0	0.0	0.0	0.0	0.0
COP	0.0	0.0	0.0	0.0	0.0	0.0	0.0	0.0	0.0	0.0	0.0	-0.1337245073722825	0.0	0.0	0.0	0.0	0.0	0.0	0.0	0.0	0.0	0.0	0.0	0.0920316830140593	0.0	0.0	0.0	0.0	0.0	0.1496659155389117	0.0	0.0	0.0	0.0	0.0870602317960445	0.0	0.0	0.0	0.0	0.0706075221530375	0.0	0.0	0.0	0.0	0.0	0.0	0.0	0.115476048973736	0.0
COST	0.0	0.0	0.0	0.0	0.0	0.0	0.0	0.0	0.0	0.0	0.0	0.0	0.0	0.0	0.0	0.0	0.0	0.0	0.0	0.0	0.0	0.0	0.0	0.0	0.0	0.0	0.0	0.0	0.0	0.0	0.0	0.0	0.0	0.0	0.0	0.0	0.0	0.0	0.0	0.0	0.0	0.0	0.0	0.0	0.0	0.0	0.0	0.0	0.0
CP	0.0	0.0	-0.0839521573959367	0.0	-0.0995887572778586	0.0	-0.1148841263283585	0.0	0.0	-0.1367879141090061	-0.1604256057534263	0.0	0.0	0.0	-0.1459742477115498	0.0	0.0	-0.139725725549006	0.0	0.0	-0.1638964439724983	0.0	0.0	0.0	0.0	0.0	0.0	0.0	0.0	0.0	0.0	0.0	0.0	0.0	0.0	0.0	0.0	0.0	0.0	0.0	0.0	0.0	0.0	-0.2240080037756958	0.0	-0.1414793981607762	0.1026067626355267	0.0	0.0
CRM	0.0	0.0	0.0	0.0	0.0	0.0656478154180256	0.0	0.0	0.0	0.0	0.0	0.0	0.0	0.0	0.0	0.0	0.0	0.0	0.0	0.0	0.0	0.0	0.0	0.0	0.0	0.0	0.0	0.0	0.0	0.0	0.0	0.0	0.0	0.0	0.0	0.0	0.0	0.0	0.0	0.0	0.0	0.0	0.0	0.0	0.0	0.0	0.0	0.0	0.0
CSCO	0.0	0.0	0.0563915583332595	0.0	0.0	0.0	0.0	0.0	0.0	0.0	0.1498955610642059	0.0	0.0	0.0	0.0	0.1024381505144136	0.0	0.0	0.0	-0.0728100987130283	0.0	0.0	0.0	0.0	0.0	0.0	0.0	0.0	0.0	0.0	0.0	0.0	0.0	0.0	0.0	0.0	0.0	0.0	0.0	0.0	0.0	0.0	0.0	0.0	0.0	0.0	0.0	0.0	0.0
CSL	0.0	-0.110066461137885	0.0	-0.0844788965923603	0.0	0.0	0.0	0.0	0.0	-0.1009205667676349	0.0	0.0	0.0	-0.0817601522464707	0.0	0.0	0.0	0.0	0.0	-0.0774577007791946	0.0	0.0	0.0	-0.0852249669973402	0.0	0.0	0.0	0.0	-0.0586859858837835	0.0	0.0	-0.0648668278911998	0.0	-0.0777907671796533	0.0	0.0	0.0	-0.1137531584345429	0.0	-0.0746947231593915	0.0	0.0	-0.0781790014117234	0.0	0.0	-0.097846344626633	-0.0874343946844493	0.0	0.0
CVS	0.0	0.0	0.0	0.0	0.0	0.0	0.0	-0.0800065344109717	0.0	0.0	0.0	0.0	0.0	0.0	0.0	0.0	-0.1101571933438019	0.0	-0.1445908938736727	0.0	0.0	-0.0948980870848363	0.0	-0.0958799262411836	0.0	0.0	0.0	-0.0998095131933763	0.0	0.0	0.0	0.0	0.0	-0.0710644321297875	0.0	0.0	-0.118575028270922	0.0	0.0	0.0	0.0	0.0	0.0	0.0	0.0	0.0	0.0	0.0	0.0
CVX	0.182253833699682	0.0	0.0	0.0	0.0	0.0	0.0	0.0	0.0	0.2563107531297995	0.0	0.0	0.0	0.0	0.0	0.0	0.0	0.1968994796312225	0.0	0.0	0.0	0.0	0.0	0.0	0.0	0.2848700929453688	0.2266336269130659	0.0	0.0	0.240521912467202	0.1948203540895806	0.0	0.3405205832302975	0.0	0.1695718679749402	0.0	0.2070292498512921	0.0	0.0	0.0899889378122829	0.0	0.0	0.0	0.0	0.0	0.0	0.0	0.0	0.0
C	0.0	0.0	0.0	0.0	-0.0875895086984156	0.0	-0.1339892815646151	0.0	0.0	0.0	-0.1090524347062555	-0.1721294348233391	0.0	-0.1093137181515857	0.0	0.0	0.0	-0.107982216442639	-0.1245235953939176	-0.1149322905388279	0.0	0.0	-0.2019097887524064	0.0	0.0	-0.1313821035346821	0.0	0.0	0.0	0.0	0.0	0.0	-0.1483905346624568	0.0	0.0	0.0	0.0	-0.1796647066075036	0.0	0.0	0.0	0.0	0.0	0.0	0.0	0.0	-0.0907696890713618	0.0	0.0
DEO	0.0	0.0	0.0	0.080494515715722	0.0	0.0	0.0	0.0	0.0	0.0	0.0	0.0	0.0	-0.081419928626712	0.0	0.0	0.0	0.0	0.0	0.1291217157867634	0.0	0.0	0.0	0.0	0.0	-0.1313033402633477	-0.140747889428581	0.0	0.0	0.0	-0.0834466122345982	0.0	0.0	0.1320617005054636	0.0	0.0	0.0	0.0	0.0	0.0	0.0	0.0	0.0	0.0	0.0	0.0	0.0	0.0	0.0
DE	0.0	0.0	0.0	0.0	0.0	0.0	0.0	0.0	0.0	0.0	0.0	0.0	0.0	-0.078271709371315	0.0	0.0	0.0	0.0	0.0	0.0	0.0	0.0	0.0	0.0	0.0	0.0	0.0	0.0	0.0	0.0	0.0	0.0	0.0	0.0	0.0	0.0	0.0	0.0	0.0	0.0	0.0	0.0	0.0	-0.1830519597809786	0.0	0.0	0.0	0.0	0.0
DHR	0.0	0.0	0.0	-0.1157963383866751	-0.1072397187407233	0.0	0.0	0.0	0.0	0.0	0.0	-0.1710594501477629	0.0	0.0	-0.1347633435704592	-0.1169322252187264	0.0	0.0	0.0	0.0	0.0	0.0	0.0	0.0	0.0	0.0	0.0	0.0	0.0	0.0	0.0	0.0	0.0	0.0	0.0	0.0	0.0	0.0	0.0	0.0	0.0	-0.0960161110565751	-0.1157271789858748	0.0	0.0	0.0	0.0	0.0	0.0
DIS	0.0	0.0	0.0	0.0	0.0	0.0	0.0	0.0	0.0	0.0	0.0	0.1698158152582221	0.0	-0.0604151751847404	0.0	0.0	0.0	0.0690935737363475	0.0	0.0	0.0	0.0	0.0	0.0	0.0	0.0	0.0	0.0	0.0	0.0	0.0	0.0	0.0	0.0	0.0	-0.0684080615045498	0.0	0.0	0.0	0.0	0.0	0.0	0.0	0.0	0.0	0.0	0.0	0.0	0.0
DTE	0.0	0.0	0.0	0.0	0.0	0.0	0.0	0.0	0.0	0.0	0.0	0.0	0.0	0.1116801560627849	0.0	0.1208009811876116	0.0	0.0	0.0	0.0	0.0	0.0	0.0	0.0	0.0	0.0	0.0	0.1107048145953708	0.0	0.0	0.0	0.0	0.0	0.0	0.0	0.0	0.0	0.0	0.0	0.0	0.0	0.0762506674988181	0.0	0.0	0.0	0.1202643364888244	0.0	0.0	0.0
ELV	0.0	0.0	0.0	-0.0987926002823669	0.0	0.0	0.0	0.0	0.0	0.0	0.0	0.0	0.0	0.0	0.0	0.0	0.0	-0.0809087217212209	0.0	0.0	0.0	0.0	0.0	0.0	-0.1005776555904141	0.0	0.0	0.0	0.0	0.0	0.0	0.0	0.0	0.0	0.0	0.0	0.1430214225010789	0.0	0.0	0.0	0.0	-0.0580147975374643	0.0	0.0	-0.1210625756276253	0.0	0.0	0.0	0.0
EL	0.0	0.0687400229502564	0.0	0.0	0.0	0.0	0.0	0.0	0.0	0.0	0.0	0.0	0.0	0.0	0.0	0.0	0.0	0.0	0.0	0.0	0.0	0.0	0.0	0.0	0.0	0.0	0.0	0.0	0.0	0.0	0.0	0.0	0.0	0.0	0.0	0.0	0.0	0.0	0.0	0.0	0.0	0.0	0.0	0.0	0.0	0.0	0.0	0.0	0.0
EOG	0.0	0.0	0.0	0.0	0.0	0.0	0.0	0.0	0.0	0.0	0.0	0.0	0.0	0.0	0.0	0.0	0.0	0.0	0.0	0.0	0.0	0.0	0.0	0.0	0.0	0.0	0.0	0.0	0.0	0.0	0.0	0.0	0.0	0.0	0.0	0.0	0.0	0.0	0.0	0.0	0.0	0.0	0.0	0.0	0.0	0.0	0.0	0.0	0.0
EQNR	0.0	0.0	0.0	0.0	0.0	0.0	0.0	-0.0959201385568023	0.0	0.0	0.0	0.0	0.0	0.0	0.0	0.0	0.0	0.0	0.0	0.0	0.0	0.0	0.0	0.0	0.0	0.0	0.0	0.0	0.0	0.0	0.0	0.0	0.0	0.0	0.0	0.0	0.0	0.0	-0.0843621247074919	0.0	0.0	0.0	0.0	0.0	0.0	0.0	0.0	0.0	-0.1158027341071827
ETN	0.0	0.0	0.0	0.0	0.0	0.0	0.0	0.0	0.0	0.0	0.1480210946884685	0.0	0.0	0.0	0.0	0.1475952702437463	0.0	0.1601914554110318	0.0	-0.1240083555375596	0.0	0.0	0.0	0.0	0.0	0.0	0.0	0.0	0.0	0.0	0.0	-0.1238532297342858	0.0	0.0	0.0	0.0	0.0	0.0	0.0	0.0	0.0	0.0	0.0	0.2214697657552754	0.0	0.0	0.0	0.0	0.0
GE	0.0	0.0	0.0	0.0	0.0	0.0	0.0	0.073484002580457	0.0	0.0	0.0	0.0	0.0	-0.0603281976136526	0.0	0.0	0.0	0.0445335303149458	0.0646567771468677	0.0	0.0	0.0	0.0	0.0	0.0	0.0	0.0	0.0520523798360244	0.0412126708953645	0.0	0.0	0.0	0.0	0.0574866018375639	0.0	0.0	0.0	0.0	0.0531052167428861	0.0	0.0	0.0	0.0	0.0	0.0	0.0	0.0	0.0	0.0
GILD	0.0	0.0	0.0	0.0	0.0	0.0	0.0	0.0	0.0	0.0	0.0	0.0	0.0	0.0	0.0	0.0	0.0	0.0	0.0	0.0	0.0	0.0	0.1444404593967705	0.0	0.0	0.0	0.0	0.0	0.0	0.0	0.0	0.0	0.0	0.0	0.0	0.0	0.0	0.0	0.0	0.0	0.0	-0.0599160117979583	0.0	0.0	0.0	0.0	0.0	0.0	0.0
GOOG	0.0	0.0	-0.0826056874374961	0.0	0.0	0.0	0.0	0.0	0.0	0.0	0.0	0.0	0.0	0.0	0.0	0.0	-0.1451978196618042	0.0	0.0	0.0	0.0	0.0	0.0	0.0	0.0	0.0	0.0	0.0	0.0	0.0	0.0	0.0	0.0	0.0	0.0	0.0	0.0	0.0	0.0	0.0	0.0	0.0	0.0	0.0	0.0	0.0	0.1105337573309008	0.0	0.0
GS	0.0	0.0	0.0	0.0980335426630964	0.0	0.0	0.0	0.0	0.0	0.0	0.0	0.0	0.0	0.0	0.0	0.0	0.0	0.0	0.0	0.0	0.0	0.0	0.0	0.0	0.0	0.1617622004446464	0.0	0.0	0.0	0.0	0.1112758005865968	0.1426247037760036	0.1571403341644618	0.0	0.0	0.1258491358810625	0.0	0.0	0.0	0.0	0.0	0.0	0.0	0.0	0.0	0.0	0.0	0.0	0.0
HCA	0.0	0.0	0.0	0.0	0.0	0.0	0.0	0.0	0.0	0.0	0.0	0.0	0.0	0.0	0.0	0.0	0.0	0.0497076566795018	0.0	0.0	0.0	0.0	0.0	0.0	0.0	0.0	0.0	0.0	0.0	0.0	0.0	0.0669887334906571	0.0	0.0	0.0	-0.0530696847327243	0.0	0.0783916245572518	0.0	0.0	0.0	0.0	0.0	0.0	0.0	0.0	0.0	0.0	0.0
HDB	0.0	0.0	-0.1001519112195605	-0.079521551369232	-0.0878617460165252	0.0	-0.0994364149717983	-0.1337134980664349	-0.252141994004365	0.0	0.0	0.0	-0.0726867637372276	-0.0895015480198708	0.0	0.0	0.0	0.0	-0.210364321347884	0.1027786729036197	0.0	0.0	-0.2244275599223086	0.0	-0.0789372893258072	-0.1250074644225405	-0.2197465737289175	-0.0820682852063505	0.0	0.0	-0.1047995748289336	-0.0619149294372182	-0.1222729665425888	0.0	-0.1036204397048448	-0.1570815702550848	0.0	-0.1007179947482057	-0.1315336124722408	0.0	-0.261319913098437	0.0	-0.0887667512477652	0.0	0.0	-0.1028860529089086	0.0	-0.1354270472648733	-0.1637856340091972
HD	0.0	0.0	0.0	0.0	0.0	0.0	0.0	0.0	0.0	0.0	0.0	0.256989718184432	0.0	0.0	0.0	0.0	0.0	0.0	0.0	0.0	0.0	-0.1529145649963768	0.0	0.0	0.0	0.0	0.0	0.0	0.0	0.0	0.0	0.0	0.0	0.0	0.0	0.0	0.0	0.0	0.0	0.0	0.0	0.0	0.0	0.0	0.0	0.0	-0.1899912861150998	-0.2007899571215505	0.0
HON	0.0	0.0	0.0	0.0	0.0	0.0	0.0	-0.1252311311339608	0.0	0.0	0.0	0.3204650654091092	0.0	0.0	0.0	0.0	0.0	0.0	0.0	0.1538151380955689	0.0	0.0	0.0	0.0	0.0	0.0	0.0	0.0	-0.08798479512856	0.0	0.0	0.0	0.0	0.1102215240196757	0.0	0.0	0.0	0.0	0.0	0.0	0.0	0.0	0.0	0.0	0.0	0.0	0.0	0.0	0.0
HSBC	0.0	0.0	0.0	0.0	0.0	0.0	0.0	0.0	0.1423190838942319	0.0	0.0	0.0	0.0	0.0	0.0	0.0	0.0	0.0	0.0	0.0	0.0	0.0	0.0	0.0	0.0	0.0	0.0	0.0	0.0	0.0	0.0	0.0	0.0	0.0	0.0	0.0711637995462768	0.0	0.0	0.0	0.0	0.0	0.0	0.0	0.0	0.0	0.0	0.0	0.0	0.0
IBM	0.0	0.0	0.0	0.0	0.0	0.0	0.0	0.0	0.0	0.0	0.0	0.0	0.0	0.0	0.0	0.0	0.0	0.0	0.0	0.0687547342540971	0.0	0.0	0.0	0.0	0.0	0.0	0.0	0.0	0.0	0.0	0.0	0.0759856107490177	0.0	0.0	0.0	0.0	0.0	0.0	0.0	0.0	0.0	0.0	0.0	0.1238710073226058	0.0	0.0	0.0	0.0	0.0
IBN	0.0	0.0	0.0	0.0	0.120849880266991	0.0770364709562	0.0	0.0810191723803129	0.1317119042449621	0.0	0.0	0.0	0.0	0.0696354076242697	0.070623926734596	0.0	0.0	0.0833869062027383	0.0846952958323135	-0.0624934811089312	0.1222957988096346	0.0	0.1398170276507152	0.0	0.0	0.1143363282349211	0.1586924262547218	0.0632949163404232	0.0	0.0	0.0	0.0	0.0	0.0	0.0	0.0680812071802439	0.0	0.0	0.09373744874239	0.0	0.1235608937893593	0.0	0.0	0.0	0.0	0.0	0.0	0.0941363764008109	0.0
IDEX	0.0	0.0	0.0	0.0	-0.0090494918480435	-0.0120822508021284	-0.0099098171552688	-0.0133997314238337	0.0	0.0	0.0	0.0	0.0	0.0	-0.012101510452458	0.0	0.0	0.0	0.0	0.0	0.0	0.0	0.0	0.0	0.0	0.0	0.0	0.0	0.0	0.0	0.0	0.0	0.0	-0.009480068239678	0.0	0.0	0.0	0.0	0.0	0.0	0.0	-0.0102901155782307	0.0	-0.0280163730513848	0.0	0.0	0.0100121271954928	0.0	0.0
INTC	0.0	0.0	0.0	-0.1038529504445255	0.0	0.0	0.0	0.0	0.0	0.0	0.0	0.0	0.0	0.0	0.0	0.0	0.0	0.0	0.0	0.0	0.0	0.0774697392350684	0.0	0.0	0.0	0.0	0.0	0.0	0.0	0.0	0.0	-0.0635090522095927	0.0	0.0	0.0	0.0	0.0	0.0	0.0	-0.062183536748372	0.0	0.0	0.0	0.0	0.0	0.0	0.0	0.0	0.0
INTU	0.0	0.0	0.0	0.0	0.0	0.0	0.0	0.0	0.0	0.0	0.0	0.0	0.0	0.0	0.0	0.0	0.0	0.0	0.0	0.0	0.0	0.0	0.0	0.0	0.0	0.0	0.0	0.0	0.0	0.0	0.0	0.0	0.0	0.0	0.0	0.0	0.0	0.0	0.0	0.0	0.0	0.0	0.0	0.0	0.0	0.0	0.0	0.0	0.0
ISRG	-0.1520084588067383	0.0	0.0	0.0	0.0	0.0	0.0	0.0	0.0	0.0	0.0	0.0	0.0	0.0	-0.1507672464395016	0.0	0.0	0.0	0.0	0.0	0.0	0.0	0.0	0.0	0.0	0.0	0.0	0.0	-0.0719912081376736	0.0	0.0	-0.0776423237926542	0.0	0.0	0.0	0.0	0.0	0.0	-0.1075838429604436	-0.0741454863965873	0.0	0.0	0.0	0.0	0.0	0.0	0.0	0.0	0.0
ITW	0.0	0.0	0.0	0.0	0.0	-0.1437273710720689	0.0	-0.1236441881447127	0.0	0.0	0.0	0.0	-0.1516013835283386	0.0	0.0	0.0	0.0	-0.1331863766652567	0.0	0.0	0.0	0.0	0.0	-0.1178936431817042	0.0	0.0	0.0	0.0	0.0	0.0	-0.1324193690427119	0.0	0.0	0.0	0.0	0.0	0.0	0.0	0.0	0.0	0.0	0.0	0.0	0.0	0.0	0.0	0.0	0.0	0.0
JNJ	0.0	0.0	0.0	0.0	0.0	0.0	0.0	0.0	0.3224752921095039	0.0	0.0	0.0	0.0	0.0	0.0	0.0	0.0	0.0	0.0	0.0	0.0	0.0	0.0	0.0	0.0	0.0	0.0	0.1089352032440961	0.0	0.0	0.0	0.0	0.0	0.1405239791137252	0.0	0.0	0.0	0.0	0.0	0.0	0.0	0.0	0.0	0.0	0.0	0.0	0.0	0.0	0.0
JPM	-0.2517547212652785	0.0	0.0	0.0	0.0	-0.2294253365322973	0.0	0.0	0.0	0.0	-0.1686093487892041	0.0	0.0	0.0	0.0	0.0	0.0	-0.1723115286813288	0.0	-0.1433576727705802	0.0	0.0	0.0	0.0	0.0	0.0	0.0	0.0	0.0	0.0	0.0	0.0	0.0	0.0	0.0	0.1856631456801168	0.0	0.0	0.0	0.0	0.0	0.0	0.0	0.0	0.0	0.0	0.0	0.0	0.0
KO	0.0	0.0	0.0	0.0	0.0	0.0	-0.1633038208681162	0.0	0.0	0.0	-0.1496494098750677	-0.271881183978777	0.0	0.0	0.0	0.0	0.0	0.0	0.0	0.0	-0.1760704266651174	0.0	0.0	0.0	0.0	0.0	0.0	0.0	0.0	0.0	0.0	0.0	0.0	0.0	0.0	0.0	0.0	0.0	0.0	0.0	-0.272914882820458	0.0	0.0	-0.1941326966967847	-0.1304845894259781	0.0	-0.1605779990548812	0.0	0.0
LIN	0.0	0.0	0.0	0.0	0.1301423526369392	0.133332444749982	0.178459285820873	0.0	0.0	0.0	0.1376693194621392	0.0	0.1310070681519956	0.0	0.0	0.0	0.0	0.1565817917197903	0.0	0.0	0.0	0.0	0.0	0.0	0.0	0.0	0.0	0.0	0.0	0.0	0.0	0.0	0.0	0.0	0.0	0.0	0.0	0.0	0.0966643101353673	0.0	0.0	0.1184210640006817	0.0	0.0	0.0	0.0	0.0	0.0	0.0
LLY	0.0	0.0	0.0	0.0	0.0	0.0	0.0560675592182439	0.0744541909246199	0.0	0.0	0.0	0.0	0.0	0.0	0.0	0.0	0.0	0.0583439299446625	0.0909007304428794	0.0	0.0	0.0	0.0	0.0	0.0	0.0871660352359764	0.0	0.0	0.0	0.1031427079603817	0.0	0.0	0.1092386048162073	0.0	0.0751319456235418	0.0	0.0	0.0	0.0	0.0	0.1263393571342335	0.0	0.0	0.0	0.0	0.0877829414712724	0.0	0.0775693203290109	0.0
LMT	-0.1543688484316221	0.0	0.0	-0.0880318104052797	0.0	0.0	0.0	0.0	0.0	0.0	0.0	0.0	0.0	-0.0710545748415898	0.0	0.0	0.0	0.0	0.0	0.0	0.0	0.0	0.0	0.0	0.0	0.0	0.0	0.0	0.0	0.0	0.0	0.0	0.0	0.0	0.0	0.0	0.0	0.0	0.0	0.0	0.0	0.0	-0.065999876237693	0.0	0.0	0.0	0.0	0.0	0.0
LOW	0.0	0.0790100967109324	0.0	0.0	0.0	0.0	0.0	0.0	0.0	0.0	0.0	-0.1893071298824786	0.0959096862968282	0.0	0.0	0.0	0.0	0.0	0.0	0.0	0.0	0.0	0.1763168521963128	0.0	0.1154740313264306	0.0	0.1981676475293174	0.0	0.0753429578714164	0.2006322195283497	0.0	0.116025597100144	0.1485389597744681	0.0	0.0	0.0	0.0	0.0	0.0	0.0	0.0	0.0	0.0	0.0	0.0	0.0	0.0930861549030329	0.1341907856512066	0.0
LRCX	0.0	-0.1082121057882288	0.0	-0.1344701944464419	0.0	0.0	0.0	0.0	-0.184751714736878	0.0	0.130421471609568	0.0	0.0	-0.0851286701132102	0.0	0.0	0.0	0.0	0.0	0.0	0.0	0.0	-0.18147293130266	0.0	0.0	0.0	0.0	0.0	-0.0767495868447615	-0.1699025822069434	-0.1494779805613397	-0.1148897431942119	-0.1475566457024706	0.0	0.0	-0.1099830591246436	0.0	0.0	-0.1175328407790931	-0.0951711474704198	0.0	-0.0780609531458291	-0.077937551921366	0.0	0.0	-0.1046128476294434	0.0	0.0	-0.110238619772976
MA	0.0	0.0	0.0	0.0	0.0	0.0	0.0	0.0	0.0	0.0	-0.1532346183787877	0.0	0.0	0.0	0.0	0.0	0.0	0.0	0.1613870427701781	0.0	0.0	0.0	0.2133074011174065	0.0	0.0	0.0	0.0	0.0	0.0	0.1726368063564261	0.0	0.0	0.0	-0.1707374437149131	0.0	0.0	0.0	0.0	0.0	0.0	0.0	0.0	0.0	0.0	0.0	0.0	0.0	0.0	0.0
MCD	0.0	0.0	0.0	0.0	0.0	-0.1625425355775223	0.0	0.0	0.2385201255046581	0.0	0.0	0.0	0.109976968096598	0.0	0.0	0.0	0.0	0.0	0.0	0.0	0.0	0.0	0.0	0.0	0.14016765745592	0.0	0.2029116806308962	0.0	0.0	0.1942372551278917	0.0	0.0	0.1556723870746327	0.0	0.0	0.0	0.0	0.0	0.1587460998009168	0.0	0.0	0.0	0.0	-0.1907249772291909	0.1277397167347803	0.1414796628914398	0.0	0.1618069999172995	0.0
MC	0.0	0.0	0.0	0.0	0.0	-0.0688901374880956	0.0	0.0	0.0	0.0	0.0	0.0	0.0	0.0	0.0	0.0	0.0	0.0	0.0	0.0	0.0	0.0	0.0	-0.0724314800130127	0.0	0.0	0.0778640619628884	0.0	0.0	0.0	0.0	0.0	0.0	0.0	0.0	0.0	0.0	0.0	0.0	0.0	0.0	0.0	0.0	0.0	0.0	0.0	0.0	0.0	0.0
MDLZ	0.0	0.0	0.0	0.0	0.165922615675592	0.2252078545211965	0.2152289134372142	0.0	0.0	0.0	0.2132185680030452	0.0	0.0	0.0	0.0	0.0	0.0	0.1893756657909801	0.0	0.2393004491043169	0.2344295873608853	0.0	0.0	-0.1748212579991253	0.0	0.0	0.0	0.0	0.0	0.0	0.0	0.1544963052695546	0.2119077149055466	0.136009722164176	0.0	0.0	0.0	0.2208834972854208	0.0	0.0	0.0	0.0	0.0	0.2964606178348971	0.0	0.0	0.1456454784963501	0.0	0.0
MDT	0.0	0.0	0.0	0.0	0.0	0.0	-0.1017440066024628	0.0	0.0	0.0	-0.1397267830713197	0.0	0.0	0.0	0.0	0.0	0.0	0.0	0.0	-0.1101007117344391	0.0	0.0	0.0	-0.0952406858982319	0.0	0.0	0.0	0.0	0.0	-0.1508839600074389	0.0	0.0	0.0	0.0	0.0	0.0	0.0	0.0	0.0	0.0	0.0	0.0	0.0	0.0	0.0	0.0	0.0	0.0	0.0
META	0.0	0.0	0.0	0.0	0.0851413060790133	0.0	0.0	0.0	0.0	0.0	0.0	0.0	0.0	0.0	0.0	0.0	0.0	0.0	0.0	0.0	0.0	0.0	0.0	0.0	0.0	0.1140662056210989	0.0	0.0	0.0	0.0	0.0999660299591408	0.0	0.0	0.0	0.0	0.0	0.0	0.0	0.0	0.0	0.0	0.0	0.0	0.0	0.0	0.0	0.0	0.0	0.0
MMC	0.0	0.0	0.0	0.0	0.0	0.0	0.0	0.0	-0.2680364916154463	0.0	0.0	0.0	0.0	0.0	0.1317315336694951	0.0	0.0	0.0	0.0	0.0	0.0	0.0	0.0	0.0	0.0	0.0	0.0	0.0	0.0	0.0	0.0	0.0	0.0	0.0	-0.2085076202076753	0.0	0.0	0.0	0.0	0.0	0.0	0.0	0.0	0.0	0.0	-0.1352392212054853	0.0	0.0	0.0
MO	0.2105829657286747	0.0	0.0	0.0	0.0	0.0	0.0	-0.1034632452258372	0.0	0.0	0.0	0.2618210640803368	-0.1803065469241606	0.0	0.0	0.0	0.1668692654122693	0.0	0.0	0.1512209943941783	0.0	0.0	0.0	0.0	0.0	0.0	0.0	0.0	0.0	0.0	0.0	0.0	-0.1424902678914734	0.0	-0.1249617694003244	0.0	0.0	0.0	0.0	0.0	0.0	0.0	0.0	0.193050488159681	0.0	0.0	0.0	0.0	0.0
MRK	0.0	0.0	-0.0933148126282959	0.0	0.0	-0.1435772120128973	-0.1602571845410608	0.0	0.0	0.0	-0.1627844087836144	0.0	0.0	-0.1798936110619993	0.0	-0.1939469166605792	0.0	-0.1265298212487839	0.0	0.0	0.0	0.0	0.0	0.0	0.0	0.0	0.0	0.0	0.0	0.0	0.0	0.0	0.0	-0.1151747591457707	0.0	0.0	0.0	0.0	0.0	-0.0830011928377376	0.0	0.0	0.0	0.0	0.0	0.0	0.0	0.0	0.0
MSFT	0.0	0.0	0.0	0.0	0.0	0.2196642615099331	0.0	0.0	0.0	0.0	0.0	0.0	0.0	0.0	0.0	0.0	-0.3090610242287201	0.0	0.0	0.0	0.0	0.0	0.0	0.0	0.0	0.0	0.0	0.0	0.0	0.0	0.0	0.0	0.0	0.0	0.0	0.0	0.0	0.0	0.0	-0.144637584787078	0.0	0.1188421990067881	-0.1702720099225098	0.3593423542038438	0.0	0.0	0.0	0.0	0.0
MS	0.0	0.0	0.0	0.0	0.0	0.0	0.0	0.0	-0.2073557795000077	0.0	0.0	0.0	0.0	0.0	0.0	0.0	0.0	0.0	0.0	0.0	0.0	0.0	0.0	0.0	0.0	0.0	0.0	0.0	0.0	0.0	0.0	0.0	0.0	0.0	0.0	0.0	0.0	0.0	0.0	0.0	0.0	0.076375469607206	0.0	0.0	0.0	0.0	0.0	0.0	0.0
MUFG	0.0	0.0	0.0	0.0	0.0	0.0	0.0	0.0	0.0	0.0	0.0	0.0	0.0	0.0	0.0	0.0	0.0	0.0	0.0	0.0	0.0	0.0	0.0	0.0	0.0	0.0	0.0	0.0	0.0	0.0	0.0	0.0	0.0	0.0	0.0	-0.10405612070895	0.0	0.0	0.0	0.0	0.0	0.0	0.0	-0.1649751392741303	0.0	0.0	0.0	0.0	0.0
MU	0.0	0.0	0.0	0.0	0.0	0.0	0.0	0.0	0.0	0.0	0.0	0.0	0.0	0.0	0.0	0.0	0.0	0.0	0.0	0.0	0.0	0.0	0.0	0.0	0.0	0.0	0.0	0.0	0.0	0.0	0.0	0.0	0.0	0.0	0.0	0.0	0.0	0.0	0.0	0.0	0.0	0.0	0.0	0.0	0.0	0.0	0.0	0.0	0.0
NEE	0.0	0.0	0.0	0.0	0.0	0.1076415426435177	0.0	0.0	0.0	0.0	0.1567691984717092	0.0	0.0	0.080032738735277	0.0	0.0	0.0	0.0	0.0	0.0	0.0	0.0	0.0	-0.0985330983167575	0.0	0.0	0.0	0.0	0.0	0.0	0.0	0.0	0.0	0.0	0.0	0.0	0.0	0.0	0.0	0.059659153364582	0.1661108506215249	0.0619360619992976	0.0	0.1780451921616633	0.0	0.0	0.0	0.0	0.0
NFLX	0.0	-0.0528300356559967	0.0	0.0	0.0	0.0	0.0	0.0	0.0	0.0	0.0	0.0	0.0	0.0	0.0	0.0	0.0	0.0	0.0	0.0	0.0	0.0	0.0	0.0	0.0	0.0	0.0	0.0	-0.0588227313049821	0.0	0.0	0.0	0.0	0.0	0.0	0.0	0.0	0.0	0.0	0.0	0.0	0.0	0.0	0.0	0.0	0.0	0.0	0.0	0.0
NKE	0.0	0.0	0.0	0.0	-0.0852862332435427	0.0	0.0	0.0	0.0	0.0	0.0	0.0	0.0	0.0	0.0888546497780718	0.0	0.0	0.0	0.0	0.0	0.0	0.0	0.0	0.0	0.0	0.0	0.0	0.0	0.0	0.0	0.0	0.0817587712857184	0.0	0.0	0.0	0.0	0.0	0.0	0.0	0.0	0.0	0.0	0.0	0.0	0.0	0.0	0.0	0.0	0.0
NOW	-0.0908591050464091	0.0	0.0	0.0	0.0	0.0	0.0	0.0	0.0	-0.1156538587849964	0.0	-0.1371420787221126	0.0	0.0	0.0	0.0	0.0	0.0	0.0	0.0	0.0	0.0	-0.1686569067165849	0.0	0.0	0.0	0.0	0.0	0.0	0.0	0.0	0.0	0.0	-0.106603702538362	0.0	0.0	0.0	0.0	0.0	0.0	-0.1116007669282208	0.0	0.0	0.0	-0.0890371547072812	0.0	0.0	-0.107369597915906	0.0
NVDA	0.1297572654763797	0.0	0.0	0.0	0.0	0.1288188224609845	0.0	0.0	0.0	0.0	0.1054021959757288	0.0	0.0	0.0	0.2041222081607691	0.1151663162552772	0.0	0.1144727747473232	0.0	0.0	0.0	0.0	0.0	0.0	0.0	0.1952899989822724	0.1510638445230187	0.0	0.0	0.0	0.0	0.0	0.0	0.0	0.0	0.0	0.0	0.0	0.0	0.0	0.0	0.0780019839996172	0.0675455755658982	0.0	0.0	0.0	0.0	0.0	0.0
NVO	-0.1196542073645327	0.0	-0.0909239124165433	0.0	0.0	0.0	0.0	0.0	0.0	0.0	0.0	0.0	0.0	0.0	0.0	-0.1132684090042454	0.0	0.0	0.0	0.0	-0.1338866328635735	0.0	0.0	0.0	0.0	0.0	0.0	0.0	0.0	0.0	0.1426160830771785	0.0	0.0	0.0	0.0	0.0	0.0	0.0	0.0	0.0	0.0	0.0	0.0	0.0	0.0	0.0	0.0	0.0	0.0
NVR	0.0	0.0	0.0	0.0643765792086285	0.0	0.0	0.0	0.0	0.0	0.0	0.0	0.1416682043448054	0.0	0.0	0.0	0.0	0.0	0.0	0.0	0.0668513576066641	0.0	0.0	0.0	0.0	0.0	0.0	0.0	0.0	0.0	0.0	0.0	0.0725264607666032	0.0	0.0	0.0	0.0	0.0	0.0	0.0	0.0	0.0	0.0	0.0	0.0	0.0	0.0	0.0	0.0	0.0
NVS	0.0	0.0	0.0	0.0	0.0	0.0	0.0	0.0	0.0	0.0	0.1390275494686309	0.0	0.0	0.0	0.0	0.0	0.0	0.0	0.0	0.0	0.0	0.0	0.0	0.0	0.0	0.0	0.0	0.0	0.0	0.0	0.0	0.0	0.0	0.0	0.0	0.0	0.0	0.0	0.0	0.0	0.0	0.0	0.0	0.0	0.0	0.0	0.0	0.0	0.0
ORCL	-0.1646062515300033	0.0	0.0	0.0	0.0	0.0	0.0	0.0	0.0	0.0	0.0	0.0	0.0	-0.0753098367263668	0.0	-0.0946774419861306	0.0	0.0	0.0	-0.103259685763853	0.0	0.0	0.0	0.0	0.0	0.0	0.0	0.0	0.0	0.0	0.0	0.0	0.0	0.0	0.0	0.0	0.0	0.0	0.0	0.0	0.0	0.0	0.0	0.0	0.0	0.0	0.0	0.0	0.0
PANW	0.0	0.0	0.0	0.0	0.0	0.0	0.0	0.0	0.0	0.0	0.0	0.0	0.0	0.0	0.0	0.0	0.0	0.0	0.0	0.0	0.0	0.0	0.0	0.0	0.0	0.0	0.0	0.0	0.0	0.0	0.0807412983746351	0.0	0.0	0.0	0.0	0.0	0.11574409062966	0.0	0.0	0.0	0.0	0.0	0.0539729901304699	0.0	0.0	0.0	0.0	0.0	0.0930400601986186
PBR	0.0	0.0	0.0	0.0	0.0	0.0	0.0	0.0	0.0	0.0	0.0	0.0	0.0	0.0	0.0	0.0	0.0	0.0	0.0	0.0	0.0	-0.0598139173382794	0.0	0.0	0.0	0.0	0.0	0.0	0.0	0.0	0.0	0.0	0.0	0.0	0.0	0.0	0.0	0.0	0.0	0.0	0.0	0.0	0.0	0.0	0.0	0.0	0.0	0.0	0.0
PDD	0.0	0.0	0.0	0.0	0.0	0.0	0.0	0.0	0.0	0.0	0.0	0.0	0.0	0.0	0.0	0.0	0.0	0.0	0.0	0.0	0.0	0.0	0.0	0.0	0.0	0.0	0.0	0.0	0.0	0.0	0.0	0.0	0.0	0.0	0.0	0.0	0.0	0.0	0.0	0.0	0.0	0.0	0.0	0.0	0.0	0.0	0.0	0.0	0.0
PEP	0.0	0.0	0.0	0.0	-0.1734511715109591	0.0	-0.1406793861177367	0.0	0.0	0.0	-0.2564650881787679	0.0	0.0	0.0	0.0	0.0	0.0	0.0	0.0	-0.2201094113296	0.0	0.0	0.0	0.0	0.0	0.0	0.0	0.0	0.0	0.0	0.0	0.0	0.0	0.0	0.0	0.0	0.0	0.0	0.0	0.0	0.0	0.0	0.0	0.0	0.0	0.0	0.0	0.0	0.0
PFE	0.0	0.0	0.0	0.0	0.0	0.0	0.0	0.0	0.0	0.0	0.0	0.0	0.0	0.0	0.0	0.0	0.0	0.0	0.0	0.0	0.0	0.0	0.0	0.0	0.0	0.0	0.0	0.0	0.0	0.0	0.0	0.0	0.0	0.0	0.0	0.0	0.0	0.0	0.0	0.0	0.0	0.0	0.0	0.0	0.0	0.0	0.0	0.0	0.0
PG	0.0	-0.1216729907735721	0.0	-0.1639579987533015	0.0	0.0	0.0	-0.1683951607906893	0.0	0.0	0.0	0.0	0.0	0.0	0.0	0.0	0.0	-0.1331209315566641	0.0	0.0	0.0	0.0	0.0	0.0	0.0	0.0	0.0	0.0	-0.1343964474567142	0.0	-0.1631111452951004	0.0	0.0	0.0	0.0	0.0	0.0	-0.2742530655227524	0.0	0.0	0.0	0.0	0.0	0.0	0.0	-0.1659299654617033	0.0	0.0	0.0
PLD	0.0	0.0	0.0	0.0	-0.0881581582912161	0.0	0.0	0.0	0.0	0.0	0.0	0.0	-0.1328165825570089	0.0	0.0	0.0	0.0	0.0	0.0	-0.1031656388853677	0.0	0.0	0.0	0.0	-0.1505992601382653	-0.2133598171712978	-0.1635634473148561	0.0	0.0	-0.1883606245262091	0.0	-0.1314024221053066	-0.133864158726172	0.0	0.0	0.0	0.0	-0.1943563230042456	0.0	0.0	-0.2235273825215716	0.0	-0.0858779447920422	0.0	0.0	0.0	-0.1436259694270908	-0.1562876775802469	0.0
PM	-0.1341234112461743	0.0	0.0	0.0	0.0	0.0	-0.1096990573643383	0.0	0.0	0.0	0.0	-0.3707151455920048	0.0	0.0	-0.1443754997014729	0.0	-0.2058283139370402	0.0	0.0	0.0	0.0	0.0	0.0	0.0	0.1367098731025304	0.0	0.0	-0.1119917595129426	0.0	0.209669619323067	0.0	0.1318796151748814	0.1628252368189114	0.0	0.0	0.0	0.0	0.0	0.0	0.0	0.0	0.0	0.0	-0.1695032843429268	0.0	0.0	0.0	0.1987857919132691	0.0
PYPL	0.0	0.0	-0.0667924492228186	0.0	0.0	0.0	-0.0921061734584482	0.0	-0.1831101469957969	0.0	0.0	0.0	0.0	0.0	0.0	0.0	0.0	-0.0669906628650835	-0.154049303773554	0.0	0.0	0.0	-0.127814115925351	0.0	0.0	-0.153161567457731	-0.1849516440798218	0.0	0.0	-0.1879984996542358	0.0	-0.0783854338531322	-0.1435238671992302	0.0	-0.0840391710809325	0.0	0.0	0.0	-0.0605234054860865	0.0	-0.1337783083943554	0.0	0.0	0.0	0.0	-0.0992219405840698	0.0	-0.1609873792269456	-0.0974772242966166
QCOM	0.0	0.0	0.0	0.0	0.0	0.0	0.0	0.0	0.0	0.0	0.0	0.0	0.0	0.0	0.0	0.0	0.0	0.0	0.0	0.0	0.0	0.1066955252475067	0.0	0.0	0.0	0.1241278456009332	0.0	0.0	0.0	0.0	0.0	0.0	0.1061515365822074	0.0	0.0	0.0	0.1190805400103101	0.0938669453596519	0.0	0.0	0.1188189082939282	0.0	0.0	0.0	0.0	0.085979269485371	0.0	0.0	0.1260629700792036
SAP	0.0	0.0	0.0	0.0	0.0	0.0	0.0	0.0	0.0	0.0	0.0	0.0690343845048494	0.0	0.0	0.0	0.0	0.0	0.0	0.0	0.0	0.0	0.0	0.0	0.0	0.0	0.0	0.0	0.0	0.0	0.0	0.0	0.0	0.0	0.0	0.0	0.0	0.0	-0.0692065937510414	0.0	0.0	0.0	0.0	0.0	0.0	0.0	0.0	0.0	0.0	0.0
SBUX	0.0	0.0	-0.0963884557586953	0.0	0.0	0.0	0.0	0.0	0.0	0.0	0.0	0.0	0.0	0.0	0.0	0.0	0.0	0.0	0.0	0.0	0.0	0.0	0.0	0.0	0.0	0.0	0.0	0.0	0.0	0.0	0.0	-0.1185045832607033	0.0	0.0	0.0	0.0	0.0	0.0	-0.0838795897027373	0.0	0.0	0.0	0.0	0.0	0.0	0.0	0.0	0.0	0.0
SCHW	0.0	0.0	0.0	0.0	0.0	0.0	0.0	0.0	0.0	0.0	0.0	0.0	0.0	0.0	0.0	0.0	0.0	0.0	0.0	0.0	-0.1209619973785398	0.0	0.0	0.0	0.0	0.0	0.0	0.0	0.0	0.0	0.0	0.0703493721286818	0.0	0.0	0.0	0.0	0.0	0.0	0.0	0.0545121906827491	0.0	0.0	0.0491551959398632	0.0	0.0	0.0	0.0	0.0	0.0
SHEL	0.0	0.1199062972577194	0.0823728174890699	0.0	0.0	0.0	0.0	0.0	0.0	0.0	0.1503451534632547	0.0	0.0	0.0	0.0	0.0	0.0	0.0	0.0	0.0	0.0	0.0	0.0	0.0	0.0	0.0	0.0	0.0	0.0	0.0	0.0	0.0	0.0	0.0	0.0	0.0	0.0	0.0	0.0	0.0	0.0	0.0	0.0	0.0	0.1160136602271906	0.0	0.0	0.0	0.0
SHOP	0.0	0.0	0.0	0.0	0.0	0.0	0.0	0.0	0.0	0.0	0.0	0.0	0.0	0.0	0.0	0.0	0.0	0.0	0.0	0.0	0.0	0.0	0.0	0.0	0.0	0.0	0.0	0.0	0.0	0.0	0.0	0.0433381507976279	0.0	0.0	0.0	0.0	0.0	0.0	0.0	0.0	0.0	0.0	0.0	0.0	0.0	0.0	0.0	0.0	0.0
SLB	0.0	0.0	0.0	-0.0948576816359003	0.0	0.0	-0.0608207467308207	-0.0610722574895913	0.0	0.0	0.0	0.0	0.0	0.0	0.0	-0.0960132312402849	0.0	0.0	0.0	-0.0752365602862276	0.0	0.0	0.0	0.0	0.0	0.0	0.0	0.0	0.0	0.0	0.0	0.0	0.0	0.0	0.0	-0.0691279829545976	-0.0922826083577023	-0.1358964822993879	0.0	0.0	0.0	-0.0594087973289564	0.0	0.0	-0.0961077561853746	0.0	0.0	0.0	0.0
SNY	0.0	0.0	0.0	0.0	0.0	0.0	0.0	0.0	0.0	0.0	0.0	0.0	-0.1230915928171012	0.0	0.0	0.0	0.0	0.0	0.0	0.0	0.0	0.0	0.0	0.0	0.0	0.0	0.0	0.0	0.0	0.0	0.0	0.0	0.0	0.0	0.0	0.0	0.0	0.0	0.0	0.0	0.0	0.0	0.0	0.0	0.0	0.0	0.0	0.0	0.0
SONY	0.1251612624718198	0.0	0.0	0.0	0.0	0.0	0.0	0.0	0.0	0.0	0.0	0.0	0.0	0.0	0.0	0.0	0.0	0.0	0.0	0.0	0.0	0.0	0.0	0.0	0.0	0.0	0.1421883918022814	0.0	0.0	0.0	0.0	0.0	0.0	0.0	0.0	0.0	0.0	0.0	0.0	0.0	0.0	0.0	0.0	0.0	0.0	0.0	0.0	0.0	0.0
SO	0.0	0.0	0.1405353493504047	0.1282011176014226	0.0	0.0	0.0	0.1170363743656979	0.3497401435630095	0.2177010800251418	0.0	0.0	0.1058169016727717	0.0	0.0	0.0	0.0	0.0	0.0	0.0	-0.2992119346800251	0.0	0.0	0.0	0.1283177878159962	0.0	0.0	0.0	0.0	0.0	0.0	0.1372221732335507	0.0	0.0	0.0	0.0	0.0	0.1910536597142368	0.1064519607599294	0.0	0.0	0.0	0.0947699459432899	0.0	0.0	0.0	0.214875494377405	0.0	0.0
SYK	0.1284484116227689	0.0	0.0849802998604489	0.0	0.1013398592868896	0.1063099816564295	0.1068783732517566	0.1062992180500582	0.0	0.0	0.1265437844912607	0.0	0.0	0.0910654209018341	0.1353521339965674	0.1102163511981569	0.1546576024669579	0.0	0.0	0.0	0.0	0.0	0.0	0.0	0.0	0.0	0.0	0.0	0.0	0.0	0.0	0.0	0.0	0.0	0.1032444871672735	0.0948439812309655	0.0	0.0	0.0	0.0744404670058946	0.0	0.0	0.0	0.1997138278924606	0.0	0.0	0.0	0.0	0.1247766350463941
TD	0.0	0.0	0.0	0.0	0.0	0.0	0.0	0.0	0.2689511146799095	0.0	0.0	0.0	0.0	0.0	0.0	0.0	0.0	0.0	0.0	0.0	0.0	0.0	0.0	0.0	0.0	0.0	0.0	0.0	0.0	0.0	0.0	0.0	0.1675140241726428	0.0	0.0	0.0	0.0	0.0	0.0	0.0	0.2191562989248116	0.0	0.0	0.2283518611361635	0.0	0.0	0.0	0.0	0.0
TJX	0.0	0.0	0.0	0.0	0.0	0.0	0.0	0.0	-0.1360017573973899	0.0	0.0	0.0	0.0	0.079059767812844	0.0	0.0	0.0	0.0	0.0	0.0	0.0	0.0	0.0	0.0	0.0	0.0	0.0	0.0	0.0	0.0	0.0	0.0	0.0	0.0	-0.0863375563340462	0.0	0.0	0.0	0.0	0.0	0.0	0.0	0.0	0.0	0.0	-0.0755193693282224	0.0	0.0	0.0
TMO	0.0	0.0	0.0	0.0	0.0	0.1030605916154949	0.0	0.0	-0.2074286314246776	0.0	0.0	0.1629944649232402	0.0	0.0	0.156737828050743	0.0	0.0	0.0	-0.1173593187956691	0.0	0.0	0.0	-0.1565193562355791	-0.0951711507182107	0.0	0.0	-0.1622549258792622	0.0746537718476104	0.0	-0.2090300055229915	0.0	0.0	-0.162230950859116	0.0	0.0	0.0	0.0	0.0	0.0	0.0	0.0	0.0	0.0	0.171916860574939	0.0	0.0	0.0	-0.1057491431763799	0.0
TMUS	0.0	0.0	0.0	0.0	0.0	0.0	0.0	0.0	0.0	0.0	0.0943676952756634	0.0	0.0	0.0	0.0	0.0	0.0	0.0	0.0	0.0	0.0	0.0	0.0	0.0	0.0	0.0	0.0	0.0	-0.0595349333858591	0.0	0.0	0.0	0.0	0.0	0.0	0.0	0.0	0.0	0.0	0.0	0.0	0.0	0.0	0.0	0.0	0.0	0.0	0.0	0.0
TM	0.0	0.0	0.0	0.0	0.0	0.0	0.0	0.0	0.0	0.0	0.0	0.0	0.0	0.0	0.0	0.0	0.0	0.0	0.0	0.0	0.0	0.1590298631030454	0.0	0.0	0.0	0.0	0.0	0.0	0.0	-0.1644916680367342	0.0	0.0	0.0	0.0	0.0	0.0	0.1686191986105046	0.0	0.0	0.0	0.0	0.0	0.0	0.0	0.0	0.0	0.0	0.0	0.0
TSLA	0.0	0.0	-0.0562676026495095	0.0	0.0	0.0	-0.0635449852619568	0.0	-0.1063597621533165	0.0	0.0	0.0	0.0	0.0	0.0	0.0	0.0	0.0	0.0	0.0	0.0	0.0	-0.0923860412649098	0.0	-0.0573467740869659	0.0	0.0	0.0	0.0	0.0	0.0	-0.047300072790081	0.0	0.0	0.0	0.0	0.0	0.0	0.0	0.0	0.0	0.0	0.0	0.0	0.0	-0.075818422839938	0.0	0.0	0.0
TSM	0.0	0.0	0.0	0.0	0.0	-0.0652171104533022	0.0	0.0	0.0	0.0	0.0	0.0	0.0	0.0	0.0	0.0	0.0	0.0	0.0	0.0	0.0	0.0	0.0	0.0	0.0	0.0	0.0	0.0	0.0	0.0	0.0	0.0	0.0	0.0	0.0	0.0	0.0	0.0	0.0	0.0	0.0	0.0	0.0	0.0	0.0	0.0	0.0	0.0	0.0
TTE	0.0	0.1163343985007013	0.0	0.0	0.0	0.0	0.0	0.0	0.2659889775638397	0.0	0.0	0.0	0.0	0.0	0.0	0.0	0.0	0.0	0.0	0.0	0.0	0.0	0.1760137668111529	0.0	0.0	0.0	0.0	0.0	0.0	0.0	0.0	0.0	0.0	0.0	0.0	0.0	0.0	0.0	0.0	0.0	0.0	0.0	0.0	0.0	0.0	0.0	0.0	0.1253219091699994	0.0
TXN	0.0	0.0	0.0	0.0	0.0	0.0	0.0	0.1599959621031973	0.3387463888491708	0.0	0.0	0.0	0.0	-0.1745053811095493	0.0	0.0	-0.2248107813032742	0.0	0.0	0.0	0.0	0.1921269266092055	0.0	0.0	0.0	0.0	0.0	0.0	0.0	0.0	0.0	0.0	0.0	0.0	0.1495279657412125	0.0	0.1985432481435624	0.0	0.0	0.0	0.0	0.0	0.0	0.0	0.0	0.1634556116643038	0.0	0.0	0.0
T	-0.1674945840598384	0.0	0.0	0.0	0.0	0.0	0.0	0.0	0.0	0.0	0.0	0.0	0.0	0.0	0.0	0.0	0.1435381480397553	0.0	0.0	0.0	0.0	0.0	0.0	0.0	0.0	0.0	0.0	0.0	0.0	0.0	0.0	0.0	0.0	0.0	0.0	0.0	0.0	0.0	0.0	0.0	0.0	0.0	0.0	0.0	0.0	0.0	0.0	0.0	0.0
UL	0.0	0.0	0.0	0.0	0.0	0.0	0.0	0.0	0.0	0.0	0.0	-0.1443085777261276	0.0	0.0	0.0	0.0	0.0	0.0	0.0	0.0	0.0	0.0	0.0	0.0	0.0	0.0	0.0	0.0	0.0	0.0	0.0	0.0	0.0	0.0	0.0	0.0	0.0	0.1165512066180818	0.0	0.0	0.0	0.0	0.0	0.0	0.0	0.0	0.0	0.0	0.0
UNH	0.0	0.0	0.1413359492511164	0.0	0.0	0.0	0.0	0.0	0.0	0.0	0.0	0.0	0.0	0.0	0.0	0.0	0.0	0.0	0.0	0.0	0.0	0.0	0.0	0.0	0.1229418565697849	0.0	0.0	0.0	0.0	0.0	0.0	0.0	0.0	0.0	0.0	0.0	0.0	0.0	0.0	0.0	0.0	0.0962100580527233	0.0	0.0	0.1698734797628915	0.0	0.0	0.0	0.0
UNP	-0.172239913027042	0.0	0.0	0.0	0.0	-0.1041862673222891	0.0	0.0	0.0	0.0	-0.1318407785512409	0.0	0.0	0.0	-0.1377738495442112	0.0	0.0	0.0	0.0	0.0	0.0	0.0	0.0	0.0	0.0	0.0	0.0	0.0	0.0	0.0	0.0	0.0	0.0	0.0	0.1492910949042556	0.116650573084786	0.1729184265624568	0.0	0.0	0.0	0.0	0.0	0.0	0.0	0.0	0.1700554070831715	0.0	0.0	0.0
UPS	0.0	0.0673945503878361	0.0	0.0	0.0	0.0	0.0	0.0914477159438932	0.1876665037742882	0.114029073718087	0.0	0.0	0.0	0.0	0.0	0.0900287697781883	0.0	0.062608336711205	0.1219473963377884	0.0	0.0	0.0	0.0	0.0	0.0	0.0	0.1708016357208805	0.0	0.0	0.1407275994150085	0.0	0.0619198343502876	0.1205590969073635	0.0	0.129474595203113	0.1221119470013436	0.1491363483443525	0.0	0.0	0.0526722368429733	0.1954894022136636	0.0	0.0	0.0	0.0	0.1015317345039382	0.0715861673908136	0.1387349240212837	0.0
VRTX	0.0	0.0	0.0	0.0	0.0	0.0	0.0	0.0	0.0	0.0	0.0	0.0	0.0	0.0	0.0	0.0	0.0	0.0	0.0	0.0	0.0	0.0	0.0	0.0	0.0	0.0	0.0	0.0	0.0	0.0	0.0	0.0	0.0	0.0	0.0	0.0	0.0	0.0	0.0	0.0572128603165024	0.0	0.0	0.0	0.0	0.0	0.0	0.0	0.0	0.0
VZ	0.0	0.0	0.0	0.0	0.0	0.0	0.1737809023037655	0.0	0.3747906558380233	0.0	0.205692567230351	0.0	0.0	0.0	0.0	0.1657206624727377	0.0	0.0	0.0	0.0	0.0	0.0	0.2663983301854085	0.0	0.0	0.0	0.0	0.0	0.0	0.0	0.0	0.0	0.0	0.1521504029921893	0.0	0.0	0.0	0.0	0.0	0.0	0.0	0.0	0.0	0.2719875942848058	0.0	0.0	0.0	0.0	0.0
V	0.0	0.0	0.0	0.0	0.0	0.0	0.0	0.0	0.0	0.0	0.0	0.0	0.0	0.0	0.0	0.0	0.2192747613011453	0.0	0.0	0.0	0.0	0.0	0.0	0.0	0.0	0.0	0.0	0.0	0.0	0.0	-0.1871020444891613	0.0	0.0	0.1733011330339199	0.0	0.0	0.0	0.0	0.0	0.0	0.0	0.0	0.0	0.0	0.0	0.0	0.0	0.0	0.0
WFC	0.0	0.0	0.0	0.0	0.0	0.1294239853011334	0.0	0.0	0.0	0.0	0.0	0.1236761679665307	0.0	0.0772114765342265	0.0	0.0	0.0	0.0	0.0	0.0	0.0	0.0	0.0	0.0	0.0	0.0	0.0	0.0792217079101831	0.0	0.0	0.0	0.0	0.0	0.0	0.0	0.0	0.0	0.0	0.0	0.0	0.0	0.0	0.0	0.1925668733036024	0.0	0.0	0.0	0.0	0.0
WMT	0.0	0.0	0.0	0.0	0.0	0.0	0.0	0.0	0.0	0.0	0.0	0.0	0.0	0.0	0.0	0.0	0.0	0.0	0.0	0.0	0.0	0.0	0.0	0.0	0.0	0.0	0.0	0.0	0.0	0.0	0.1020971188991919	0.0	0.0	0.0	0.0	0.0	0.0	0.0	0.0	0.0	0.0	0.0	0.0	0.0	0.0	0.0992861193898985	0.0	0.0	0.0
XOM	0.0	0.0	0.0	0.0	0.0	0.0	0.0	0.0	0.0	0.0	0.0	0.0	-0.1277062716360138	0.0	0.0	0.0	0.0	0.0	0.0	-0.181479497701192	0.0	0.0	0.0	0.0	0.0	0.0	0.0	0.0	0.0	0.0	0.0	0.0	0.0	0.0	0.0	0.0	0.0	-0.2006571562629636	0.0	0.0	0.0	0.0	0.0	0.0	0.0	0.0	0.0	0.0	0.0
ZTS	0.0	0.0	0.0	0.0	0.0	0.0	0.0	0.0	0.0	0.0	0.0	0.0	0.0	0.0	0.0	0.0	0.0	0.0	0.0	0.0	0.0	0.0	0.0	0.0	0.0	0.0	0.0	0.0	0.0	0.0	0.0	0.0	0.0	0.098078683212516	0.0	0.0	0.0	0.0	0.0852210614640298	0.0	0.0	0.0655973198267056	0.0	0.0	0.0	0.0	0.0	0.0	0.0
ADA	0.0	0.0	0.0	0.0	0.0	0.0	0.0	0.0	0.0	0.0	0.0	0.0	0.0	0.0	0.0	0.0	0.0	0.0	0.0	0.0	0.0	0.0	0.0	0.0	0.0	0.0	0.0	0.0	0.0	0.0	0.0	0.0	0.0	-0.0201520908864695	0.0	0.0	0.0	0.0	0.0	0.0	0.0	0.0	0.0	0.0	0.0	0.0	-0.0217357706114453	0.0	0.0
BAT	0.0	0.0	0.0	0.0	0.0	0.0	0.0	0.0	0.0	0.0	0.0	0.0	0.0	0.0224137128549335	0.0	0.0	0.0	0.0	0.0	0.0	0.0	0.0	0.0	0.0	0.0	0.0	0.0	0.0	0.0	0.0	0.0	0.0	0.0	0.0	0.0	0.0	0.0	0.0	0.0	0.0	0.0	0.0	0.0	0.0	0.0	0.0	0.0	0.0	0.0
BCH	0.0	0.0	0.0	0.0	0.0	0.0	0.0	0.0	0.0	0.0	0.0	0.0	0.0324037788027016	0.0	0.0	0.0	0.0	0.0	0.0	0.0	0.0	0.0	0.0	0.0	0.0	0.0	0.0	0.0	0.0	0.0	0.0	0.0	0.0	0.0	0.0	0.0	0.0	0.0	0.0	0.0	0.0	0.0	0.0	0.0	0.0	0.0	0.0	0.0	0.0
BNT	0.0	0.0	0.0	0.0	0.0	0.0	0.0	0.0135529111984079	0.0	0.0	0.0	0.0	0.0	0.0	0.0	0.0	0.0	0.0	0.0	0.0	0.0	0.0	0.0	0.0	0.0	0.0	0.0	0.0	0.0148465476298059	0.0	0.0	0.0	0.0	0.0	0.0	0.0	0.0	0.0167969161418224	0.0	0.0	0.0	0.0088404181997299	0.0	0.0	0.0	0.0	0.0	0.0	0.0
BSV	0.0	0.0	0.0	0.0	0.0	0.0	0.0	0.0	0.0	0.0	0.0	0.0	0.0	0.0	0.0	0.0	0.0	0.0	0.0	0.0	-0.0482695210837773	0.0	0.0	0.0	0.0	0.0	0.0	0.0	0.0	0.0	0.0	0.0	0.0	0.0	0.0	0.0	0.0	0.0	0.0	0.0	0.0	0.0	0.0	0.0	0.0	0.0	0.0	0.0	0.0
BTC	0.0	0.0	0.0	0.0	0.0	0.0	0.0	0.0526029176411553	0.0	0.0	0.0	0.0	0.0	0.0	0.0	0.0	0.0	0.0364855336465933	0.0	0.0	0.0	0.0	0.0	0.0	0.0	0.0557747793304281	0.0749975660173292	0.0	0.0	0.0	0.0	0.0	0.0	0.0	0.0	0.0	0.0	0.0	0.0355353974722835	0.0	0.0	0.0	0.0	0.0	0.0	0.0	0.0	0.0	0.0545460506998988
DAI	0.0	0.0	0.0	0.0	0.0	0.0	0.0	0.0	0.0	0.0	0.0	0.0	0.0	0.0	0.0	0.0	-0.2494069829155857	0.0	0.0	0.0	0.0	0.0	0.0	0.0	0.0	0.0	0.0	0.0	0.0	0.0	0.0	0.0	0.0	0.0	0.0	0.0	0.0	0.0	0.0	0.0	0.0	0.0	0.0	0.0	0.0	0.0	0.0	0.0	0.0
DASH	0.0	0.0	0.0	0.0	0.0	0.0	0.0	0.0	0.0	0.0	0.0	-0.0492188204353399	0.0	0.0	0.0	0.0	0.0	0.0	0.0	0.0	0.0	0.0	0.0	0.0	0.0	0.0	0.0	0.0	0.0244226666597127	0.0	0.0	0.0	0.0	0.0	0.0	0.0	0.0	0.0	0.0	0.0	0.0	0.0	0.0	0.0	0.0	0.0291408548923008	0.0	0.0	0.0
DOGE	-0.0065073697607517	-0.0063565927830335	0.0	0.0	0.0	-0.0083086950355806	-0.0057762866868552	-0.0059202745095599	0.0	0.0	0.0	-0.0081324359455951	-0.0056795063565232	0.0	-0.0056699503624188	0.0	0.0	0.0	0.0	-0.0060199112530123	0.0	0.0	0.0	0.0	0.0	0.0	0.0	0.0	-0.0103934818624731	0.0	0.0	0.0	0.0	-0.0101615113208684	0.0	0.0	-0.0070145327006222	-0.0127904861132145	0.0	0.0	0.0	0.0	0.0	0.0	0.0	0.0	-0.0046675554552341	0.0	0.0
EOS	0.0	0.0	0.0	0.0	0.0	0.0	0.0	0.0	0.0	0.0	0.0	0.0	0.0	0.0	0.0	0.0	0.0	0.0	0.0	0.0	0.0	0.0	0.0	0.0	0.0	0.0	0.0	0.0	0.0	0.0	0.0	0.0	0.055277549289867	0.0	0.0	0.0	0.0524690981635725	0.0	0.0	0.0	0.0816098486397464	-0.0226796869854142	0.0	0.0	0.0	0.0	0.0	0.0	0.0
ETC	0.0	0.0	0.0	0.0057581112944354	0.0	0.0	0.0053450832834138	0.0	0.0	0.0	0.0077599326467488	0.0	0.0	0.0	0.0	0.0	0.0092879312251962	0.0054132405348939	0.0	0.0	0.0	0.0	0.0	0.0	0.0	0.0	0.0	0.0	0.0	0.0	0.0	0.0	0.0	0.0	0.0	0.0	0.0	0.0	0.0	0.0	0.0	0.0	0.0	0.0	0.0	0.0	0.0	0.0	0.0
ETH	0.0	0.0	0.0	0.0	0.0	0.0	0.0	0.0	0.0	0.0	0.0	0.0	0.0	0.0	0.0	0.0	0.0	0.0	0.0	0.0	0.0	0.0	0.0	0.0	0.0	0.0	0.0	0.0	-0.0202873769553177	0.0	0.0	0.0	0.0	0.0	0.0	0.0	0.0	0.0	0.0	0.0	0.0	0.0	0.0	0.0	0.0	0.0	0.0	0.0	0.0
LTC	0.0	0.0	0.0	0.0	0.0	0.0	0.0	0.0	0.0	0.0	0.0	0.0	0.0	0.0	0.0	0.0	0.0	0.0	0.0	0.0	0.0	0.0	0.0	0.0	0.0	0.0	0.0	0.0	0.0	0.0	0.0	0.0	0.0	0.0	0.0	0.0	0.0	0.0	0.0	0.0	0.0	0.0	0.0	0.0	0.0	0.0	0.0	0.0	0.0
NEO	0.0	-0.0234356405804238	0.0	0.0	0.0	0.0	0.0	0.0	-0.07031640616968	0.0	0.0	0.0	0.0	0.0	0.0	0.0	-0.033991127674788	-0.0310743332298499	0.0	0.0	0.0	0.0	0.0	0.0	-0.0335414131449242	0.0	0.0	0.0	0.0	0.0	0.0	-0.023852165090837	0.0	0.0	0.0	0.0	0.0	-0.0404637016398613	0.0	0.0	0.0	-0.0217217181197013	0.0	0.0	0.0	0.0	0.0	0.0	0.0
OMG	0.0	0.0	0.0	0.0	0.0	0.0	0.0	0.0	0.0	0.0	0.0	0.0	0.0	0.0	0.0	0.0	0.0	0.0	0.0	0.0	0.0	0.0	0.0	0.0	0.0	0.0	0.0	0.0	0.0	0.0	0.0	0.0	0.0	0.0	0.0	0.0	0.0	0.0	0.0	0.0	0.0	0.0104850253191241	0.0	0.0	0.0	0.0	0.0	0.0	0.0
QTUM	0.0624332880753304	0.0	0.0	0.0	0.0	0.0359004397150514	0.0233208571045329	0.0	0.0	0.0	0.0	0.0471002357317898	0.0	0.0	0.038965944039284	0.0	0.0	0.0268390784162285	0.0	0.0	0.0474828880725987	0.0	0.0	0.0304795035919276	0.0	0.0	0.0	0.0	0.0	0.0	0.0	0.0	0.0	0.0	0.0	0.0	0.0	0.0	0.0	0.0	0.0	0.0178186079339938	0.0	0.0	0.0	0.0	0.0	0.0	0.0
REP	0.0081974464223152	0.0	0.0	0.0	0.0060597094610669	0.0	0.0	0.0	0.0121899072749623	0.0090145423537169	0.0	0.0	0.0	0.0	0.0	0.0	0.0	0.0	0.0	0.0	0.0	0.0	0.0111262102416883	0.0	0.0081578009894414	0.0	0.0109823817772431	0.0060382261788625	0.0	0.0093627006377144	0.0	0.0	0.0	0.0053374490848291	0.0	0.0067005888672324	0.0	0.0	0.0	0.0	0.0104456754841318	0.0	0.0	0.0	0.0	0.0068447321717729	0.0	0.0096360457323796	0.0
TRX	0.0	0.0	0.0	0.0	0.0196780364160232	0.0	0.0	0.0	0.0	0.0	0.0	0.0	0.0	0.0	0.0	0.0	0.0	0.0128082049366263	0.0	0.0	0.0	0.0	0.0	0.0	0.0	0.0	0.0	0.0	0.0	0.0	0.0	0.0	-0.0184733812617579	0.0	0.0	0.0	0.0	0.0298906966329031	0.0	0.0	0.0	0.0	0.0	0.0	0.0	0.0	0.0	0.0	0.0
USDT	0.0	0.0	0.0	0.0	0.0	0.0	0.0	0.0	0.0	0.0	0.0	0.0	0.0	0.0	0.0	0.0	0.7671085272380869	0.0	0.0	0.0	-0.9309554147170856	0.0	0.0	0.0	0.0	0.0	0.0	0.0	0.0	0.0	0.0	0.0	0.0	0.0	0.0	0.0	0.0	0.0	0.0	0.3768044480043037	0.0	0.3626812118380344	0.4330822360223166	0.0	0.0	0.0	0.0	0.0	0.0
UST	0.0	0.0	0.0	0.0	0.0	0.0	0.0	0.0	0.0	0.0	0.6813864804634832	0.0	0.0	0.4135136967325011	0.0	0.0	0.0	0.0	0.0	0.0	0.0	0.0	0.0	0.0	0.0	0.0	0.0	0.0	0.0	1.0820450170345095	0.0	0.5160375400763664	0.7809644669304778	0.0	0.0	0.0	0.0	0.0	0.6074204830253346	-0.3396878439243417	0.0	0.0	0.0	0.0	0.0	0.0	0.0	0.6828295172467658	0.0
XLM	0.0	0.0	0.0	0.0	0.0	0.0	0.0	0.0	0.0	0.0	0.0	0.0	0.0	0.0	0.0	0.0	0.0	0.0	0.0275828073416808	-0.0173630470440719	0.0	0.0316702278234424	0.0	0.0	0.0174832917486915	0.0	0.0	0.0	0.0	0.0	0.0	0.0	0.0	0.0	0.0	0.0	0.0314998333474956	0.0	0.0	0.0	0.0	0.0	0.0	0.0	0.0	0.0	0.0	0.0	0.0317830443535264
XMR	0.0	0.0	0.0	0.039365592731051	-0.0246158790817816	0.0	0.0	0.0	-0.0725437671207701	0.0	0.0	0.0386952082217035	0.0	0.0	0.0	0.0	0.0	0.0	-0.0813400795543045	0.0	0.0376485539033773	-0.0638374010648661	-0.0440053429272807	-0.0239386066522566	-0.0255653374942935	-0.0656374111506596	-0.0731264643786916	0.0	0.0	-0.043755473967533	-0.0242530728417974	0.0	-0.042563896755181	0.0	-0.050422996005126	-0.0237932820145241	-0.0605786115536998	0.0	0.0	0.0	-0.0442296991970059	0.0	-0.025480172346149	0.0	0.0	-0.0379672882323754	0.0	-0.0406664528468571	-0.041769207435112
XRP	0.0	0.0	0.0	0.0	0.0	0.0	0.0	0.0	0.0	0.0	0.0	0.0	0.0	0.0	0.0	0.0	0.0	0.0	0.0	0.0	0.0	0.0	0.0	0.0	0.0	0.0	0.0	0.0	0.0	0.0	0.0	0.0	0.0	0.0	0.0	0.0	0.0	0.0	0.0	0.0	0.0	0.0	0.0	0.0	0.0	0.0	0.0	0.0	0.0
XTZ	0.0	0.0	0.0	0.0	0.0	0.0	0.0	0.0	0.0	0.0	0.0138410207138089	0.0	0.0	0.0	0.0	0.0	0.013951186192904	0.0	0.0	0.0	0.0	0.0	0.0	0.0092266243189999	0.0	0.0	0.0234965331789434	0.0	0.0	0.0	0.0	0.0	0.0154311238044704	0.0	0.0	0.0	0.0	0.0	0.0	0.0	0.0244088724546155	0.0	0.0	0.0	0.0	0.0	0.0	0.0114958923746319	0.0
XVG	0.0	0.0	0.0	0.0053319881986932	0.0	0.0	0.0	0.0	0.0	0.0	0.0	0.0	0.0068869238270659	0.0	0.0	0.0	0.0	0.0	0.0	0.0	0.0	0.0	0.012183904230868	0.0	0.0	0.0	0.0	0.0	0.0	0.0088981723522052	0.0	0.00596558073882	0.0	0.0061953476008337	0.0	0.0	0.0	0.0	0.0	0.0	0.0	0.0	0.0	0.0	0.0	0.0	0.0059012970068003	0.0	0.0
ZEC	0.0	0.0	0.0	0.0	0.0	0.0	0.0	0.0	0.0717737119728196	0.0	0.0	0.0	0.0	0.0	0.0	0.0	0.0	0.0	0.0	0.0	0.0	0.0533568690973903	0.0	0.0	0.0	0.0412423493485344	0.0	0.0	-0.0246379670276123	0.0	0.0	0.0	0.0	0.0	0.0369543953430381	0.0	0.0	0.0	0.0	0.0	0.0	0.0	0.0	0.0	0.0	0.0	0.0	0.0	0.0476589039307552
ZRX	-0.0291764162178931	0.0	0.0	0.0	0.0	-0.0281720042276026	-0.024532426796484	0.0	0.0	0.0	0.0	-0.0619808690385453	0.0	0.0	-0.0298715740705276	-0.0237098176459618	0.0	-0.0188661155965261	0.0	0.0	0.0	0.0	0.0	0.0	0.0	0.0	0.0	0.0	0.0	0.0	0.0	0.0	0.0	0.0	0.0	0.0199511396099414	0.0	0.0	0.0	0.0	0.0	0.0	0.0	0.0	0.0	0.0	0.0	0.0	0.0
CIBR	0.0	0.0	0.0	0.0	0.0	0.2511417193062372	0.0	0.0	0.0	0.0	0.0	0.0	0.0	0.0	0.0	0.0	0.0	0.0	0.0	0.0	0.0	-0.2050681793089173	0.0	0.0	0.0	0.0	-0.2807147928629002	0.1553206993567842	0.0	0.0	-0.1961758486543527	0.0	0.0	0.0	0.0	0.0	-0.3288244528911225	0.0	0.0	-0.1700320264878649	0.0	0.0	0.0	0.0	0.0	0.0	0.0	0.0	-0.2804593723220975
DIA	0.0	0.0	-0.5845727142532418	0.0	0.0	0.0	0.0	0.0	0.0	0.0	0.0	0.0	0.0	0.0	0.0	0.0	0.0	0.0	0.0	-0.8688324964088506	0.0	0.0	0.0	0.0	0.0	0.0	0.0	0.0	0.0	0.0	0.0	0.0	-1.2165489115809125	0.0	0.0	0.0	0.0	0.0	-0.6824054011375738	0.0	0.0	0.0	0.0	0.0	0.0	0.0	0.0	0.0	0.0
DJD	0.0	0.1158303283284523	0.0	0.0	0.0	0.0	0.0	0.0	0.0	0.0	0.0	0.0	0.0	0.0	0.0	0.0	0.0	0.0	0.0	0.0	0.0	0.0	0.0	0.0	0.0	0.0	0.0	0.0	0.0	0.0	0.0	0.0	0.0	0.0	0.0	0.0	0.0	0.0	0.0	0.0	0.0	0.0	0.0	0.0	0.0	0.0	0.0	0.0	0.0
DJP	0.0	0.0	0.0	0.0	0.0	0.0	0.0	0.0	0.0	0.0	0.0	0.0	0.0	0.0	0.0	0.0	0.0	0.0	0.2021010850570676	0.0	0.0	0.134950494383755	0.0	0.0	0.0	0.0	0.0	0.0	0.0	0.0	0.0	0.0	0.1953496472771294	0.0	0.0	0.0	0.1713911641849415	0.0	0.0	0.0	0.0	-0.0824082466352725	0.0	0.0	0.0	0.0	0.0	0.0	0.0
DVY	0.0	-0.4633300832873708	0.0	0.0	0.0	0.0	0.0	0.6063205429535903	0.0	0.0	0.0	0.0	0.0	0.0	0.0	0.0	0.0	0.0	0.0	0.0	0.0	0.0	0.0	0.0	-0.4740100506249813	0.0	0.0	0.0	0.0	0.0	0.0	0.0	0.0	0.0	0.0	0.0	0.0	0.0	0.0	-0.4622103655303642	0.0	0.0	-0.6318535924653429	-0.7736404180090708	0.0	0.0	0.0	0.0	0.0
FDLO	0.0	0.0	0.0	0.0	0.0	0.0	0.0	0.0	0.0	0.0	0.0	0.0	0.0	0.2671566243354131	0.0	0.0	0.0	0.0	0.0	0.0	0.0	0.0	0.0	0.0	0.0	0.0	0.0	0.0	0.0	0.0	0.0	0.0	0.0	0.0	0.0	0.0	0.0	0.0	0.0	0.0	0.0	0.0	0.0	0.0	0.0	0.0	0.0	0.0	0.0
FDN	0.0	0.0	0.0	0.0	0.0	0.0	0.0	0.0	0.0	0.0	0.3617401678448896	0.0	0.0	0.0	0.0	0.0	0.0	0.0	0.0	0.0	0.5423611794125929	0.0	0.0	0.0	0.0	0.0	0.0	0.0	0.0	0.0	0.0	0.0	0.0	0.0	0.0	0.0	0.0	0.0	0.0	0.0	0.0	0.0	0.0	0.0	0.0	0.0	0.0	0.3517143888317139	0.0
FNGU	0.0	0.0	0.0	0.0	0.0	0.0	0.0	0.0	0.0	0.0	0.0	0.0	0.0	0.0	0.0	0.0	0.0	0.0	0.0	0.0	0.0	0.0	0.0	0.0	0.0	-0.1427437847871743	0.0	0.0	0.0	0.0	0.0	0.0	0.0	0.0	0.0	0.0	0.0	0.0	0.0	-0.0730005046948808	0.0	0.0	-0.0657426684695583	0.0	0.0	0.0	0.0	0.0	0.0
FTXO	0.0	0.0	0.0	0.0	0.0	0.0	0.0	0.0	0.0	0.0	0.0	0.0	0.0	0.0	0.0	0.0	0.0	0.0	0.0	0.0	0.0	-0.1384541344232911	-0.1447903951695338	0.0	0.0	0.0	0.0	0.0	0.0	0.0	0.0	0.0	0.0	0.0	0.0	0.0	0.0	0.0	0.0	0.0	-0.1374396759242914	0.0	0.0	0.0	0.0	0.0	-0.0831652866715167	0.0	-0.1113744991782849
IBB	0.0	0.0	0.0	0.0	0.0	0.0	0.0	0.0	0.0	0.0	0.0	0.0	0.0	0.0	0.0	0.0	0.0	0.0	0.0	0.0	0.0	0.0	0.0	0.0	0.0	0.0	0.0	0.0	0.0	0.0	0.0	0.0	0.0	0.0	0.0	0.0	0.0	0.0	0.0	-0.1099440061939162	0.0	0.0	0.0	0.0	0.0	0.0	0.0	0.0	0.0
IDU	0.0	0.0	0.0	0.0	0.0	0.0	0.0	-0.2639791475075475	-0.4365411458630409	-0.3009708851642583	-0.2634269380251245	0.0	0.0	-0.1932388807909741	0.0	0.0	0.0	0.0	-0.2815098312658434	0.0	0.0	-0.2799602762676615	0.0	0.0	0.0	0.0	0.0	0.0	0.0	0.0	-0.2206272196275681	0.0	-0.2748152796479814	0.0	-0.2293826885475308	-0.224367911623736	-0.2871701021086527	0.0	-0.1677971842430094	0.0	0.0	-0.1418082016483648	-0.1287524505072446	0.0	0.0	-0.2494750597264644	0.0	0.0	-0.2732518032470419
IEO	0.0	-0.1561882291191009	0.0	-0.1705953264665125	0.0	0.0	0.0	0.0	0.0	0.0	0.0	0.0	0.0	0.0	0.0	0.0	0.0	0.0	0.0	-0.1738882863970568	0.0	0.0	-0.2573564797176616	0.0	0.0	0.0	0.0	0.0	0.0	0.0	0.0	0.0	0.0	0.0	0.0	0.0	0.0	-0.1899126938605715	-0.125369637863722	0.0	0.0	0.0	0.0	0.0	0.0	0.0	-0.1517421454605373	0.0	0.0
IJH	0.0	0.0	-0.5703275892018574	0.0	0.0	0.0	-0.5672659573615457	0.0	0.0	0.0	0.0	0.0	0.0	-0.643436827279927	0.0	-0.8311275699951147	-1.5772308357793874	-0.5087623115391642	0.0	0.0	-1.3752048477979708	0.0	0.0	0.0	0.0	0.0	0.0	0.0	0.0	0.0	0.0	0.0	0.0	0.0	0.0	0.0	0.0	0.0	0.0	0.0	0.0	0.0	0.0	0.0	0.0	0.0	0.0	0.0	0.0
IJJ	0.0	0.0	0.0	0.0	0.0	0.0	0.0	0.0	0.0	0.0	0.0	0.0	0.0	0.2388885854482509	0.0	0.0	0.0	0.0	0.0	0.0	0.0	0.0	0.0	0.0	0.0	0.0	0.0	0.0	0.0	0.0	0.0	0.0	0.0	0.0	0.0	0.0	0.0	0.0	0.0	0.0	0.0	0.0	0.0	0.0	0.0	0.0	0.0	0.0	0.0
IJK	0.0	0.0	0.368775826971105	0.0	0.3342786238117297	0.0	0.4397158164843965	0.0	0.6629398844299391	0.0	0.479001203230458	0.7297221165761443	0.0	0.0	0.0	0.5609872658574246	0.6562809944051189	0.375759004177453	0.0	0.3672837348683327	0.0	0.4822399687875161	0.0	0.0	0.0	0.0	0.6403390195771202	0.0	0.271384808547137	0.0	0.0	0.3227332488031217	0.0	0.3923703189740633	0.0	0.0	0.0	0.4554180278542662	0.0	0.0	0.5718212329131148	0.0	0.2397202204112181	0.0	0.0	0.4902677206949318	0.0	0.0	0.0
IJR	0.0	0.0	0.0	0.0	0.0	0.0	0.0	0.0	1.09805563026539	0.0	0.0	0.0	0.0	0.4308971554654425	0.0	0.6672895140761206	0.0	0.0	0.0	0.0	0.0	0.0	0.0	0.0	0.519872172753678	0.0	0.0	0.0	0.0	0.0	0.0	0.0	0.0	0.4627223695918124	0.0	0.0	0.0	0.0	0.0	0.0	0.0	0.0	0.0	0.0	0.0	0.0	0.0	0.0	0.0
IJS	0.0	0.0	0.0	0.0	0.0	0.0	0.0	-0.3499131946799202	0.0	0.0	-0.4113994267550052	0.0	0.0	0.0	0.0	-0.5420495695058944	0.0	0.0	0.0	0.0	0.0	0.0	0.0	-0.3253038483254772	0.0	0.0	0.0	0.0	0.0	0.0	0.0	0.0	0.0	0.0	0.0	0.0	0.0	0.0	0.0	0.0	0.0	0.0	0.0	0.0	0.0	0.0	0.0	0.0	0.0
IJT	0.0	0.0	0.0	0.0	0.0	0.0	0.0	0.0	0.0	0.0	0.0	0.0	0.0	-0.2899004476685669	0.0	-0.3476799765528499	0.0	-0.2457366571043461	0.0	0.0	0.0	0.0	0.0	0.0	0.0	0.0	0.0	0.0	0.0	0.0	0.0	0.0	0.0	0.0	0.0	0.0	0.0	0.0	0.0	0.0	0.0	-0.265697111617597	0.0	0.0	0.0	0.0	0.0	0.0	0.0
ITB	0.0	0.0	0.0	0.0	0.0	0.0	0.0	0.0	0.0	0.0	0.0	0.0	0.0	0.0	0.0	0.0	0.0	0.0	0.0	0.0	0.0	0.0	-0.2507925747269101	0.0	0.0	0.0	0.0	0.0	0.0	0.0	-0.1238925491940456	-0.1156174826109155	0.0	0.0	0.0	0.0	0.0	0.0	0.0	0.0	0.0	0.0	0.0	0.0	0.0	0.0	0.0	0.0	0.0
ITOT	0.0	0.0	0.0	0.0	1.5751577445373852	0.0	0.0	0.0	3.390178438043139	0.0	0.0	-2.235662746466504	0.0	1.2014685419339872	0.0	0.0	0.0	0.0	2.5002216700164985	0.0	0.0	0.0	2.072492997346333	0.0	0.0	0.0	0.0	0.0	1.1351473031150732	0.0	1.8195436811997157	0.0	2.009463789045113	1.7750833095414	1.5368577168996291	2.267209360161696	1.9294675397010368	0.0	0.0	0.0	0.0	0.0	0.0	0.0	0.0	1.8301493513848963	0.0	0.0	1.867542074483774
IUSG	-1.7916650066865962	0.0	0.0	0.0	0.0	-0.9829352151475156	0.0	0.0	0.0	0.0	0.0	0.0	0.0	0.0	-1.014675005270896	-0.9007683295436634	0.0	-0.7638186675059909	0.0	0.0	0.0	0.0	-1.5513411954258678	0.0	0.0	0.0	0.0	0.0	0.0	0.0	0.0	0.0	0.0	0.0	0.0	0.0	0.0	0.0	0.0	0.0	0.0	0.0	0.0	0.0	0.0	0.0	0.8584347899424033	0.0	0.0
IVE	0.0	0.0	0.0	0.0	0.0	0.0	0.0	-1.3952849111055232	0.0	0.0	0.0	0.0	0.0	1.1095782930112152	1.1313393713750224	0.0	0.0	0.0	0.0	0.0	2.478406545768161	0.0	0.0	0.0	0.0	0.0	0.0	0.0	0.0	0.0	0.0	0.0	0.0	0.0	0.0	0.0	0.0	0.0	0.0	0.0	0.0	0.7716487710074694	0.0	2.192531586607995	0.0	0.0	0.0	0.0	1.3142926152064278
IWB	0.0	0.0	0.0	0.0	0.0	0.0	0.0	0.0	0.0	0.0	0.0	0.0	0.0	0.0	0.0	0.0	0.0	0.0	1.9474706948404037	0.0	0.0	1.6074226202776132	1.5289108055504126	0.0	0.0	1.5608287640467158	2.1425786254547177	0.0	0.0	0.0	0.0	0.0	1.3974393338218816	0.0	1.4924860814876666	0.0	1.443766611187798	0.0	0.0	0.6541809571147444	0.0	0.0	0.819754136473614	0.0	0.0	1.1742827594251222	0.0	0.0	0.0
IWM	0.0	0.0	0.0	0.0	0.0	0.0	0.0	0.0	0.0	0.0	0.0	0.0	0.0	0.0	0.0	0.0	0.0	0.0	0.0	0.0	0.0	0.0	0.0	0.0	0.0	0.0	0.0	0.0	0.0	0.0	0.0	0.0	0.0	0.0	0.0	0.0	0.0	-0.6249577945998163	0.0	0.0	0.0	0.0	0.0	0.0	0.0	0.0	0.0	0.0	0.0
IWV	0.0	-0.5305299909094875	0.0	0.0	0.0	0.0	-0.475568547734338	0.744438651395376	0.0	0.0	0.0	0.0	0.0	0.5455129857231655	0.0	0.0	0.0	0.0	0.0	0.0	0.0	0.0	0.0	0.0	0.0	0.0	0.0	0.0	0.0	0.0	0.0	0.0	0.0	-0.7709803483707641	0.0	0.0	0.0	-0.8886245425103367	0.0	0.0	0.0	0.0	0.0	0.0	0.0	0.0	-0.5153565786107684	0.0	0.0
IYE	-0.4541791454884132	0.0	0.0	0.0	0.0	0.0	0.0	0.0	0.0	0.0	0.0	0.0	0.0	0.0	0.0	0.0	0.0	0.0	0.0	0.4079795598491286	0.0	0.0	0.0	0.0	0.0	-0.5790391985252406	0.0	0.0	0.0	0.0	0.0	0.0	0.0	-0.4423940222641715	0.0	0.0	0.0	0.6083730884294168	0.0	0.0	0.0	0.0	0.0	0.0	0.0	0.0	0.0	0.0	0.0
IYF	0.0	0.0	0.0	-0.6444337458085813	0.0	0.0	0.0	0.0	0.0	0.0	0.5675667420412067	0.0	0.0	-0.3608360911945472	0.0	0.0	0.0	0.0	0.0	0.0	0.0	0.0	0.0	0.0	0.0	0.0	0.0	0.0	0.0	0.0	0.0	0.0	0.0	0.0	0.0	0.0	0.0	0.0	0.0	0.0	0.0	0.0	0.0	0.0	0.0	0.0	0.0	0.0	0.0
IYJ	0.0	0.0	0.0	0.0	0.0	0.0	0.2424093658812496	0.0	0.0	0.388604702802357	0.0	0.0	0.2163082232844186	0.0	0.0	0.2670203646853631	0.4590922192778241	0.0	0.0	0.0	0.0	0.0	0.0	0.0	0.0	0.5031437036929621	0.0	0.0	0.0	0.0	0.0	0.0	0.0	0.2155592246030591	0.0	0.3562921170927211	0.0	0.0	0.2888262080364712	0.0	0.4058172179733877	0.1807424748784159	0.0	0.0	0.0	0.0	0.0	0.0	0.313205709448935
IYR	0.0	0.0	0.0	0.0	0.0	0.0	0.0	0.0	0.0	0.3639765540255211	0.0	0.0	0.0	0.184503681338266	0.0	0.0	0.0	0.0	0.307019535824006	0.0	0.0	0.0	0.0	-0.3235341285276084	0.0	0.3419448125404226	0.0	0.0	0.0	0.3600658647907453	0.0	0.2534772883731818	0.0	0.0	0.0	0.0	0.0	0.2651234942767453	0.0	0.0	0.4535062873255356	0.0	0.0	0.4353425383135855	0.0	0.0	0.0	0.3422891161816395	0.0
IYT	0.0	0.0	-0.1496650647966234	0.0	0.0	0.0	0.0	0.0	-0.3538544224288766	0.0	0.0	0.0	0.0	0.0	0.0	0.0	0.0	0.0	-0.2714670460141646	0.0	0.0	-0.2814948270558814	0.0	-0.1915388459079148	0.0	0.0	0.0	0.0	0.0	0.0	0.0	0.0	0.0	-0.17161604125753	-0.2992258119879267	-0.3348154023326144	-0.3603437272970616	0.0	0.0	-0.1555105592523352	0.0	0.0	-0.133273877347245	0.0	0.0	-0.1980233465667875	-0.2068654146864131	0.0	-0.2391063871050997
IYW	0.0	0.0	0.0	0.0	0.0	0.0	0.0	0.0	0.0	0.0	0.0	0.0	0.0	0.0	0.0	0.0	0.0	0.0	0.0	0.0	0.0	0.0	0.0	0.0	0.0	0.0	0.0	0.0	0.0	0.0	0.0	0.0	0.0	0.3602621968560463	0.0	0.0	0.0	0.0	0.0	0.2966427735306836	0.0	0.0	0.0	0.0	0.0	0.0	0.0	0.0	0.0
IYY	0.0	0.0	0.0	0.0	0.0	0.0	0.0	0.2355629103671833	0.0	0.0	0.0	0.0	0.0	0.0	0.0	0.0	0.0	0.0	0.0	0.0	0.0	0.0	0.0	0.0	0.0	0.0	0.0	0.0	0.0	0.0	0.0	0.0	0.0	0.0	0.0	0.0	0.0	0.0	0.0	0.0	0.0	0.0	0.0	0.0	0.0	0.0	0.0	0.0	0.0
KBWB	0.0	0.0	0.0	0.0	0.0	0.0	0.2318691504751146	0.0	0.0	0.0	0.0	0.5947404617264428	0.0	0.0	0.0	0.0	0.0	0.0	0.3672724286948527	0.30457891395669	0.0	0.2847194544974903	0.0	0.0	0.0	0.0	0.0	0.2461205416949118	0.0	0.0	0.0	0.0	0.0	0.0	0.0	0.0	0.4460178086199578	0.414368635411615	0.0	0.0	0.0	0.0	0.0	0.0	0.0	0.0	0.0	0.0	0.0
OEF	0.0	0.0	0.0	0.0	0.0	0.0	0.0	0.0	0.0	0.0	0.0	0.0	0.0	0.0	0.0	0.0	0.0	0.0	0.0	0.0	0.0	0.0	0.0	0.0	0.0	0.0	0.0	0.0	0.0	0.0	-0.8008619457020552	0.0	0.0	0.0	0.0	0.0	-1.0508948180511213	0.0	0.0	0.0	0.0	0.0	0.0	0.0	0.0	0.0	0.0	0.0	0.0
ONEQ	0.0	0.0	0.0	0.1713539440429261	0.2098071746838394	0.0	0.1582189691340265	0.0	0.0	0.0	0.0	0.0	0.0	0.0	0.0	0.0	0.0	0.0	0.2373276003920052	0.0	0.241626767482245	0.0	0.0	0.0	0.0	0.2521287475976042	0.2898597556795191	0.0	0.0	0.3230318061259996	0.0	0.0	0.1986741273090246	0.0	0.0	0.2404954842114059	0.3298588045192993	0.0	0.1583286583821285	0.0	0.2379692228434453	0.0	0.0	0.0	0.1431850742819974	0.2252043403253833	0.0	0.2490506265380541	0.2013674023736078
PNQI	0.0	0.0	0.0	0.0	0.0	0.1487665642443144	0.0	0.0	0.0	0.0	0.0	0.0	0.0	0.0	0.0	0.0	0.0	0.0	0.0	0.1280592625656569	0.0	0.0	0.0	0.0	0.0	0.0	0.0	0.0	0.0	0.0	0.0	0.0	0.0	0.0	0.0	0.0	0.0	0.0	0.0	0.0	0.0	0.0	0.0	0.2096047577039289	0.0	0.0	0.0	0.0	0.0
QQQ	0.0	0.0	0.0	0.0	0.0	0.0	0.0	0.0	0.0	0.0	0.0	0.0	0.0	0.0	0.0	0.0	1.8664769118345592	0.0	0.0	0.0	0.0	0.0	0.0	0.0	0.0	0.0	0.0	0.0	0.0	0.0	0.0	0.0	0.0	0.0	0.0	0.0	0.0	0.0	0.0	0.0	0.0	0.0	0.0	0.0	0.0	0.0	0.0	0.0	0.0
QTEC	0.0	0.0	0.0	0.0	0.0	0.0	0.0	0.0	0.0	0.0	0.0	0.0	0.0	0.0	0.0	0.0	0.0	0.0	0.0	0.0	0.0	0.0	0.0	0.0	0.0	0.0	0.0	0.0	0.0	0.0	0.0	0.0	0.0	0.0	0.0	0.0	0.0	0.0	0.0	0.0	0.0	0.0	0.0	0.0	0.3194812585421229	0.0	0.0	0.0	0.0
QYLD	0.0	0.0	0.0	0.0	0.0	0.2544498641508443	0.0	0.0	-0.5614482511302435	0.0	0.0	0.0	0.0	0.0	0.2683705040600836	0.0	0.0	0.0	0.0	0.0	0.0	0.0	-0.3772943973919406	0.0	0.0	-0.3426021821583402	0.0	0.2622210749596037	0.0	0.0	-0.2985278157272691	-0.2585714966011153	-0.4227394926931984	0.0	0.0	0.0	0.0	0.0	0.0	0.0	0.0	0.0	0.0	0.0	0.0	0.0	0.0	0.0	0.0
ROBT	0.0	0.0	0.0	0.0	0.0	0.0	0.0	0.0	0.0	0.0	0.0	0.0	0.0	0.0	0.0	0.0	0.0	0.0	0.0	0.0	0.0	0.0	0.0	0.0	0.0	0.0	0.0	0.0	0.0	0.0	0.0	0.0	0.0	0.0	0.0	0.0	0.0	0.0	0.0	0.0	0.0	0.0	0.0	0.0	0.0	0.0	-0.1450605586924723	-0.1581371643852981	0.0
RPG	0.0	0.0	0.0	0.0	0.0	0.0	0.0	0.0	0.0	0.0	0.0	0.0	0.0	0.0	0.0	0.0	0.0	-0.2502378780014028	0.0	0.0	0.0	0.0	0.0	0.0	0.0	-0.4544750590853018	0.0	0.0	0.0	0.0	0.0	0.0	0.0	0.0	0.0	0.0	0.0	0.0	0.0	0.0	0.0	0.0	0.0	0.0	0.0	0.0	0.0	0.0	0.0
RPV	-0.3962223055641378	0.0	0.0	0.0	0.0	-0.3380323091453358	0.0	0.0	0.0	0.0	0.0	-0.6771108896157385	0.0	0.0	-0.3189309877222517	0.0	0.0	0.0	0.0	0.0	-0.5255596985223154	0.0	0.0	0.0	0.0	0.0	0.0	0.0	0.0	0.0	0.0	0.0	0.0	0.0	0.0	0.0	0.0	0.0	0.0	0.0	0.0	0.0	0.1994033121462361	0.0	0.0	0.2601962461071587	0.3017051716156258	0.3739696506970784	0.0
SLYG	0.0	0.0	0.0	0.0	0.0	0.0	0.0	0.0	0.0	0.0	0.0	0.0	0.0	0.0	0.0	0.0	0.0	0.0	0.0	0.0	-0.3799012283553431	0.0	0.0	0.0	0.0	0.0	0.0	0.0	0.0	0.0	0.0	0.0	0.0	0.0	0.0	0.0	0.0	0.0	0.0	0.0	0.0	0.0	0.0	0.0	0.0	0.0	0.0	0.0	0.0
SLYV	0.0	0.0	0.0	0.0	0.0	0.0	0.0	0.0	0.0	0.0	0.4649379345628188	0.0	0.0	-0.2659095301740643	0.0	0.0	0.0	0.0	0.0	0.0	0.0	0.0	0.0	0.0	0.0	0.0	0.0	0.0	0.0	0.0	0.0	0.0	0.0	0.0	0.0	0.0	0.0	0.0	0.0	0.0	0.0	0.0	0.0	0.0	0.0	0.0	0.0	0.0	0.0
SLY	0.0	0.0	0.0	0.0	0.0	0.0	0.0	0.0	0.0	0.0	0.0	0.0	0.0	0.0	0.0	0.0	0.0	0.2855394183488913	0.0	0.0	0.0	0.0	0.0	0.0	0.0	0.0	0.0	0.0	0.0	0.0	0.0	0.0	0.0	0.0	0.0	0.0	0.0	0.0	0.164485083759748	0.0	0.0	0.1548811762358832	0.0	0.0	0.0	0.0	0.0	0.0	0.0
SOXX	0.0	0.0	0.0	0.4611678576987605	0.0	0.0	0.0	0.0	-0.9011789132083584	0.0	0.0	-0.846051165817681	0.0	0.0	0.0	0.0	0.0	0.0	0.0	0.0	0.0	-0.826886282412972	0.0	0.0	0.0	0.0	0.0	0.0	0.0	0.0	0.0	0.0	0.0	0.0	0.0	0.0	0.0	0.0	0.0	0.0	-0.7106936541266602	0.0	0.0	0.0	-0.3843627184480765	-0.4794749925803938	0.0	0.0	-0.7378694917244545
SPY	0.0	0.0	0.0	3.236400043054993	0.0	0.0	0.0	0.0	0.0	2.2816719417363216	0.0	3.198879096977006	0.0	0.0	0.0	0.0	0.0	0.0	-2.77658637562369	2.13046968757423	0.0	-3.9831559112010737	0.0	2.2099135180278067	-2.567445783509507	0.0	-3.1849980038635595	0.0	0.0	0.0	0.0	0.0	0.0	0.0	0.0	0.0	-3.720993847204313	0.0	0.0	0.0	0.0	0.0	1.8297112030225289	0.0	0.0	0.0	0.0	-2.316199881748883	-2.734304492356668
SVXY	0.0	0.0	0.0	-0.0720624288325351	0.0	0.0	0.0	0.0	0.0	0.0	0.0	0.0	0.0	0.0	0.0	0.0	0.1838843359814577	0.0	0.0	0.0	0.0	0.0	0.0	0.0	0.0	0.0	0.0	0.0	0.0	0.0	0.0	0.0	0.0	0.0	0.0	0.0	0.0	0.0	0.0	0.0	0.0	0.0	0.0	0.0	0.0	0.0	0.0723793846376454	0.0	0.0
XTN	0.0	0.0	0.0	0.0	0.0	0.0	0.0	0.0	0.0	0.0	0.0	0.0	0.0	0.0	0.0	0.0	0.0	0.0	0.0	0.0	0.0	0.0	0.0	0.0	0.0	0.0	0.0	0.0	0.0	0.0	0.0	0.0	0.0	0.0	0.0	0.0	0.0	0.0	0.0	0.0	0.0	0.0	0.0	0.0	0.0	0.0	0.0	0.0	0.0
[truncated: 173 more columns]
